# Supplementary material for: Network-based in silico drug efficacy screening
Source: Nat Commun. 2016 Feb 1;7:10331. doi: 10.1038/ncomms10331 (PMC4740350; doi:10.1038/ncomms10331)
Supplement: Supplementary Data 1 — Drug-disease annotations and proximity values of drugs to diseases, pathways and side effects [file ncomms10331-s2.xls]

## Sheet: known drug-disease associations
Supplementary Data 1. Drug-disease annotations and proximity values of drugs to diseases, pathways and side effects.
Disease	Drug	Drugbank ID	Palliative	In FDA label	Relative Efficacy (RE)	Indication (from DailyMed)	Note
adenocarcinoma	Erlotinib	DB00530	0	1	0.867925	TARCEVA is a kinase inhibitor indicated for: First-line treatment of patients with metastatic non-small cell lung cancer (NSCLC) whose tumors have epidermal growth factor receptor (EGFR) exon 19 deletions or exon 21 (L858R) substitution mutations as detected by an FDA-approved test. ( 1.1) Maintenance treatment of patients with locally advanced or metastatic NSCLC whose disease has not progressed…	Nearly 40% of lung cancers are adenocarcinoma, which usually originates in peripheral lung tissue. [wikipedia: lu et al., 2010]
adenocarcinoma	Floxuridine	DB00322	1	1	NA	Floxuridine for Injection, USP is effective in the palliative management of gastrointestinal adenocarcinoma metastatic to the liver, when given by continuous regional intra-arterial infusion in carefully selected patients who are considered incurable by surgery or other means. Patients with known disease extending beyond an area capable of infusion via a single artery should, except in unusual ci…	For palliative management of gastrointestinal adenocarcinoma metastatic to the liver
adenocarcinoma	Gefitinib	DB00317	0	1	0.752137	IRESSA is a tyrosine kinase inhibitor indicated for the first-line treatment of patients with metastatic non-small cell lung cancer (NSCLC) whose tumors have epidermal growth factor receptor (EGFR) exon 19 deletions or exon 21 (L858R) substitution mutations as detected by an FDA-approved test. (1) Limitation of Use: Safety and efficacy of IRESSA have not been established in patients whose tumors …	Nearly 40% of lung cancers are adenocarcinoma, which usually originates in peripheral lung tissue. [wikipedia: lu et al., 2010]
alzheimer disease	Donepezil	DB00843	0	1	0.538462	Donepezil hydrochloride is an acetylcholinesterase inhibitor indicated for the treatment of dementia of the Alzheimers type. Efficacy has been demonstrated in patients with mild, moderate, and severe Alzheimers Disease (1).
alzheimer disease	Galantamine	DB00674	0	1	NA	Galantamine hydrobromide tablet is a cholinesterase inhibitor indicated for the treatment of mild to moderate dementia of the Alzheimers type (1)
alzheimer disease	Memantine	DB01043	0	1	0.727273	Namenda (memantine hydrochloride) is indicated for the treatment of moderate to severe dementia of the Alzheimer's type.
alzheimer disease	Rivastigmine	DB00989	0	1	0.860465	Rivastigmine tartrate capsules are an acetylcholinesterase inhibitor indicated for treatment of: Mild to moderate dementia of the Alzheimer's type (1.1) Mild to moderate dementia associated with Parkinson's disease (1.2)
alzheimer disease	Selegiline	DB01037	0	0	NA	Selegiline is indicated as an adjunct in the management of Parkinsonian patients being treated with levodopa/carbidopa who exhibit deterioration in the quality of their response to this therapy. There is no evidence from controlled studies that selegiline has any beneficial effect in the absence of concurrent levodopa therapy. Evidence supporting this claim was obtained in randomized controlled c…
alzheimer disease	Vitamin E	DB00163	0	0	NA		No corresponding FDA label
amyotrophic lateral sclerosis	Riluzole	DB00740	0	1	0.714286	Riluzole is indicated for the treatment of patients with amyotrophic lateral sclerosis (ALS). Riluzole extends survival and/or time to tracheostomy.
anemia	Folic Acid	DB00158	0	1	NA	Folic Acid Injection, USP alone is effective in the treatment of megaloblastic anemias due to a deficiency of folic acid as may be seen in tropical or nontropical sprue, in anemias of nutritional origin, pregnancy, infancy or childhood.
anemia	Pyridoxine	DB00165	0	1	NA	Pyridoxine Hydrochloride Injection is effective for the treatment of pyridoxine deficiency as seen in the following: Inadequate dietary intake. Drug-induced deficiency, as from isoniazid (INH) or oral contraceptives. Inborn errors of metabolism, e.g., vitamin B6 dependent convulsions or vitamin B6 responsive anemia. The parenteral route is indicated when oral administration is not feasible as in …
anemia	Vitamin C	DB00126	0	0	NA	Temporary relief of symptoms related to Vitamin C in foods and supplements including fatigue, upper respiratory, gastrointestinal, musculoskeletal and urinary symptoms.
anemia aplastic	Felbamate	DB00949	0	-1	NA	Felbamate is not indicated as a first line antiepileptic treatment (see Warnings). Felbamate is recommended for use only in those patients who respond inadequately to alternative treatments and whose epilepsy is so severe that a substantial risk of aplastic anemia and/or liver failure is deemed acceptable in light of the benefits conferred by its use. If these criteria are met and the patient has…	Contraindication: Felbamate is recommended for use only in those patients who respond inadequately to alternative treatments and whose epilepsy is so severe that a substantial risk of aplastic anemia and/or liver failure is deemed acceptable in light of the benefits conferred by its use.
anemia hemolytic	Vitamin E	DB00163	0	0	NA		No corresponding FDA label
arrhythmias cardiac	Acebutolol	DB01193	0	1	NA	HYPERTENSION: Acebutolol hydrochloride capsules are indicated for the management of hypertension in adults. It may be used alone or in combination with other antihypertensive agents, especially thiazide-type diuretics. VENTRICULAR ARRHYTHMIAS: Acebutolol hydrochloride capsules are indicated in the management of ventricular premature beats; it reduces the total number of premature beats, as well a…
arrhythmias cardiac	Amiodarone	DB01118	0	1	0.74359	Because of its life-threatening side effects and the substantial management difficulties associated with its use (see WARNINGS below), amiodarone hydrochloride tablets are indicated only for the treatment of the following documented, life-threatening recurrent ventricular arrhythmias when these have not responded to documented adequate doses of other available antiarrhythmics or when alternative …
arrhythmias cardiac	Digoxin	DB00390	0	1	0.928571	LANOXIN is indicated for the treatment of mild to moderate heart failure. LANOXIN increases left ventricular ejection fraction and improves heart failure symptoms as evidenced by exercise capacity and heart failure-related hospitalizations and emergency care, while having no effect on mortality. Where possible, LANOXIN should be used with a diuretic and an angiotensin-converting enzyme inhibitor,…
arrhythmias cardiac	Diltiazem	DB00343	0	0	0.740741	Diltiazem hydrochloride tablets are indicated for the management of chronic stable angina and angina due to coronary artery spasm.
arrhythmias cardiac	Disopyramide	DB00280	0	1	0.666667	Disopyramide phosphate capsules are indicated for the treatment of documented ventricular arrhythmias, such as sustained ventricular tachycardia, that, in the judgment of the physician, are life-threatening. Because of the proarrhythmic effects of disopyramide, its use with lesser arrhythmias is generally not recommended. Treatment of patients with asymptomatic ventricular premature contractions …
arrhythmias cardiac	Dofetilide	DB00204	0	1	0.294118	TIKOSYN is indicated for the maintenance of normal sinus rhythm (delay in time to recurrence of atrial fibrillation/atrial flutter [AF/AFl]) in patients with atrial fibrillation/atrial flutter of greater than one week duration who have been converted to normal sinus rhythm. Because TIKOSYN can cause life threatening ventricular arrhythmias, it should be reserved for patients in whom atrial fibril…
arrhythmias cardiac	Dronedarone	DB04855	0	1	0.428571	MULTAQ is an antiarrhythmic drug indicated to reduce the risk of hospitalization for atrial fibrillation (AF) in patients in sinus rhythm with a history of paroxysmal or persistent AF (1, 14).
arrhythmias cardiac	Flecainide	DB01195	0	1	0.666667	In patients without structural heart disease, Flecainide Acetate Tablets, USP are indicated for the prevention of: paroxysmal supraventricular tachycardias (PSVT), including atrioventricular nodal reentrant tachycardia, atrioventricular reentrant tachycardia and other supraventricular tachycardias of unspecified mechanism associated with disabling symptoms paroxysmal atrial fibrillation/flutter (…
arrhythmias cardiac	Ibutilide	DB00308	0	1	NA	Ibutilide fumarate injection is indicated for the rapid conversion of atrial fibrillation or atrial flutter of recent onset to sinus rhythm. Patients with atrial arrhythmias of longer duration are less likely to respond to ibutilide fumarate. The effectiveness of ibutilide has not been determined in patients with arrhythmias of more than 90 days in duration. CHOICE OF PATIENTS Patients with chron…
arrhythmias cardiac	Isoproterenol	DB01064	0	1	NA	Isoproterenol hydrochloride injection is indicated: For mild or transient episodes of heart block that do not require electric shock or pacemaker therapy. For serious episodes of heart block and Adams-Stokes attacks (except when caused by ventricular tachycardia or fibrillation). (See CONTRAINDICATIONS.) For use in cardiac arrest until electric shock or pacemaker therapy, the treatments of choice…
arrhythmias cardiac	Lidocaine	DB00281	0	0	0.944444	Octocaine (Lidocaine and Epinephrine Injection, USP) is indicated for the production of local anesthesia for dental procedures by nerve block or infiltration techniques. Only accepted procedures for these techniques as described in standard textbooks are recommended.
arrhythmias cardiac	Mexiletine	DB00379	0	1	NA	Mexiletine hydrochloride capsules are indicated for the treatment of documented ventricular arrhythmias, such as sustained ventricular tachycardia, that, in the judgment of the physician, are life-threatening. Because of the proarrhythmic effects of mexiletine, its use with lesser arrhythmias is generally not recommended. Treatment of patients with asymptomatic ventricular premature contractions …
arrhythmias cardiac	Moricizine	DB00680	0	0	NA		No corresponding FDA label
arrhythmias cardiac	Procainamide	DB01035	0	1	NA	Procainamide hydrochloride injection is indicated for the treatment of documented ventricular arrhythmias, such as sustained ventricular tachycardia, that, in the judgement of the physician, are life-threatening. Because of the proarrhythmic effects of procainamide, its use with lesser arrhythmias is generally not recommended. Treatment of patients with asymptomatic ventricular premature contract…
arrhythmias cardiac	Propafenone	DB01182	0	1	0	In patients without structural heart disease, propafenone is indicated to prolong the time to recurrence of paroxysmal atrial fibrillation/flutter (PAF) associated with disabling symptoms. paroxysmal supraventricular tachycardia (PSVT) associated with disabling symptoms. As with other agents, some patients with atrial flutter treated with propafenone have developed 1:1 conduction, producing an in…
arrhythmias cardiac	Propranolol	DB00571	0	1	NA	Propranolol hydrochloride tablets are indicated in the management of hypertension. They may be used alone or used in combination with other antihypertensive agents, particularly a thiazide diuretic. Propranolol hydrochloride tablets are not indicated in the management of hypertensive emergencies. Propranolol hydrochloride tablets are indicated to decrease angina frequency and increase exercise to…
arrhythmias cardiac	Quinidine	DB00908	0	1	NA	Conversion of atrial fibrillation/flutter In patients with symptomatic atrial fibrillation/flutter whose symptoms are not adequately controlled by measures that reduce the rate of ventricular response, quinidine sulfate is indicated as a means of restoring normal sinus rhythm. If this use of quinidine sulfate does not restore sinus rhythm within a reasonable time (see DOSAGE AND ADMINISTRATION), …
arrhythmias cardiac	Sotalol	DB00489	0	1	0.833333	Sotalol hydrochloride tablets, USP are indicated for the treatment of documented ventricular arrhythmias, such as sustained ventricular tachycardia, that in the judgment of the physician are life-threatening. Because of the proarrhythmic effects of sotalol hydrochloride tablets, USP (see WARNINGS), including a 1.5 to 2% rate of Torsade de Pointes or new VT/VF in patients with either NSVT or supra…
arrhythmias cardiac	Verapamil	DB00661	0	1	0.5	Verapamil hydrochloride extended-release tablets are indicated for the treatment of hypertension, to lower blood pressure. Lowering blood pressure reduces the risk of fatal and nonfatal cardiovascular events, primarily strokes and myocardial infarctions. These benefits have been seen in controlled trials of antihypertensive drugs from a wide variety of pharmacologic classes including this drug. C…
arterial occlusive diseases	Papaverine	DB01113	0	0	NA	Papaverine is recommended in various conditions accompanied by spasm of smooth muscle, such as vascular spasm associated with acute myocardial infarction (coronary occlusion), angina pectoris, peripheral and pulmonary embolism, peripheral vascular disease in which there is a vasospastic element, or certain cerebral angiospastic states; and visceral spasm, as in ureteral, biliary, or gastrointesti…
arterial occlusive diseases	Streptokinase	DB00086	0	0	NA		No corresponding FDA label
arteriosclerosis	Epoprostenol	DB01240	0	0	NA	VELETRI is a prostanoid vasodilator indicated for the treatment of pulmonary arterial hypertension (PAH) (WHO Group 1) to improve exercise capacity. Studies establishing effectiveness included predominantly patients with NYHA Functional Class III-IV symptoms and etiologies of idiopathic or heritable PAH or PAH associated with connective tissue diseases. (1)
arteriosclerosis	Niacin	DB00627	0	1	0.977273	NIASPAN contains extended-release niacin (nicotinic acid), and is indicated: To reduce elevated TC, LDL-C, Apo B and TG, and to increase HDL-C in patients with primary hyperlipidemia and mixed dyslipidemia. (1) In combination with simvastatin or lovastatin: to treat primary hyperlipidemia and mixed dyslipidemia when treatment with NIASPAN, simvastatin, or lovastatin monotherapy is considered inad…
arthritis	Celecoxib	DB00482	0	1	0.600197	Celecoxib is a nonsteroidal anti-inflammatory drug indicated for: Osteoarthritis (OA) (1.1) Rheumatoid Arthritis (RA) (1.2) Juvenile Rheumatoid Arthritis (JRA) in patients 2 years and older (1.3) Ankylosing Spondylitis (AS) (1.4) Acute Pain (AP) (1.5) Primary Dysmenorrhea (PD) (1.6)
arthritis	Dexamethasone	DB01234	0	1	0.571429	Control of severe or incapacitating allergic conditions intractable to adequate trials of conventional treatment in asthma, atopic dermatitis, contact dermatitis, drug hypersensitivity reactions, perennial or seasonal allergic rhinitis, and serum sickness. Bullous dermatitis herpetiformis, exfoliative erythroderma, mycosis fungoides, pemphigus, and severe erythema multiforme (Stevens-Johnson synd…
arthritis	Diclofenac	DB00586	1	1	0.247706	Carefully consider the potential benefits and risks of diclofenac sodium delayed-release tablets and other treatment options before deciding to use diclofenac. Use the lowest effective dose for the shortest duration consistent with individual patient treatment goals (see WARNINGS). Diclofenac is indicated: For relief of the signs and symptoms of osteoarthritis For relief of the signs and symptoms…	For relief of the signs and symptoms of rheumatoid arthritis
arthritis	Etodolac	DB00749	1	1	0.347826	Carefully consider the potential benefits and risks of etodolac extended-release tablets and other treatment options before deciding to use etodolac extended-release tablets. Use the lowest effective dose for the shortest duration consistent with individual patient treatment goals (see ). WARNINGS Etodolac extended-release tablets are indicated: * For relief of signs and symptoms of juvenile arth…	For relief of the signs and symptoms of rheumatoid arthritis
arthritis	Hydrocortisone	DB00741	0	0	0.513514	temporary relief of itching associated with minor skin irritations and rashes due to eczema insect bites poison ivy, poison oak, or poison sumac soaps detergents cosmetics jewelry seborrheic dermatitis psoriasis external genital and anal itching eczema insect bites poison ivy, poison oak, or poison sumac soaps detergents cosmetics jewelry seborrheic dermatitis psoriasis external genital and anal …
arthritis	Hydroxychloroquine	DB01611	0	1	0.53985	Hydroxychloroquine sulfate tablets, USP are indicated for the suppressive treatment and treatment of acute attacks of malaria due to Plasmodium vivax, P. malariae, P. ovale, and susceptible strains of P. falciparum. Hydroxychloroquine sulfate tablets, USP are also indicated for the treatment of discoid and systemic lupus erythematosus, and rheumatoid arthritis.
arthritis	Ibuprofen	DB01050	1	1	0	temporarily relieves minor aches and pains due to: headache toothecahe backache menstrual cramps the common cold muscular aches minor pain of arthritis headache toothecahe backache menstrual cramps the common cold muscular aches minor pain of arthritis temporarily reduces fever	temporarily relieves minor aches and pains due to: headache toothecahe backache menstrual cramps the common cold muscular aches minor pain of arthritis
arthritis	Indomethacin	DB00328	0	1	0.394737	Carefully consider the potential benefits and risks of Indomethacin Extended-Release Capsules USP and other treatment options before deciding to use Indomethacin Extended-Release Capsules USP. Use the lowest effective dose for the shortest duration consistent with individual patient treatment goals (see WARNINGS). Indomethacin Extended-Release Capsules USP have been found effective in active stag…
arthritis	Ketoprofen	DB01009	1	1	0.225	Carefully consider the potential benefits and risks of ketoprofen capsules and other treatment options before deciding to use ketoprofen capsules. Use the lowest effective dose for the shortest duration consistent with individual patient treatment goals (see WARNINGS). Ketoprofen capsules are indicated for the management of the signs and symptoms of rheumatoid arthritis and osteoarthritis. Ketopr…	Ketoprofen capsules are indicated for the management of the signs and symptoms of rheumatoid arthritis and osteoarthritis.
arthritis	Naproxen	DB00788	1	1	0	Carefully consider the potential benefits and risks of NAPROSYN, EC-NAPROSYN, ANAPROX, ANAPROX DS or NAPROSYN Suspension and other treatment options before deciding to use NAPROSYN, EC-NAPROSYN, ANAPROX, ANAPROX DS or NAPROSYN Suspension. Use the lowest effective dose for the shortest duration consistent with individual patient treatment goals (see WARNINGS). Naproxen as NAPROSYN, EC-NAPROSYN, AN…	For the relief of the signs and symptoms of rheumatoid arthritis
arthritis	Prednisone	DB00635	0	1	0.073346	PredniSONE Tablets are indicated in the following conditions: Endocrine Disorders Primary or secondary adrenocortical insufficiency (hydrocortisone or cortisone is the first choice; synthetic analogs may be used in conjunction with mineralocorticoids where applicable; in infancy mineralocorticoid supplementation is of particular importance)Congenital adrenal hyperplasiaNonsuppurative thyroiditisH…
arthritis	Sulfasalazine	DB00795	0	0	0.140426	Sulfasalazine tablets are indicated: a)in the treatment of mild to moderate ulcerative colitis, and as adjunctive therapy in severe ulcerative colitis; and b)for the prolongation of the remission period between acute attacks of ulcerative colitis
arthritis	Sulindac	DB00605	1	1	0	Carefully consider the potential benefits and risks of sulindac and other treatment options before deciding to use sulindac. Use the lowest effective dose for the shortest duration consistent with individual patient treatment goals (see WARNINGS). Sulindac tablets are indicated for acute long-term use in the relief of signs and symptoms of the following: Osteoarthritis Rheumatoid arthritis* Ankyl…	Sulindac tablets are indicated for acute long-term use in the relief of signs and symptoms of the following: Osteoarthritis Rheumatoid arthritis
arthritis	Triamcinolone	DB00620	0	1	0.565217	MARCAINE is indicated for the production of local or regional anesthesia or analgesia for surgery, dental and oral surgery procedures, diagnostic and therapeutic procedures, and for obstetrical procedures. Only the 0.25% and 0.5% concentrations are indicated for obstetrical anesthesia. (See WARNINGS.) Experience with nonobstetrical surgical procedures in pregnant patients is not sufficient to rec…
arthritis rheumatoid	Auranofin	DB00995	0	1	NA	RIDAURA (auranofin) is indicated in the management of adults with active classical or definite rheumatoid arthritis (ARA criteria) who have had an insufficient therapeutic response to, or are intolerant of, an adequate trial of full doses of one or more nonsteroidal anti-inflammatory drugs. RIDAURA should be added to a comprehensive baseline program, including non-drug therapies. Unlike anti-infl…
arthritis rheumatoid	Azathioprine	DB00993	1	1	0.25	Azathioprine Tablets USP are indicated as an adjunct for the prevention of rejection in renal homotransplantation. It is also indicated for the management of active rheumatoid arthritis to reduce signs and symptoms. Azathioprine Tablets USP are indicated as an adjunct for the prevention of rejection in renal homotransplantation. Experience with over 16,000 transplants shows a 5-year patient survi…	It is also indicated for the management of active rheumatoid arthritis to reduce signs and symptoms
arthritis rheumatoid	Celecoxib	DB00482	0	1	0	Celecoxib is a nonsteroidal anti-inflammatory drug indicated for: Osteoarthritis (OA) (1.1) Rheumatoid Arthritis (RA) (1.2) Juvenile Rheumatoid Arthritis (JRA) in patients 2 years and older (1.3) Ankylosing Spondylitis (AS) (1.4) Acute Pain (AP) (1.5) Primary Dysmenorrhea (PD) (1.6)
arthritis rheumatoid	Chloroquine	DB00608	0	0	NA	Chloroquine phosphate tablets are indicated for the suppressive treatment and for acute attacks of malaria due to P. vivax, P.malariae, P. ovale, and susceptible strains of P. falciparum. The drug is also indicated for the treatment of extraintestinal amebiasis. Chloroquine phosphate tablets does not prevent relapses in patients with vivax or malariae malaria because it is not effective against e…
arthritis rheumatoid	Cyclosporine	DB00091	0	1	0	Neoral is indicated for the prophylaxis of organ rejection in kidney, liver, and heart allogeneic transplants. Neoral has been used in combination with azathioprine and corticosteroids. Neoral is indicated for the treatment of patients with severe active, rheumatoid arthritis where the disease has not adequately responded to methotrexate. Neoral can be used in combination with methotrexate in rhe…
arthritis rheumatoid	Diclofenac	DB00586	1	1	0.443299	Carefully consider the potential bene ts and risks of diclofenac sodium delayed-release tablets and other treatment options before deciding to use diclofenac. Use the lowest effective dose for the shortest duration consistent with individual patient treatment goals (see WARNINGS). Diclofenac is indicated: For relief of the signs and symptoms of osteoarthritis For relief of the signs and symptoms …	For relief of the signs and symptoms of rheumatoid arthritis
arthritis rheumatoid	Etodolac	DB00749	1	1	0.390244	Carefully consider the potential benefits and risks of etodolac extended-release tablets and other treatment options before deciding to use etodolac extended-release tablets. Use the lowest effective dose for the shortest duration consistent with individual patient treatment goals (see ). WARNINGS Etodolac extended-release tablets are indicated: * For relief of signs and symptoms of juvenile arth…	For relief of the signs and symptoms of rheumatoid arthriti
arthritis rheumatoid	Hydrocortisone	DB00741	0	0	0.407407	temporary relief of itching associated with minor skin irritations and rashes due to eczema insect bites poison ivy, poison oak, or poison sumac soaps detergents cosmetics jewelry seborrheic dermatitis psoriasis external genital and anal itching eczema insect bites poison ivy, poison oak, or poison sumac soaps detergents cosmetics jewelry seborrheic dermatitis psoriasis external genital and anal …
arthritis rheumatoid	Hydroxychloroquine	DB01611	0	1	0.568111	Hydroxychloroquine sulfate tablets, USP are indicated for the suppressive treatment and treatment of acute attacks of malaria due to Plasmodium vivax, P. malariae, P. ovale, and susceptible strains of P. falciparum. Hydroxychloroquine sulfate tablets, USP are also indicated for the treatment of discoid and systemic lupus erythematosus, and rheumatoid arthritis.
arthritis rheumatoid	Ibuprofen	DB01050	1	1	0.170732	temporarily relieves minor aches and pains due to: headache toothecahe backache menstrual cramps the common cold muscular aches minor pain of arthritis headache toothecahe backache menstrual cramps the common cold muscular aches minor pain of arthritis temporarily reduces fever	temporarily relieves minor aches and pains due to: headache toothecahe backache menstrual cramps the common cold muscular aches minor pain of arthritis
arthritis rheumatoid	Indomethacin	DB00328	0	1	0.518519	Carefully consider the potential benefits and risks of Indomethacin Extended-Release Capsules USP and other treatment options before deciding to use Indomethacin Extended-Release Capsules USP. Use the lowest effective dose for the shortest duration consistent with individual patient treatment goals (see WARNINGS). Indomethacin Extended-Release Capsules USP have been found effective in active stag…
arthritis rheumatoid	Ketoprofen	DB01009	1	1	0.277778	Carefully consider the potential benefits and risks of ketoprofen capsules and other treatment options before deciding to use ketoprofen capsules. Use the lowest effective dose for the shortest duration consistent with individual patient treatment goals (see WARNINGS). Ketoprofen capsules are indicated for the management of the signs and symptoms of rheumatoid arthritis and osteoarthritis. Ketopr…	Ketoprofen capsules are indicated for the management of the signs and symptoms of rheumatoid arthritis and osteoarthritis.
arthritis rheumatoid	Leflunomide	DB01097	1	1	0.301075	Leflunomide tablets USP are indicated in adults for the treatment of active rheumatoid arthritis (RA): to reduce signs and symptoms to inhibit structural damage as evidenced by X-ray erosions and joint space narrowing to improve physical function. (See CLINICAL STUDIES.) Aspirin, non-steroidal anti-inflammatory agents and/or low dose corticosteroids may be continued during treatment with leflunom…	Leflunomide tablets USP are indicated in adults for the treatment of active rheumatoid arthritis (RA): to reduce signs and symptoms to inhibit structural damage as evidenced by X-ray erosions and joint space narrowing to improve physical function
arthritis rheumatoid	Methotrexate	DB00563	0	1	0.479912	Neoplastic Diseases Methotrexate is indicated in the treatment of gestational choriocarcinoma, chorio-adenoma destruens and hydatidiform mole. Methotrexate is used in maintenance therapy in combination with other chemotherapeutic agents. Methotrexate is used alone or in combination with other anticancer agents in the treatment of breast cancer, epidermoid cancers of the head and neck, advanced my…
arthritis rheumatoid	Naproxen	DB00788	1	1	0.2	Carefully consider the potential benefits and risks of NAPROSYN, EC-NAPROSYN, ANAPROX, ANAPROX DS or NAPROSYN Suspension and other treatment options before deciding to use NAPROSYN, EC-NAPROSYN, ANAPROX, ANAPROX DS or NAPROSYN Suspension. Use the lowest effective dose for the shortest duration consistent with individual patient treatment goals (see WARNINGS). Naproxen as NAPROSYN, EC-NAPROSYN, AN…	For the relief of the signs and symptoms of rheumatoid arthritis
arthritis rheumatoid	Prednisolone	DB00860	0	0	0.643478	Steroid responsive inflammatory conditions of the palpebral and bulbar conjunctiva, cornea, and anterior segment of the globe such as allergic conjunctivitis, acne rosacea, superficial punctate keratitis, herpes zoster keratitis, iritis, cyclitis, selected infective conjunctivitides, when the inherent hazard of steroid use is accepted to obtain an advisable diminution in edema and inflammation; c…
arthritis rheumatoid	Sulfasalazine	DB00795	0	0	0.204348	Sulfasalazine tablets are indicated: a)in the treatment of mild to moderate ulcerative colitis, and as adjunctive therapy in severe ulcerative colitis; and b)for the prolongation of the remission period between acute attacks of ulcerative colitis
arthritis rheumatoid	Sulindac	DB00605	1	1	0	Carefully consider the potential benefits and risks of sulindac and other treatment options before deciding to use sulindac. Use the lowest effective dose for the shortest duration consistent with individual patient treatment goals (see WARNINGS). Sulindac tablets are indicated for acute long-term use in the relief of signs and symptoms of the following: Osteoarthritis Rheumatoid arthritis* Ankyl…	Sulindac tablets are indicated for acute long-term use in the relief of signs and symptoms of the following: Osteoarthritis Rheumatoid arthritis
asthma	Aminophylline	DB01223	1	1	0.7	Theophylline is indicated for the treatment of the symptoms and reversible airflow obstruction associated with chronic asthma and other chronic lung diseases, e.g., emphysema and chronic bronchitis.	Theophylline is indicated for the treatment of the symptoms and reversible airflow obstruction associated with chronic asthma
asthma	Arformoterol	DB01274	0	0	0.75	BROVANA Inhalation Solution is a long-acting beta2-adrenergic agonist (beta2-agonist) indicated for: Long-term, twice daily (morning and evening) administration in the maintenance treatment of bronchoconstriction in patients with chronic obstructive pulmonary disease (COPD), including chronic bronchitis and emphysema. (1.1) Important limitations of use: BROVANA Inhalation Solution is not indicate…	Not indicated: BROVANA Inhalation Solution is not indicated to treat asthma.
asthma	Atropine	DB00572	0	0	NA	For mydriasis and/or cycloplegia. For cycloplegic refraction, for pupillary dilation desired in inflammatory conditions of the iris and uveal tract.
asthma	Cromoglicic acid	DB01003	0	0	0.575758	GASTROCROM is indicated in the management of patients with mastocytosis. Use of this product has been associated with improvement in diarrhea, flushing, headaches, vomiting, urticaria, abdominal pain, nausea, and itching in some patients.
asthma	Dexamethasone	DB01234	0	1	0.461538	Control of severe or incapacitating allergic conditions intractable to adequate trials of conventional treatment in asthma, atopic dermatitis, contact dermatitis, drug hypersensitivity reactions, perennial or seasonal allergic rhinitis, and serum sickness. Bullous dermatitis herpetiformis, exfoliative erythroderma, mycosis fungoides, pemphigus, and severe erythema multiforme (Stevens-Johnson synd…
asthma	Dyphylline	DB00651	0	1	1	For relief of acute bronchial asthma and for reversible bronchospasm associated with chronic bronchitis and emphysema.
asthma	Ephedrine	DB01364	0	1	NA	Ephedrine Sulfate Injection, USP is indicated in the treatment of allergic disorders, such as bronchial asthma The drug has long been used as a pressor agent, particularly during spinal anesthesia when hypotension frequently occurs. In Stokes-Adams syndrome with complete heart block, ephedrine has a value similar to that of epinephrine. It is indicated as a central nervous system stimulant in nar…
asthma	Fluticasone Propionate	DB00588	0	0	0	Fluticasone Propionate Nasal Spray, USP, is indicated for the management of the nasal symptoms of seasonal and perennial allergic and nonallergic rhinitis in adults and pediatric patients 4 years of age and older. Safety and effectiveness of Fluticasone Propionate Nasal Spray, USP, in children below 4 years of age have not been adequately established.
asthma	Hydrocortisone	DB00741	0	0	0.580645	temporary relief of itching associated with minor skin irritations and rashes due to eczema insect bites poison ivy, poison oak, or poison sumac soaps detergents cosmetics jewelry seborrheic dermatitis psoriasis external genital and anal itching eczema insect bites poison ivy, poison oak, or poison sumac soaps detergents cosmetics jewelry seborrheic dermatitis psoriasis external genital and anal …
asthma	Isoetharine	DB00221	0	0	NA		No corresponding FDA label
asthma	Isoproterenol	DB01064	0	0	NA	Isoproterenol hydrochloride injection is indicated: For mild or transient episodes of heart block that do not require electric shock or pacemaker therapy. For serious episodes of heart block and Adams-Stokes attacks (except when caused by ventricular tachycardia or fibrillation). (See CONTRAINDICATIONS.) For use in cardiac arrest until electric shock or pacemaker therapy, the treatments of choice…
asthma	Ketotifen	DB00920	0	0	NA	Temporarily relieves itchy eyes due to pollen, ragweed, grass, animal hair and dander.
asthma	Montelukast	DB00471	0	1	0.384548	Montelukast sodium is a leukotriene receptor antagonist indicated for: Prophylaxis and chronic treatment of asthma in patients 2 years of age and older ( 1.1). Acute prevention of exercise-induced bronchoconstriction (EIB) in patients 6 years of age and older ( 1.2). Relief of symptoms of allergic rhinitis (AR): seasonal allergic rhinitis (SAR) in patients 2 years of age and older, and perennial …
asthma	Nedocromil	DB00716	0	0	NA	ALOCRIL ophthalmic solution is indicated for the treatment of itching associated with allergic conjunctivitis.
asthma	Oxtriphylline	DB01303	0	0	NA		No corresponding FDA label
asthma	Prednisolone	DB00860	0	0	0.68984	Steroid responsive inflammatory conditions of the palpebral and bulbar conjunctiva, cornea, and anterior segment of the globe such as allergic conjunctivitis, acne rosacea, superficial punctate keratitis, herpes zoster keratitis, iritis, cyclitis, selected infective conjunctivitides, when the inherent hazard of steroid use is accepted to obtain an advisable diminution in edema and inflammation; c…
asthma	Prednisone	DB00635	0	1	0.44708	PredniSONE Tablets are indicated in the following conditions: Endocrine Disorders Primary or secondary adrenocortical insufficiency (hydrocortisone or cortisone is the first choice; synthetic analogs may be used in conjunction with mineralocorticoids where applicable; in infancy mineralocorticoid supplementation is of particular importance)Congenital adrenal hyperplasiaNonsuppurative thyroiditisH…
asthma	Pseudoephedrine	DB00852	0	0	0.4	temporarily relieves nasal congestion due to the common cold, hay fever or other upper respiratory allergies temporarily relieves sinus congestion and pressure
asthma	Salbutamol	DB01001	0	0	0.010823	VENTOLIN HFA is a beta2-adrenergic agonist indicated for: (1) Treatment or prevention of bronchospasm in patients 4 years of age and older with reversible obstructive airway disease. (1.1) Prevention of exercise-induced bronchospasm in patients 4 years of age and older. (1.2)
asthma	Theophylline	DB00277	1	1	0.526316	Theophylline in 5% Dextrose Injections USP are indicated as an adjunct to inhaled beta-2 selective agonists and systemically administered corticosteroids for the treatment of acute exacerbations of the symptoms and reversible airflow obstruction associated with asthma and other chronic lung diseases, e.g., emphysema and chronic bronchitis.	Theophylline in 5% Dextrose Injections USP are indicated as an adjunct to inhaled beta-2 selective agonists and systemically administered corticosteroids for the treatment of acute exacerbations of the symptoms and reversible airflow obstruction associated with asthma
asthma	Tiotropium	DB01409	0	0	0.409253	SPIRIVA HandiHaler is an anticholinergic indicated for the long-term, once-daily, maintenance treatment of bronchospasm associated with chronic obstructive pulmonary disease (COPD), and for reducing COPD exacerbations (1)
asthma	Zafirlukast	DB00549	0	1	0.263158	Zafirlukast tablets are indicated for the prophylaxis and chronic treatment of asthma in adults and children 5 years of age and older.
asthma	Zileuton	DB00744	0	1	0.764706	ZYFLO CR is a leukotriene synthesis inhibitor indicated for the prophylaxis and chronic treatment of asthma in adults and children 12 years of age and older. (1) Do not use ZYFLO CR to treat an acute asthma attack. (1)
autoimmune diseases	Methylprednisolone	DB00959	0	1	NA	Methylprednisolone Tablets are indicated in the following conditions: Endocrine Disorders Primary or secondary adrenocortical insufficiency (hydrocortisone or cortisone is the first choice; synthetic analogs may be used in conjunction with mineralocorticoids where applicable; in infancy mineralocorticoid supplementation is of particular importance). Congenital adrenal hyperplasia Nonsuppurative t…
autoimmune diseases	Prednisone	DB00635	0	1	NA	PredniSONE Tablets are indicated in the following conditions: Endocrine Disorders Primary or secondary adrenocortical insufficiency (hydrocortisone or cortisone is the first choice; synthetic analogs may be used in conjunction with mineralocorticoids where applicable; in infancy mineralocorticoid supplementation is of particular importance)Congenital adrenal hyperplasiaNonsuppurative thyroiditisH…
bacterial infections	Cilastatin	DB01597	0	0	NA		No corresponding FDA label
bacterial infections	Levofloxacin	DB01137	0	1	0.936709	Levofloxacin tablets are a fluoroquinolone antibacterial indicated in adults ( 18 years of age) with infections caused by designated, susceptible bacteria (1, 12.4). Pneumonia: nosocomial ( 1.1) and community acquired ( 1.2, 1.3) Acute bacterial sinusitis ( 1.4) Acute bacterial exacerbation of chronic bronchitis ( 1.5) Skin and skin structure infections: complicated ( 1.6) and uncomplicated ( 1.7…
bacterial infections	Tetracycline	DB00759	0	1	NA	First aid to help prevent skin infection in minor cuts, scrapes and burns For external use only. Keep away from children. Do not use in the eyes or apply over large areas of the body. May be harmful if swallowed. In case of deep or puncture wounds, animal bites, or serious burns, consult a physician. Stop use and consult a physician if the condition persists or gets worse. Do not use if allergic …
blood coagulation disorders	Phytonadione	DB01022	0	1	NA	MEPHYTON is indicated in the following coagulation disorders which are due to faulty formation of factors II,VII, IX and X when caused by vitamin K deficiency or interference with vitamin K activity. MEPHYTON tablets are indicated in: anticoagulant-induced prothrombin deficiency caused by coumarin or indanedione derivatives; hypoprothrombinemia secondary to antibacterial therapy; hypoprothrombine…
blood coagulation disorders	Tranexamic Acid	DB00302	0	1	NA	Tranexamic Acid Tablets is an antifibrinolytic indicated for the treatment of cyclic heavy menstrual bleeding. (1)
bone diseases	Calcitriol	DB00136	0	1	NA	Calcitriol injection is indicated in the management of hypocalcemia in patients undergoing chronic renal dialysis. It has been shown to significantly reduce elevated parathyroid hormone levels. Reduction of PTH has been shown to result in an improvement in renal osteodystrophy.
bone diseases	Pamidronate	DB00282	0	1	NA	Pamidronate disodium, in conjunction with adequate hydration, is indicated for the treatment of moderate or severe hypercalcemia associated with malignancy, with or without bone metastases. Patients who have either epidermoid or non-epidermoid tumors respond to treatment with pamidronate disodium. Vigorous saline hydration, an integral part of hypercalcemia therapy, should be initiated promptly a…
bone diseases	Zoledronate	DB00399	0	1	NA	Zoledronic acid injection is a bisphosphonate indicated for: Treatment of Pagets disease of bone in men and women (1.5)
bone diseases metabolic	Calcidiol	DB00146	0	0	NA		No corresponding FDA label
breast neoplasms	Aminoglutethimide	DB00357	0	0	NA		No corresponding FDA label
breast neoplasms	Capecitabine	DB01101	0	1	0.907975	XELODA (capecitabine) is a nucleoside metabolic inhibitor with antineoplastic activity indicated for: Adjuvant Colon Cancer (1.1) Patients with Dukes' C colon cancer Patients with Dukes' C colon cancer Metastatic Colorectal Cancer (1.1) First-line as monotherapy when treatment with fluoropyrimidine therapy alone is preferred First-line as monotherapy when treatment with fluoropyrimidine therapy a…
breast neoplasms	Conjugated Estrogens	DB00286	0	0	1	PREMARIN (conjugated estrogens) Vaginal Cream is a mixture of estrogens indicated for: Treatment of Atrophic Vaginitis and Kraurosis Vulvae (1.1) Treatment of Moderate to Severe Dyspareunia, a Symptom of Vulvar and Vaginal Atrophy, due to Menopause (1.2)
breast neoplasms	Dexrazoxane	DB00380	0	0	NA	Dexrazoxane for injection is a cytoprotective agent indicated for reducing the incidence and severity of cardiomyopathy associated with doxorubicin administration in women with metastatic breast cancer who have received a cumulative doxorubicin dose of 300 mg/m2 and who will continue to receive doxorubicin therapy to maintain tumor control. Do not use dexrazoxane for injection with doxorubicin in…
breast neoplasms	Diethylstilbestrol	DB00255	0	0	NA		No corresponding FDA label
breast neoplasms	Docetaxel	DB01248	0	1	0.95082	Docetaxel injection concentrate is a microtubule inhibitor indicated for: Breast Cancer (BC): single agent for locally advanced or metastatic BC after chemotherapy failure; and with doxorubicin and cyclophosphamide as adjuvant treatment of operable node-positive BC (1.1) Non-Small Cell Lung Cancer (NSCLC): single agent for locally advanced or metastatic NSCLC after platinum therapy failure; and w…
breast neoplasms	Doxorubicin	DB00997	0	1	0.944	Doxorubicin has been used successfully to produce regression in disseminated neoplastic conditions such as acute lymphoblastic leukemia, acute myeloblastic leukemia, Wilms tumor, neuroblastoma, soft tissue and bone sarcomas, breast carcinoma, ovarian carcinoma, transitional cell bladder carcinoma, thyroid carcinoma, gastric carcinoma, Hodgkins disease, malignant lymphoma, and bronchogenic carcino…
breast neoplasms	Epirubicin	DB00445	0	1	0.900452	Epirubicin Hydrochloride Injection is an anthracycline topoisomerase II inhibitor indicated as a component of adjuvant therapy in patients with evidence of axillary node tumor involvement following resection of primary breast cancer (1.1).
breast neoplasms	Estradiol	DB00783	1	1	NA	Estradiol tablets are indicated in the: 1. Treatment of moderate to severe vasomotor symptoms associated with the menopause. 2. Treatment of moderate to severe symptoms of vulvar and vaginal atrophy associated with the menopause. When prescribed solely for the treatment of symptoms of vulvar and vaginal atrophy, topical vaginal products should be considered. 3. Treatment of hypoestrogenism due to…	Treatment of breast cancer (for palliation only)
breast neoplasms	Fluoxymesterone	DB01185	1	1	NA	In the male HALOTESTIN Tablets are indicated for Replacement therapy in conditions associated with symptoms of deficiency or absence of endogenous testosterone. Primary hypogonadism (congenital or acquired) testicular failure due to cryptorchidism, bilateral torsion, orchitis , vanishing testis syndrome; or orchidectomy. Hypogonadotropic hypogonadism (congenital or acquired)idiopathic gonadotropi…	HALOTESTIN Tablets are indicated for palliation of androgen-responsive recurrent mammary cancer in women
breast neoplasms	Goserelin	DB00014	0	0	0.95	ZOLADEX is a Gonadotropin Releasing Hormone (GnRH) agonist indicated for: Use in combination with flutamide for the management of locally confined carcinoma of the prostate (1.1) Use as palliative treatment of advanced carcinoma of the prostate (1.2)
breast neoplasms	Letrozole	DB01006	0	1	0.848148	Femara is an aromatase inhibitor indicated for: Adjuvant treatment of postmenopausal women with hormone receptor positive early breast cancer (1.1) Extended adjuvant treatment of postmenopausal women with early breast cancer who have received prior standard adjuvant tamoxifen therapy (1.2) First and second-line treatment of postmenopausal women with hormone receptor positive or unknown advanced b…
breast neoplasms	Medroxyprogesterone	DB00603	0	0	0.909091	Medroxyprogesterone Acetate Tablets USP are a progestin indicated for the treatment of secondary amenorrhea and abnormal uterine bleeding due to hormonal imbalance in the absence of organic pathology, such as fibroids or uterine cancer. Medroxyprogesterone Acetate Tablets USP are also indicated to reduce the incidence of endometrial hyperplasia in nonhysterectomized postmenopausal women receiving…
breast neoplasms	Megestrol	DB00351	0	0	0.904762	Megestrol acetate oral suspension is indicated for the treatment of anorexia, cachexia, or an unexplained, significant weight loss in patients with a diagnosis of acquired immunodeficiency syndrome (AIDS).
breast neoplasms	Methotrexate	DB00563	0	1	0.8	Neoplastic Diseases Methotrexate is indicated in the treatment of gestational choriocarcinoma, chorio-adenoma destruens and hydatidiform mole. Methotrexate is used in maintenance therapy in combination with other chemotherapeutic agents. Methotrexate is used alone or in combination with other anticancer agents in the treatment of breast cancer, epidermoid cancers of the head and neck, advanced my…
breast neoplasms	Methyltestosterone	DB06710	0	1	NA	Androgens are indicated for replacement therapy in conditions associated with a deficiency or absence of endogenous testosterone: Primary hypogonadism (congenital or acquired) testicular failure due to cryptorchidism, bilateral torsion, orchitis, vanishing testis syndrome; or orchidectomy. Hypogonadotropic hypogonadism (congenital or acquired) gonadotropin or luteinizing hormone-releasing hormone…
breast neoplasms	Tamoxifen	DB00675	0	1	0.738739	NOLVADEX is effective in the treatment of metastatic breast cancer in women and men. In premenopausal women with metastatic breast cancer, NOLVADEX is an alternative to oophorectomy or ovarian irradiation. Available evidence indicates that patients whose tumors are estrogen receptor positive are more likely to benefit from NOLVADEX therapy. NOLVADEX is indicated for the treatment of node-positive…
breast neoplasms	Vinblastine	DB00570	0	1	NA	Vinblastine Sulfate Injection is indicated in the palliative treatment of the following: I. Frequently Responsive Malignancies Generalized Hodgkins disease (Stages III and IV, Ann Arbor modification of Rye staging system) Lymphocytic lymphoma (nodular and diffuse, poorly and well differentiated) Histiocytic lymphoma Mycosis fungoides (advanced stages) Advanced carcinoma of the testis Kaposis sarc…
breast neoplasms	Vinorelbine	DB00361	0	0	0.847826	Vinorelbine Injection, USP is a vinca alkaloid indicated: In combination with cisplatin for first-line treatment of patients with locally advanced or metastatic non-small cell lung cancer (NSCLC) (1) As a single agent, for first line treatment of patients with metastatic NSCLC (1)
cardiomyopathy dilated	Amrinone	DB01427	0	0	NA		No corresponding FDA label
cardiovascular diseases	Atorvastatin	DB01076	0	1	NA	LIPITOR is an inhibitor of HMG-CoA reductase (statin) indicated as an adjunct therapy to diet to: Reduce the risk of MI, stroke, revascularization procedures, and angina in patients without CHD, but with multiple risk factors (1.1). Reduce the risk of MI and stroke in patients with type 2 diabetes without CHD, but with multiple risk factors (1.1). Reduce the risk of non-fatal MI, fatal and non-fa…
cardiovascular diseases	Cholecalciferol	DB00169	0	1	NA	Nifediac CC extended-release tablets are indicated for the treatment of hypertension. It may be used alone or in combination with other antihypertensive agents.
cardiovascular diseases	Lovastatin	DB00227	0	1	NA	Therapy with lovastatin tablets USP should be a component of multiple risk factor intervention in those individuals with dyslipidemia at risk for atherosclerotic vascular disease. Lovastatin tablets USP should be used in addition to a diet restricted in saturated fat and cholesterol as part of a treatment strategy to lower total-C and LDL-C to target levels when the response to diet and other non…
cardiovascular diseases	Pravastatin	DB00175	0	1	NA	Therapy with lipid-altering agents should be only one component of multiple risk factor intervention in individuals at significantly increased risk for atherosclerotic vascular disease due to hypercholesterolemia. Drug therapy is indicated as an adjunct to diet when the response to a diet restricted in saturated fat and cholesterol and other nonpharmacologic measures alone has been inadequate. 1.…
cardiovascular diseases	Simvastatin	DB00641	0	1	NA	Lipid-altering agents should be used in addition to a diet restricted in saturated fat and cholesterol (see National Cholesterol Education Program [NCEP] Treatment Guidelines, below). In patients with CHD or at high risk of CHD, simvastatin can be started simultaneously with diet. In patients at high risk of coronary events because of existing coronary heart disease, diabetes, peripheral vessel d…
colitis	Mesalazine	DB00244	0	1	0.173077	PENTASA is indicated for the induction of remission and for the treatment of patients with mildly to moderately active ulcerative colitis.
colitis	Sulfasalazine	DB00795	0	1	0.526316	Sulfasalazine tablets are indicated: a)in the treatment of mild to moderate ulcerative colitis, and as adjunctive therapy in severe ulcerative colitis; and b)for the prolongation of the remission period between acute attacks of ulcerative colitis
colitis ulcerative	Balsalazide	DB01014	0	1	0.571429	Balsalazide is a locally acting aminosalicylate indicated for the treatment of mildly to moderately active ulcerative colitis in adults (1) Safety and effectiveness of balsalazide beyond 12 weeks in adults have not been established (1)
colitis ulcerative	Hydrocortisone	DB00741	0	0	0.808511	temporary relief of itching associated with minor skin irritations and rashes due to eczema insect bites poison ivy, poison oak, or poison sumac soaps detergents cosmetics jewelry seborrheic dermatitis psoriasis external genital and anal itching eczema insect bites poison ivy, poison oak, or poison sumac soaps detergents cosmetics jewelry seborrheic dermatitis psoriasis external genital and anal …
colitis ulcerative	Mercaptopurine	DB01033	0	0	0.3125	Mercaptopurine tablets are indicated for maintenance therapy of acute lymphatic (lymphocytic, lymphoblastic) leukemia as part of a combination regimen. The response to this agent depends upon the particular subclassification of acute lymphatic leukemia and the age of the patient (pediatric or adult). Mercaptopurine tablets are not effective for prophylaxis or treatment of central nervous system l…
colitis ulcerative	Mesalazine	DB00244	0	1	0.25	PENTASA is indicated for the induction of remission and for the treatment of patients with mildly to moderately active ulcerative colitis.
colitis ulcerative	Nicotine	DB00184	0	0	NA	reduces withdrawal symptoms, including nicotine craving, associated with quitting smoking
colitis ulcerative	Olsalazine	DB01250	0	1	NA	Olsalazine is indicated for the maintenance of remission of ulcerative colitis in patients who are intolerant of sulfasalazine.
colitis ulcerative	Prednisolone	DB00860	0	0	0.607595	Steroid responsive inflammatory conditions of the palpebral and bulbar conjunctiva, cornea, and anterior segment of the globe such as allergic conjunctivitis, acne rosacea, superficial punctate keratitis, herpes zoster keratitis, iritis, cyclitis, selected infective conjunctivitides, when the inherent hazard of steroid use is accepted to obtain an advisable diminution in edema and inflammation; c…
colitis ulcerative	Prednisone	DB00635	0	1	0.501767	PredniSONE Tablets are indicated in the following conditions: Endocrine Disorders Primary or secondary adrenocortical insufficiency (hydrocortisone or cortisone is the first choice; synthetic analogs may be used in conjunction with mineralocorticoids where applicable; in infancy mineralocorticoid supplementation is of particular importance)Congenital adrenal hyperplasiaNonsuppurative thyroiditisH…
colitis ulcerative	Sulfasalazine	DB00795	0	1	0.555556	Sulfasalazine tablets are indicated: a)in the treatment of mild to moderate ulcerative colitis, and as adjunctive therapy in severe ulcerative colitis; and b)for the prolongation of the remission period between acute attacks of ulcerative colitis
collagen diseases	Prednisolone	DB00860	0	0	NA	Steroid responsive inflammatory conditions of the palpebral and bulbar conjunctiva, cornea, and anterior segment of the globe such as allergic conjunctivitis, acne rosacea, superficial punctate keratitis, herpes zoster keratitis, iritis, cyclitis, selected infective conjunctivitides, when the inherent hazard of steroid use is accepted to obtain an advisable diminution in edema and inflammation; c…
collagen diseases	Prednisone	DB00635	0	1	NA	PredniSONE Tablets are indicated in the following conditions: Endocrine Disorders Primary or secondary adrenocortical insufficiency (hydrocortisone or cortisone is the first choice; synthetic analogs may be used in conjunction with mineralocorticoids where applicable; in infancy mineralocorticoid supplementation is of particular importance) Congenital adrenal hyperplasia Nonsuppurative thyroiditi…
colorectal neoplasms	Floxuridine	DB00322	0	0	NA	Floxuridine for Injection, USP is effective in the palliative management of gastrointestinal adenocarcinoma metastatic to the liver, when given by continuous regional intra-arterial infusion in carefully selected patients who are considered incurable by surgery or other means. Patients with known disease extending beyond an area capable of infusion via a single artery should, except in unusual ci…	Gastrointestinal adenocarcinoma is a broader category than colorectal neoplasms in MeSH
coronary artery disease	Atorvastatin	DB01076	0	1	0.714286	LIPITOR is an inhibitor of HMG-CoA reductase (statin) indicated as an adjunct therapy to diet to: Reduce the risk of MI, stroke, revascularization procedures, and angina in patients without CHD, but with multiple risk factors (1.1). Reduce the risk of MI and stroke in patients with type 2 diabetes without CHD, but with multiple risk factors (1.1). Reduce the risk of non-fatal MI, fatal and non-fa…
coronary artery disease	Fenofibrate	DB01039	0	0	NA	TRICOR is a peroxisome proliferator receptor alpha (PPAR) activator indicated as an adjunct to diet: To reduce elevated LDL-C, Total-C, TG and Apo B, and to increase HDL-C in adult patients with primary hypercholesterolemia or mixed dyslipidemia (1.1). For treatment of adult patients with severe hypertriglyceridemia (1.2). Important Limitations of Use: Fenofibrate was not shown to reduce coronary…	Not indicated: Fenofibrate was not shown to reduce coronary heart disease morbidity and mortality in patients with type 2 diabetes mellitus
coronary artery disease	Lovastatin	DB00227	0	1	0.8	Therapy with lovastatin tablets USP should be a component of multiple risk factor intervention in those individuals with dyslipidemia at risk for atherosclerotic vascular disease. Lovastatin tablets USP should be used in addition to a diet restricted in saturated fat and cholesterol as part of a treatment strategy to lower total-C and LDL-C to target levels when the response to diet and other non…
coronary artery disease	Pravastatin	DB00175	0	0	0.833333	Therapy with lipid-altering agents should be only one component of multiple risk factor intervention in individuals at significantly increased risk for atherosclerotic vascular disease due to hypercholesterolemia. Drug therapy is indicated as an adjunct to diet when the response to a diet restricted in saturated fat and cholesterol and other nonpharmacologic measures alone has been inadequate. 1.…	Prevention of Cardiovascular Disease In hypercholesterolemic patients without clinically evident coronary heart disease (CHD)
coronary artery disease	Probucol	DB01599	0	0	NA		No corresponding FDA label
coronary artery disease	Simvastatin	DB00641	0	1	0.910891	Lipid-altering agents should be used in addition to a diet restricted in saturated fat and cholesterol (see National Cholesterol Education Program [NCEP] Treatment Guidelines, below). In patients with CHD or at high risk of CHD, simvastatin can be started simultaneously with diet. In patients at high risk of coronary events because of existing coronary heart disease, diabetes, peripheral vessel d…
coronary disease	Atorvastatin	DB01076	0	1	NA	LIPITOR is an inhibitor of HMG-CoA reductase (statin) indicated as an adjunct therapy to diet to: Reduce the risk of MI, stroke, revascularization procedures, and angina in patients without CHD, but with multiple risk factors (1.1). Reduce the risk of MI and stroke in patients with type 2 diabetes without CHD, but with multiple risk factors (1.1). Reduce the risk of non-fatal MI, fatal and non-fa…
coronary disease	Eptifibatide	DB00063	0	1	NA	INTEGRILIN is a platelet aggregation inhibitor indicated for: Treatment of acute coronary syndrome (ACS) managed medically or with percutaneous coronary intervention (PCI) (1.1) Treatment of patients undergoing PCI (including intracoronary stenting) (1.2)
coronary disease	Fenofibrate	DB01039	0	0	NA	TRICOR is a peroxisome proliferator receptor alpha (PPAR) activator indicated as an adjunct to diet: To reduce elevated LDL-C, Total-C, TG and Apo B, and to increase HDL-C in adult patients with primary hypercholesterolemia or mixed dyslipidemia (1.1). For treatment of adult patients with severe hypertriglyceridemia (1.2). Important Limitations of Use: Fenofibrate was not shown to reduce coronary…	Not indicated: Fenofibrate was not shown to reduce coronary heart disease morbidity and mortality in patients with type 2 diabetes mellitus
coronary disease	Isosorbide Dinitrate	DB00883	0	1	NA	Isosorbide Dinitrate Tablets, USP (Oral) are indicated for the prevention of angina pectoris due to coronary artery disease. The onset of action of immediate-release oral ISDN is not sufficiently rapid for this product to be useful in aborting an acute anginal episode.	Prevention of angina pectoris due to coronary artery disease
coronary disease	Isosorbide Mononitrate	DB01020	0	1	NA	Ismo tablets are indicated for the prevention of angina pectoris due to coronary artery disease. The onset of action of oral isosorbide mononitrate is not sufficiently rapid for this product to be useful in aborting an acute anginal episode. The recommended regimen of Ismo tablets is 20 mg (one tablet) twice daily, with the two doses given 7 hours apart. For most patients, this can be accomplishe…	Prevention of angina pectoris due to coronary artery disease
coronary disease	Lovastatin	DB00227	0	1	NA	Therapy with lovastatin tablets USP should be a component of multiple risk factor intervention in those individuals with dyslipidemia at risk for atherosclerotic vascular disease. Lovastatin tablets USP should be used in addition to a diet restricted in saturated fat and cholesterol as part of a treatment strategy to lower total-C and LDL-C to target levels when the response to diet and other non…
coronary disease	Perindopril	DB00790	0	1	NA	ACEON is indicated for the treatment of patients with essential hypertension (1.1) ACEON is indicated for treatment of patients with stable coronary artery disease to reduce the risk of cardiovascular mortality or nonfatal myocardial infarction (1.2)
coronary disease	Sulfinpyrazone	DB01138	0	0	NA		No corresponding FDA label
coronary disease	Tirofiban	DB00775	0	1	NA	AGGRASTAT is a platelet aggregation inhibitor indicated to reduce the rate of thrombotic cardiovascular events (combined endpoint of death, myocardial infarction, or refractory ischemia/repeat cardiac procedure) in patients with non-ST elevation acute coronary syndrome (NSTE-ACS). (1)
crohn disease	Cholecalciferol	DB00169	0	0	0.761905	Nifediac CC extended-release tablets are indicated for the treatment of hypertension. It may be used alone or in combination with other antihypertensive agents.
crohn disease	Mercaptopurine	DB01033	0	0	0.659574	Mercaptopurine tablets are indicated for maintenance therapy of acute lymphatic (lymphocytic, lymphoblastic) leukemia as part of a combination regimen. The response to this agent depends upon the particular subclassification of acute lymphatic leukemia and the age of the patient (pediatric or adult). Mercaptopurine tablets are not effective for prophylaxis or treatment of central nervous system l…
crohn disease	Methotrexate	DB00563	0	0	0.508772	Neoplastic Diseases Methotrexate is indicated in the treatment of gestational choriocarcinoma, chorio-adenoma destruens and hydatidiform mole. Methotrexate is used in maintenance therapy in combination with other chemotherapeutic agents. Methotrexate is used alone or in combination with other anticancer agents in the treatment of breast cancer, epidermoid cancers of the head and neck, advanced my…
crohn disease	Prednisolone	DB00860	0	0	0.769231	Steroid responsive inflammatory conditions of the palpebral and bulbar conjunctiva, cornea, and anterior segment of the globe such as allergic conjunctivitis, acne rosacea, superficial punctate keratitis, herpes zoster keratitis, iritis, cyclitis, selected infective conjunctivitides, when the inherent hazard of steroid use is accepted to obtain an advisable diminution in edema and inflammation; c…
crohn disease	Sulfasalazine	DB00795	0	0	0.4	Sulfasalazine tablets are indicated: a)in the treatment of mild to moderate ulcerative colitis, and as adjunctive therapy in severe ulcerative colitis; and b)for the prolongation of the remission period between acute attacks of ulcerative colitis
dementia	Citalopram	DB00215	0	0	0.851852	Citalopram HBr, USP is indicated for the treatment of depression. The efficacy of Citalopram tablets, USP in the treatment of depression was established in 4-6 week, controlled trials of outpatients whose diagnosis corresponded most closely to the DSM-lll and DSM-lll-R category of major depressive disorder (see ). CLINICAL PHARMACOLOGY A major depressive episode (DSM-IV) implies a prominent and r…
dementia	Donepezil	DB00843	0	1	0.815047	Donepezil hydrochloride is an acetylcholinesterase inhibitor indicated for the treatment of dementia of the Alzheimers type. Efficacy has been demonstrated in patients with mild, moderate, and severe Alzheimers Disease (1).	Efficacy has been demonstrated in patients with mild, moderate, and severe Alzheimers Disease (1).
dementia	Quetiapine	DB01224	0	0	0.875912	SEROQUEL is an atypical antipsychotic indicated for the: Treatment of schizophrenia (1.1) Adults: Efficacy was established in three 6week clinical trials in patients with schizophrenia ( 14.1 )Adolescents (ages 1317): Efficacy was established in one 6week trial in patients with schizophrenia ( 14.1 ) Acute treatment of manic episodes associated with bipolar I disorder, both as monotherapy and as …
dementia	Risperidone	DB00734	0	0	0.887097	Risperidone tablets are atypical antipsychotic indicated for: Treatment of schizophrenia (1.1) As monotherapy or adjunctive therapy with lithium or valproate, for the treatment of acute manic or mixed episodes associated with Bipolar I Disorder (1.2) Treatment of irritability associated with autistic disorder (1.3)
dementia	Rivastigmine	DB00989	0	1	0.850932	Rivastigmine tartrate capsules are an acetylcholinesterase inhibitor indicated for treatment of: Mild to moderate dementia of the Alzheimer's type (1.1) Mild to moderate dementia associated with Parkinson's disease (1.2)
diabetes mellitus	Acarbose	DB00284	0	1	0.888889	Acarbose tablets are indicated as an adjunct to diet and exercise to improve glycemic control in adults with type 2 diabetes mellitus.
diabetes mellitus	Chlorpropamide	DB00672	0	1	NA	Chlorpropamide tablets are indicated as an adjunct to diet and exercise to improve glycemic control in adults with type 2 diabetes mellitus.
diabetes mellitus	Gliclazide	DB01120	0	0	0.842857		No corresponding FDA label
diabetes mellitus	Glyburide	DB01016	0	1	0.793162	Glyburide tablets, USP are indicated as an adjunct to diet and exercise to improve glycemic control in adults with type 2 diabetes mellitus.
diabetes mellitus	Insulin Aspart	DB01306	0	1	0.816777	NovoLog is an insulin analog indicated to improve glycemic control in adults and children with diabetes mellitus ( ). 1.1
diabetes mellitus	Insulin Lispro	DB00046	0	1	0.752455	Humalog Mix75/25, a mixture of 75% insulin lispro protamine suspension and 25% insulin lispro injection, (rDNA origin), is indicated in the treatment of patients with diabetes mellitus for the control of hyperglycemia. Humalog Mix75/25 has a more rapid onset of glucoselowering activity compared with Humulin 70/30 while having a similar duration of action. This profile is achieved by combining the…
diabetes mellitus	Metformin	DB00331	0	1	0.746879	Metformin hydrochloride tablets is indicated as an adjunct to diet and exercise to improve glycemic control in adults and children with type 2 diabetes mellitus.
diabetes mellitus	Miglitol	DB00491	0	1	0.978261	GLYSET is indicated as an adjunct to diet and exercise to improve glycemic control in adults with type 2 diabetes mellitus.
diabetes mellitus	Nateglinide	DB00731	0	1	0.840678	Starlix (nateglinide) is indicated as an adjunct to diet and exercise to improve glycemic control in adults with type 2 diabetes mellitus.
diabetes mellitus	Orlistat	DB01083	0	0	NA	XENICAL is a reversible inhibitor of gastrointestinal lipases indicated for obesity management including weight loss and weight maintenance when used in conjunction with a reduced-calorie diet. (1) XENICAL is also indicated to reduce the risk for weight regain after prior weight loss. (1)
diabetes mellitus	Pioglitazone	DB01132	0	1	0.817457	Pioglitazone hydrochloride tablets are a thiazolidinedione and an agonist for peroxisome proliferator-activated receptor (PPAR) gamma indicated as an adjunct to diet and exercise to improve glycemic control in adults with type 2 diabetes mellitus in multiple clinical settings. (1.1, 14) Important Limitation of Use: Not for treatment of type 1 diabetes or diabetic ketoacidosis. ( 1.2)
diabetes mellitus	Rosiglitazone	DB00412	0	1	0.974061	AVANDIA is a thiazolidinedione antidiabetic agent indicated as an adjunct to diet and exercise to improve glycemic control in adults with type 2 diabetes mellitus. (1) (1) Important Limitations of Use: (1) AVANDIA should not be used in patients with type 1 diabetes mellitus or for the treatment of diabetic ketoacidosis. (1.2) Coadministration of AVANDIA and insulin is not recommended. (1.2, 5.3) …
diabetes mellitus	Tolazamide	DB00839	0	1	NA	Tolazamide tablets are indicated as an adjunct to diet to lower the blood glucose in patients with noninsulin-dependent diabetes mellitus (Type II) whose hyperglycemia cannot be satisfactorily controlled by diet alone. In initiating treatment for noninsulin-dependent diabetes, diet should be emphasized as the primary form of treatment. Caloric restriction and weight loss are essential in the obes…
diabetes mellitus type 1	Insulin Aspart	DB01306	0	1	0.798013	NovoLog is an insulin analog indicated to improve glycemic control in adults and children with diabetes mellitus ( ). 1.1
diabetes mellitus type 1	Insulin Lispro	DB00046	0	1	0.650602	Humalog Mix75/25, a mixture of 75% insulin lispro protamine suspension and 25% insulin lispro injection, (rDNA origin), is indicated in the treatment of patients with diabetes mellitus for the control of hyperglycemia. Humalog Mix75/25 has a more rapid onset of glucoselowering activity compared with Humulin 70/30 while having a similar duration of action. This profile is achieved by combining the…
diabetes mellitus type 2	Acarbose	DB00284	0	1	NA	Acarbose tablets are indicated as an adjunct to diet and exercise to improve glycemic control in adults with type 2 diabetes mellitus.
diabetes mellitus type 2	Atorvastatin	DB01076	0	0	0.770992	LIPITOR is an inhibitor of HMG-CoA reductase (statin) indicated as an adjunct therapy to diet to: Reduce the risk of MI, stroke, revascularization procedures, and angina in patients without CHD, but with multiple risk factors (1.1). Reduce the risk of MI and stroke in patients with type 2 diabetes without CHD, but with multiple risk factors (1.1). Reduce the risk of non-fatal MI, fatal and non-fa…	Reduce the risk of MI and stroke in patients with type 2 diabetes without CHD, but with multiple risk factors
diabetes mellitus type 2	Chlorpropamide	DB00672	0	1	NA	Chlorpropamide tablets are indicated as an adjunct to diet and exercise to improve glycemic control in adults with type 2 diabetes mellitus.
diabetes mellitus type 2	Gliclazide	DB01120	0	0	0.83871		No corresponding FDA label
diabetes mellitus type 2	Glimepiride	DB00222	0	1	0.866197	Glimepiride is a sulfonylurea indicated as an adjunct to diet and exercise to improve glycemic control in adults with type 2 diabetes mellitus (1). Important Limitations of Use: Not for treating type 1 diabetes mellitus or diabetic ketoacidosis (1.1).
diabetes mellitus type 2	Glyburide	DB01016	0	1	0.847742	Glyburide tablets, USP are indicated as an adjunct to diet and exercise to improve glycemic control in adults with type 2 diabetes mellitus.
diabetes mellitus type 2	Insulin Aspart	DB01306	0	1	0.888179	NovoLog is an insulin analog indicated to improve glycemic control in adults and children with diabetes mellitus ( ). 1.1
diabetes mellitus type 2	Insulin Lispro	DB00046	0	1	0.831818	Humalog Mix75/25, a mixture of 75% insulin lispro protamine suspension and 25% insulin lispro injection, (rDNA origin), is indicated in the treatment of patients with diabetes mellitus for the control of hyperglycemia. Humalog Mix75/25 has a more rapid onset of glucoselowering activity compared with Humulin 70/30 while having a similar duration of action. This profile is achieved by combining the…
diabetes mellitus type 2	Irbesartan	DB01029	0	1	0.716981	AVAPRO (irbesartan) is indicated for the treatment of hypertension. It may be used alone or in combination with other antihypertensive agents. AVAPRO is indicated for the treatment of diabetic nephropathy with an elevated serum creatinine and proteinuria (>300 mg/day) in patients with type 2 diabetes and hypertension. In this population, AVAPRO reduces the rate of progression of nephropathy as me…
diabetes mellitus type 2	Liraglutide	DB06655	0	0	0.930909	Saxenda is a glucagon-like peptide-1 (GLP-1) receptor agonist indicated as an adjunct to a reduced-calorie diet and increased physical activity for chronic weight management in adult patients with an initial body mass index (BMI) of 30 kg/m 2 or greater (obese) ( 1) or 27 kg/m 2 or greater (overweight) in the presence of at least one weight-related comorbid condition (e.g. hypertension, type 2 di…	Not indicated: Saxenda is not indicated for the treatment of type 2 diabetes
diabetes mellitus type 2	Losartan	DB00678	0	0	0.779221	HYZAAR is indicated for the treatment of hypertension. This fixed dose combination is not indicated for initial therapy of hypertension, except when the hypertension is severe enough that the value of achieving prompt blood pressure control exceeds the risk of initiating combination therapy in these patients (see CLINICAL PHARMACOLOGY, Pharmacodynamics and Clinical Effects, and DOSAGE AND ADMINIS…
diabetes mellitus type 2	Metformin	DB00331	0	1	0.83099	Metformin hydrochloride tablets is indicated as an adjunct to diet and exercise to improve glycemic control in adults and children with type 2 diabetes mellitus.
diabetes mellitus type 2	Miglitol	DB00491	0	1	0.9375	GLYSET is indicated as an adjunct to diet and exercise to improve glycemic control in adults with type 2 diabetes mellitus.
diabetes mellitus type 2	Nateglinide	DB00731	0	1	0.860606	Starlix (nateglinide) is indicated as an adjunct to diet and exercise to improve glycemic control in adults with type 2 diabetes mellitus.
diabetes mellitus type 2	Orlistat	DB01083	0	0	NA	XENICAL is a reversible inhibitor of gastrointestinal lipases indicated for obesity management including weight loss and weight maintenance when used in conjunction with a reduced-calorie diet. (1) XENICAL is also indicated to reduce the risk for weight regain after prior weight loss. (1)
diabetes mellitus type 2	Pioglitazone	DB01132	0	1	0.847868	Pioglitazone hydrochloride tablets are a thiazolidinedione and an agonist for peroxisome proliferator-activated receptor (PPAR) gamma indicated as an adjunct to diet and exercise to improve glycemic control in adults with type 2 diabetes mellitus in multiple clinical settings. (1.1, 14) Important Limitation of Use: Not for treatment of type 1 diabetes or diabetic ketoacidosis. ( 1.2)
diabetes mellitus type 2	Rosiglitazone	DB00412	0	1	0.957135	AVANDIA is a thiazolidinedione antidiabetic agent indicated as an adjunct to diet and exercise to improve glycemic control in adults with type 2 diabetes mellitus. (1) (1) Important Limitations of Use: (1) AVANDIA should not be used in patients with type 1 diabetes mellitus or for the treatment of diabetic ketoacidosis. (1.2) Coadministration of AVANDIA and insulin is not recommended. (1.2, 5.3) …
diabetes mellitus type 2	Simvastatin	DB00641	0	0	0.726457	Lipid-altering agents should be used in addition to a diet restricted in saturated fat and cholesterol (see National Cholesterol Education Program [NCEP] Treatment Guidelines, below). In patients with CHD or at high risk of CHD, simvastatin can be started simultaneously with diet. In patients at high risk of coronary events because of existing coronary heart disease, diabetes, peripheral vessel d…
diabetes mellitus type 2	Sitagliptin	DB01261	0	1	0.369509	JANUVIA is a dipeptidyl peptidase-4 (DPP-4) inhibitor indicated as an adjunct to diet and exercise to improve glycemic control in adults with type 2 diabetes mellitus. (1.1) Important Limitations of Use: JANUVIA should not be used in patients with type 1 diabetes or for the treatment of diabetic ketoacidosis. (1.2) JANUVIA has not been studied in patients with a history of pancreatitis. (1.2, 5.1)
diabetes mellitus type 2	Tolazamide	DB00839	0	1	NA	Tolazamide tablets are indicated as an adjunct to diet to lower the blood glucose in patients with noninsulin-dependent diabetes mellitus (Type II) whose hyperglycemia cannot be satisfactorily controlled by diet alone. In initiating treatment for noninsulin-dependent diabetes, diet should be emphasized as the primary form of treatment. Caloric restriction and weight loss are essential in the obes…
diabetes mellitus type 2	Tolbutamide	DB01124	0	1	NA	Tolbutamide tablets are indicated as an adjunct to diet to lower the blood glucose in patients with non-insulin-dependent diabetes mellitus (type II) whose hyperglycemia cannot be controlled by diet alone. In initiating treatment for non-insulin-dependent diabetes, diet should be emphasized as the primary form of treatment. Caloric restriction and weight loss are essential in the obese diabetic p…
endocrine system diseases	Hydrocortisone	DB00741	0	0	NA	temporary relief of itching associated with minor skin irritations and rashes due to eczema insect bites poison ivy, poison oak, or poison sumac soaps detergents cosmetics jewelry seborrheic dermatitis psoriasis external genital and anal itching eczema insect bites poison ivy, poison oak, or poison sumac soaps detergents cosmetics jewelry seborrheic dermatitis psoriasis external genital and anal …
endocrine system diseases	Progesterone	DB00396	0	1	NA	Progesterone Capsules are indicated for use in the prevention of endometrial hyperplasia in nonhysterectomized postmenopausal women who are receiving conjugated estrogens tablets. They are also indicated for use in secondary amenorrhea.	They are also indicated for use in secondary amenorrhea.
epilepsy	Acetazolamide	DB00819	0	1	0.7	For adjunctive treatment of: edema due to congestive heart failure; drug-induced edema; centrencephalic epilepsies (petit mal, unlocalized seizures); chronic simple (open-angle) glaucoma, secondary glaucoma, and preoperatively in acute angle-closure glaucoma where delay of surgery is desired in order to lower intraocular pressure. Acetazolamide Tablets are also indicated for the prevention or ame…
epilepsy	Carbamazepine	DB00564	0	1	0.773585	Carbamazepine Tablets USP and Carbamazepine Tablets USP (chewable) are indicated for use as an anticonvulsant drug. Evidence supporting efficacy of Carbamazepine Tablets USP and Carbamazepine Tablets USP (chewable) as an anticonvulsant was derived from active drug-controlled studies that enrolled patients with the following seizure types: 1. Partial seizures with complex symptomatology (psychomot…
epilepsy	Clonazepam	DB01068	0	1	0.65873	Clonazepam is useful alone or as an adjunct in the treatment of the Lennox-Gastaut syndrome (petit mal variant), akinetic and myoclonic seizures. In patients with absence seizures (petit mal) who have failed to respond to succinimides, clonazepam may be useful. In some studies, up to 30% of patients have shown a loss of anticonvulsant activity, often within 3 months of administration. In some cas…
epilepsy	Diazepam	DB00829	0	0	0.671642	Diazepam Tablets USP are indicated for the management of anxiety disorders or for the short-term relief of the symptoms of anxiety. Anxiety or tension associated with the stress of everyday life usually does not require treatment with an anxiolytic. In acute alcohol withdrawal, diazepam may be useful in the symptomatic relief of acute agitation, tremor, impending or acute delirium tremens and hal…	Oral diazepam may be used adjunctively in convulsive disorders, although it has not proved useful as the sole therapy.
epilepsy	Felbamate	DB00949	0	1	0.833333	Felbamate is not indicated as a first line antiepileptic treatment (see Warnings). Felbamate is recommended for use only in those patients who respond inadequately to alternative treatments and whose epilepsy is so severe that a substantial risk of aplastic anemia and/or liver failure is deemed acceptable in light of the benefits conferred by its use. If these criteria are met and the patient has…
epilepsy	Gabapentin	DB00996	0	1	0.4875	Gabapentin capsules, USP are indicated for the management of postherpetic neuralgia in adults. Gabapentin capsules, USP are indicated as adjunctive therapy in the treatment of partial seizures with and without secondary generalization in patients over 12 years of age with epilepsy. Gabapentin capsules, USP are also indicated as adjunctive therapy in the treatment of partial seizures in pediatric …
epilepsy	Lamotrigine	DB00555	0	1	0.679549	Lamotrigine tablets USP are indicated for: Epilepsy adjunctive therapy in patients aged 2 years and older: Partial-onset seizures. primary generalized tonic-clonic seizures. generalized seizures of Lennox-Gastaut syndrome. ( 1.1) Epilepsymonotherapy in patients aged 16 years and older: Conversion to monotherapy in patients with partial-onset seizures who are receiving treatment with carbamazepine…
epilepsy	Levetiracetam	DB01202	0	1	0.8	Levetiracetam tablets are indicated as adjunctive therapy in the treatment of partial onset seizures in adults and children 4 years of age and older with epilepsy.
epilepsy	Pregabalin	DB00230	0	1	0.644737	LYRICA is indicated for: Management of neuropathic pain associated with diabetic peripheral neuropathy Management of postherpetic neuralgia Adjunctive therapy for adult patients with partial onset seizures Management of fibromyalgia Management of neuropathic pain associated with spinal cord injury
epilepsy	Primidone	DB00794	0	1	0.853659	Primidone, used alone or concomitantly with other anticonvulsants, is indicated in the control of grand mal, psychomotor, and focal epileptic seizures. It may control grand mal seizures refractory to other anticonvulsant therapy.
epilepsy	Rufinamide	DB06201	0	1	0.846154	BANZEL is indicated for adjunctive treatment of seizures associated with Lennox-Gastaut Syndrome (LGS) in pediatric patients 1 year of age and older, and in adults (1)
epilepsy	Topiramate	DB00273	0	1	0.647059	TROKENDI XR is indicated for: Partial Onset Seizure and Primary Generalized Tonic-Clonic Seizures - initial monotherapy in patients 10 years of age and older with partial onset or primary generalized tonic-clonic seizures and adjunctive therapy in patients 6 years of age and older with partial onset or primary generalized tonic-clonic seizures (1.1) Lennox-Gastaut Syndrome (LGS) - adjunctive ther…
epilepsy	Valproic Acid	DB00313	0	1	0.717949	Depakote ER is indicated for: Acute treatment of manic or mixed episodes associated with bipolar disorder, with or without psychotic features (1.1) Acute treatment of manic or mixed episodes associated with bipolar disorder, with or without psychotic features (1.1) Monotherapy and adjunctive therapy of complex partial seizures and simple and complex absence seizures; adjunctive therapy in patient…	Monotherapy and adjunctive therapy of complex partial seizures and simple and complex absence seizures; adjunctive therapy in patients with multiple seizure types that include absence seizures
epilepsy	Vigabatrin	DB01080	0	1	0.578125	SABRIL is an antiepileptic drug (AED) indicated for: Refractory Complex Partial Seizures in patients 10 years of age. It should be used as adjunctive therapy in patients who have responded inadequately to several alternative treatments (1.1). Infantile Spasms - monotherapy in infants 1 month to 2 years of age (1.2).
eye diseases	Prednisone	DB00635	0	1	NA	PredniSONE Tablets are indicated in the following conditions: Endocrine Disorders Primary or secondary adrenocortical insufficiency (hydrocortisone or cortisone is the first choice; synthetic analogs may be used in conjunction with mineralocorticoids where applicable; in infancy mineralocorticoid supplementation is of particular importance)Congenital adrenal hyperplasiaNonsuppurative thyroiditisH…
gastroenteritis	Loperamide	DB00836	1	1	NA	Loperamide hydrochloride capsules are indicated for the control and symptomatic relief of acute nonspecific diarrhea and of chronic diarrhea associated with inflammatory bowel disease. Loperamide hydrochloride capsules are also indicated for reducing the volume of discharge from ileostomies.	Loperamide hydrochloride capsules are indicated for the control and symptomatic relief of acute nonspecific diarrhea and of chronic diarrhea associated with inflammatory bowel disease.
gastrointestinal neoplasms	Doxorubicin	DB00997	0	1	NA	Doxorubicin has been used successfully to produce regression in disseminated neoplastic conditions such as acute lymphoblastic leukemia, acute myeloblastic leukemia, Wilms tumor, neuroblastoma, soft tissue and bone sarcomas, breast carcinoma, ovarian carcinoma, transitional cell bladder carcinoma, thyroid carcinoma, gastric carcinoma, Hodgkins disease, malignant lymphoma, and bronchogenic carcino…
gastrointestinal neoplasms	Imatinib	DB00619	0	1	NA	Gleevec is a kinase inhibitor indicated for the treatment of: Newly diagnosed adult and pediatric patients with Philadelphia chromosome positive chronic myeloid leukemia (Ph+ CML) in chronic phase (1.1) Patients with Philadelphia chromosome positive chronic myeloid leukemia (Ph+ CML) in blast crisis (BC), accelerated phase (AP), or in chronic phase (CP) after failure of interferon-alpha therapy (…
head and neck neoplasms	Docetaxel	DB01248	0	1	1	Docetaxel injection concentrate is a microtubule inhibitor indicated for: Breast Cancer (BC): single agent for locally advanced or metastatic BC after chemotherapy failure; and with doxorubicin and cyclophosphamide as adjuvant treatment of operable node-positive BC (1.1) Non-Small Cell Lung Cancer (NSCLC): single agent for locally advanced or metastatic NSCLC after platinum therapy failure; and w…
head and neck neoplasms	Hydroxyurea	DB01005	0	1	NA	Significant tumor response to hydroxyurea capsules USP has been demonstrated in melanoma, resistant chronic myelocytic leukemia, and recurrent, metastatic, or inoperable carcinoma of the ovary. Hydroxyurea, USP used concomitantly with irradiation therapy is intended for use in the local control of primary squamous cell (epidermoid) carcinomas of the head and neck, excluding the lip.
head and neck neoplasms	Pilocarpine	DB01085	1	1	NA	Pilocarpine hydrochloride tablets are indicated for 1) the treatment of symptoms of dry mouth from salivary gland hypofunction caused by radiotherapy for cancer of the head and neck; and 2) the treatment of symptoms of dry mouth in patients with Sjogren's syndrome.	Pilocarpine hydrochloride tablets are indicated for 1) the treatment of symptoms of dry mouth from salivary gland hypofunction caused by radiotherapy for cancer of the head and neck
head and neck neoplasms	Vinblastine	DB00570	0	0	NA	Vinblastine Sulfate Injection is indicated in the palliative treatment of the following: I. Frequently Responsive Malignancies Generalized Hodgkins disease (Stages III and IV, Ann Arbor modification of Rye staging system) Lymphocytic lymphoma (nodular and diffuse, poorly and well differentiated) Histiocytic lymphoma Mycosis fungoides (advanced stages) Advanced carcinoma of the testis Kaposis sarc…
heart diseases	Propranolol	DB00571	0	1	NA	Propranolol hydrochloride tablets are indicated in the management of hypertension. They may be used alone or used in combination with other antihypertensive agents, particularly a thiazide diuretic. Propranolol hydrochloride tablets are not indicated in the management of hypertensive emergencies. Propranolol hydrochloride tablets are indicated to decrease angina frequency and increase exercise to…	Propranolol hydrochloride tablets are indicated to control ventricular rate in patients with atrial fibrillation and a rapid ventricular response.
hematologic diseases	Prednisolone	DB00860	0	0	NA	Steroid responsive inflammatory conditions of the palpebral and bulbar conjunctiva, cornea, and anterior segment of the globe such as allergic conjunctivitis, acne rosacea, superficial punctate keratitis, herpes zoster keratitis, iritis, cyclitis, selected infective conjunctivitides, when the inherent hazard of steroid use is accepted to obtain an advisable diminution in edema and inflammation; c…
hematologic diseases	Prednisone	DB00635	0	1	NA	PredniSONE Tablets are indicated in the following conditions: Endocrine Disorders Primary or secondary adrenocortical insufficiency (hydrocortisone or cortisone is the first choice; synthetic analogs may be used in conjunction with mineralocorticoids where applicable; in infancy mineralocorticoid supplementation is of particular importance)Congenital adrenal hyperplasiaNonsuppurative thyroiditisH…
hyperinsulinism	Diazoxide	DB01119	0	1	NA	PROGLYCEM (ORAL DIAZOXIDE) is useful in the management of hypoglycemia due to hyperinsulinism associated with the following conditions: Adults: Inoperable islet cell adenoma or carcinoma, or extrapancreatic malignancy. Infants and Children: Leucine sensitivity, islet cell hyperplasia, nesidioblastosis, extrapancreatic malignancy, islet cell adenoma, or adenomatosis. PROGLYCEM may be used preopera…
hypersensitivity	Chlorpheniramine	DB01114	1	1	NA	temporarily relieves the following symptoms due to hay fever or other upper respiratory allergies: sneezing runny nose itchy, watery eyes itching of the nose or throat	temporarily relieves the following symptoms due to hay fever or other upper respiratory allergies
hypersensitivity	Cyproheptadine	DB00434	0	1	NA	Perennial and seasonal allergic rhinitis Vasomotor rhinitis Allergic conjunctivitis due to inhalant allergens and foods Mild, uncomplicated allergic skin manifestations of urticaria and angioedema. Amelioration of allergic reactions to blood or plasma Cold urticaria Dermatographism As therapy for anaphylactic reactions adjunctive to epinephrine and other standard measures after the acute manifest…
hypersensitivity	Diphenhydramine	DB01075	1	1	0.175676	temporarily relieves these symptoms due to hay fever or other upper respiratory allergies: runny nose sneezing itchy, watery eyes itching of the nose or throat	temporarily relieves these symptoms due to hay fever or other upper respiratory allergies
hypersensitivity	Histamine Phosphate	DB00667	0	0	NA	For temporary relief of minor aches and pains of muscles and joints associated with arthritis, backache and sprains
hypersensitivity	Ketotifen	DB00920	1	1	NA	Temporarily relieves itchy eyes due to pollen, ragweed, grass, animal hair and dander.	Temporarily relieves itchy eyes due to pollen, ragweed, grass, animal hair and dander.
hypersensitivity	Prednisolone	DB00860	0	1	0.818182	Steroid responsive inflammatory conditions of the palpebral and bulbar conjunctiva, cornea, and anterior segment of the globe such as allergic conjunctivitis, acne rosacea, superficial punctate keratitis, herpes zoster keratitis, iritis, cyclitis, selected infective conjunctivitides, when the inherent hazard of steroid use is accepted to obtain an advisable diminution in edema and inflammation; c…
hypersensitivity	Prednisone	DB00635	0	1	0.341772	PredniSONE Tablets are indicated in the following conditions: Endocrine Disorders Primary or secondary adrenocortical insufficiency (hydrocortisone or cortisone is the first choice; synthetic analogs may be used in conjunction with mineralocorticoids where applicable; in infancy mineralocorticoid supplementation is of particular importance)Congenital adrenal hyperplasiaNonsuppurative thyroiditisH…
hypersensitivity	Promethazine	DB01069	0	1	0.8	Promethazine HCl Suppositories are useful for: Perennial and seasonal allergic rhinitis. Vasomotor rhinitis. Allergic conjunctivitis due to inhalant allergens and foods. Mild, uncomplicated allergic skin manifestations of urticaria and angioedema. Amerlioration of allergic reactions to blood or plasma. Dermographism. Anaphylactic reactions, as adjunctive therapy to epinephrine and other standard …
hypopigmentation	Monobenzone	DB00600	0	1	NA	Benoquin Cream 20% is indicated for final depigmentation in extensive Vitiligo. Benoquin Cream 20% is applied topically to permanently depigment normal skin surrounding vitiliginous lesions in patients with disseminated (greater than 50 percent of body surface area) idiopathic vitiligo. Benoquin Cream 20% is not recommended in freckling; hyperpigmentation caused by photosensitization following th…
inflammatory bowel diseases	Mesalazine	DB00244	0	1	NA	PENTASA is indicated for the induction of remission and for the treatment of patients with mildly to moderately active ulcerative colitis.	Ulcerative colitis is a sub category of IBD in MeSH
inflammatory bowel diseases	Sulfasalazine	DB00795	0	1	NA	Sulfasalazine tablets are indicated: a)in the treatment of mild to moderate ulcerative colitis, and as adjunctive therapy in severe ulcerative colitis; and b)for the prolongation of the remission period between acute attacks of ulcerative colitis	Ulcerative colitis is a sub category of IBD in MeSH
insulin resistance	Hydrocortisone	DB00741	0	0	NA	temporary relief of itching associated with minor skin irritations and rashes due to eczema insect bites poison ivy, poison oak, or poison sumac soaps detergents cosmetics jewelry seborrheic dermatitis psoriasis external genital and anal itching eczema insect bites poison ivy, poison oak, or poison sumac soaps detergents cosmetics jewelry seborrheic dermatitis psoriasis external genital and anal …
insulin resistance	Pioglitazone	DB01132	0	1	NA	Pioglitazone hydrochloride tablets are a thiazolidinedione and an agonist for peroxisome proliferator-activated receptor (PPAR) gamma indicated as an adjunct to diet and exercise to improve glycemic control in adults with type 2 diabetes mellitus in multiple clinical settings. (1.1, 14) Important Limitation of Use: Not for treatment of type 1 diabetes or diabetic ketoacidosis. ( 1.2)
insulin resistance	Rosiglitazone	DB00412	0	1	NA	AVANDIA is a thiazolidinedione antidiabetic agent indicated as an adjunct to diet and exercise to improve glycemic control in adults with type 2 diabetes mellitus. (1) (1) Important Limitations of Use: (1) AVANDIA should not be used in patients with type 1 diabetes mellitus or for the treatment of diabetic ketoacidosis. (1.2) Coadministration of AVANDIA and insulin is not recommended. (1.2, 5.3) …
intestinal neoplasms	Octreotide	DB00104	0	1	NA	Acromegaly Octreotide Acetate Injection is indicated to reduce blood levels of growth hormone and IGF-I (somatomedin C) in acromegaly patients who have had inadequate response to or cannot be treated with surgical resection, pituitary irradiation, and bromocriptine mesylate at maximally tolerated doses. The goal is to achieve normalization of growth hormone and IGF-I (somatomedin C) levels (see D…	Vasoactive Intestinal Peptide Tumors (VIPomas) Octreotide Acetate Injection is indicated for the treatment of the profuse watery diarrhea associated with VIP-secreting tumors. Octreotide Acetate Injection studies were not designed to show an effect on the size, rate of growth or development of metastases.
joint diseases	Ciprofloxacin	DB00537	0	1	NA	Ciprofloxacin tablets are indicated for the treatment of infections caused by susceptible isolates of the designated microorganisms in the conditions and patient populations listed below. Please see DOSAGE AND ADMINISTRATION for specific recommendations. Urinary Tract Infections caused by Escherichia coli, Klebsiella pneumoniae, Enterobacter cloacae, Serratia marcescens, Proteus mirabilis, Provid…	Bone and Joint Infections caused by Enterobacter cloacae, Serratia marcescens, or Pseudomonas aeruginosa.
joint diseases	Diclofenac	DB00586	1	1	NA	Carefully consider the potential benefits and risks of diclofenac sodium delayed-release tablets and other treatment options before deciding to use diclofenac. Use the lowest effective dose for the shortest duration consistent with individual patient treatment goals (see WARNINGS). Diclofenac is indicated: For relief of the signs and symptoms of osteoarthritis For relief of the signs and symptoms…	relief of signs and symptoms of ankylosing spondylitis
joint diseases	Indomethacin	DB00328	0	1	NA	Carefully consider the potential benefits and risks of Indomethacin Extended-Release Capsules USP and other treatment options before deciding to use Indomethacin Extended-Release Capsules USP. Use the lowest effective dose for the shortest duration consistent with individual patient treatment goals (see WARNINGS). Indomethacin Extended-Release Capsules USP have been found effective in active stag…
joint diseases	Naproxen	DB00788	1	1	NA	Carefully consider the potential benefits and risks of NAPROSYN, EC-NAPROSYN, ANAPROX, ANAPROX DS or NAPROSYN Suspension and other treatment options before deciding to use NAPROSYN, EC-NAPROSYN, ANAPROX, ANAPROX DS or NAPROSYN Suspension. Use the lowest effective dose for the shortest duration consistent with individual patient treatment goals (see WARNINGS). Naproxen as NAPROSYN, EC-NAPROSYN, AN…	For the relief of the signs and symptoms of rheumatoid arthritis
keratosis	Diclofenac	DB00586	0	0	NA	Carefully consider the potential benefits and risks of diclofenac sodium delayed-release tablets and other treatment options before deciding to use diclofenac. Use the lowest effective dose for the shortest duration consistent with individual patient treatment goals (see WARNINGS). Diclofenac is indicated: For relief of the signs and symptoms of osteoarthritis For relief of the signs and symptoms…
kidney diseases	Allopurinol	DB00437	1	1	NA	THIS IS NOT AN INNOCUOUS DRUG. IT IS NOT RECOMMENDED FOR THE TREATMENT OF ASYMPTOMATIC HYPERURICEMIA. Allopurinol reduces serum and urinary uric acid concentrations. Its use should be individualized for each patient and requires an understanding of its mode of action and pharmacokinetics (see CLINICAL PHARMACOLOGY, CONTRAINDICATIONS, WARNINGS, and PRECAUTIONS). Allopurinol is indicated in: 1)the …	Allopurinol is indicated in: 1)the management of patients with signs and symptoms of primary or secondary gout (acute attacks, tophi, joint destruction, uric acid lithiasis, and/or nephropathy).
kidney diseases	Enalapril	DB00584	0	0	NA	Enalapril maleate is indicated for the treatment of hypertension. Enalapril maleate is effective alone or in combination with other antihypertensive agents, especially thiazide-type diuretics. The blood pressure lowering effects of enalapril maleate and thiazides are approximately additive. Enalapril maleate is indicated for the treatment of symptomatic congestive heart failure, usually in combin…
kidney diseases	Furosemide	DB00695	0	1	NA	Furosemide tablets USP are indicated in adults and pediatric patients for the treatment of edema associated with congestive heart failure, cirrhosis of the liver, and renal disease, including the nephrotic syndrome. Furosemide USP is particularly useful when an agent with greater diuretic potential is desired. Oral furosemide may be used in adults for the treatment of hypertension alone or in com…	treatment of edema associated with congestive heart failure, cirrhosis of the liver, and renal disease, including the nephrotic syndrome
kidney diseases	Hydrochlorothiazide	DB00999	0	0	NA	Hydrochlorothiazide is indicated in the management of hypertension either as the sole therapeutic agent, or in combination with other antihypertensives. Unlike potassium sparing combination diuretic products, hydrochlorothiazide may be used in those patients in whom the development of hyperkalemia cannot be risked, including patients taking ACE inhibitors. Usage in Pregnancy: The routine use of d…
kidney diseases	Irbesartan	DB01029	0	1	NA	AVAPRO (irbesartan) is indicated for the treatment of hypertension. It may be used alone or in combination with other antihypertensive agents. AVAPRO is indicated for the treatment of diabetic nephropathy with an elevated serum creatinine and proteinuria (>300 mg/day) in patients with type 2 diabetes and hypertension. In this population, AVAPRO reduces the rate of progression of nephropathy as me…	treatment of diabetic nephropathy with an elevated serum creatinine and proteinuria
kidney diseases	Losartan	DB00678	0	0	NA	HYZAAR is indicated for the treatment of hypertension. This fixed dose combination is not indicated for initial therapy of hypertension, except when the hypertension is severe enough that the value of achieving prompt blood pressure control exceeds the risk of initiating combination therapy in these patients (see CLINICAL PHARMACOLOGY, Pharmacodynamics and Clinical Effects, and DOSAGE AND ADMINIS…
kidney neoplasms	Lomustine	DB01206	0	0	NA	Lomustine has been shown to be useful as a single agent in addition to other treatment modalities, or in established combination therapy with other approved chemotherapeutic agents in the following: Brain tumorsboth primary and metastatic, in patients who have already received appropriate surgical and/or radiotherapeutic procedures. Hodgkin's disease secondary therapy in combination with other ap…
kidney neoplasms	Vinblastine	DB00570	0	0	NA	Vinblastine Sulfate Injection is indicated in the palliative treatment of the following: I. Frequently Responsive Malignancies Generalized Hodgkins disease (Stages III and IV, Ann Arbor modification of Rye staging system) Lymphocytic lymphoma (nodular and diffuse, poorly and well differentiated) Histiocytic lymphoma Mycosis fungoides (advanced stages) Advanced carcinoma of the testis Kaposis sarc…
leukemia	Arsenic trioxide	DB01169	0	1	NA	TRISENOX is an arsenical indicated for induction of remission and consolidation in patients with acute promyelocytic leukemia (APL) who are refractory to, or have relapsed from, retinoid and anthracycline chemotherapy, and whose APL is characterized by the presence of the t(15;17) translocation or PML/RAR-alpha gene expression. (1)
leukemia	Cytarabine	DB00987	0	1	NA	Cytarabine in combination with other approved anticancer drugs is indicated for remission induction in acute non-lymphocytic leukemia of adults and children. It has also been found useful in the treatment of acute lymphocytic leukemia and the blast phase of chronic myelocytic leukemia. Intrathecal administration of cytarabine is indicated in the prophylaxis and treatment of meningeal leukemia.
leukemia	Daunorubicin	DB00694	0	0	NA	DaunoXome is indicated as a first line cytotoxic therapy for advanced HIV-associated Kaposi's sarcoma. DaunoXome is not recommended in patients with less than advanced HIV-related Kaposi's sarcoma.
leukemia	Doxorubicin	DB00997	0	1	NA	Doxorubicin has been used successfully to produce regression in disseminated neoplastic conditions such as acute lymphoblastic leukemia, acute myeloblastic leukemia, Wilms tumor, neuroblastoma, soft tissue and bone sarcomas, breast carcinoma, ovarian carcinoma, transitional cell bladder carcinoma, thyroid carcinoma, gastric carcinoma, Hodgkins disease, malignant lymphoma, and bronchogenic carcino…
leukemia	Imatinib	DB00619	0	1	NA	Gleevec is a kinase inhibitor indicated for the treatment of: Newly diagnosed adult and pediatric patients with Philadelphia chromosome positive chronic myeloid leukemia (Ph+ CML) in chronic phase (1.1) Patients with Philadelphia chromosome positive chronic myeloid leukemia (Ph+ CML) in blast crisis (BC), accelerated phase (AP), or in chronic phase (CP) after failure of interferon-alpha therapy (…
leukemia	Mercaptopurine	DB01033	0	1	NA	Mercaptopurine tablets are indicated for maintenance therapy of acute lymphatic (lymphocytic, lymphoblastic) leukemia as part of a combination regimen. The response to this agent depends upon the particular subclassification of acute lymphatic leukemia and the age of the patient (pediatric or adult). Mercaptopurine tablets are not effective for prophylaxis or treatment of central nervous system l…
leukemia	Methotrexate	DB00563	0	0	NA	Neoplastic Diseases Methotrexate is indicated in the treatment of gestational choriocarcinoma, chorio-adenoma destruens and hydatidiform mole. Methotrexate is used in maintenance therapy in combination with other chemotherapeutic agents. Methotrexate is used alone or in combination with other anticancer agents in the treatment of breast cancer, epidermoid cancers of the head and neck, advanced my…	DailyMed set id: 03c66d8c-186a-4923-9a32-07ab07d472ad
leukemia	Vincristine	DB00541	0	1	NA	Vincristine sulfate injection is indicated in acute leukemia. Vincristine sulfate injection has also been shown to be useful in combination with other oncolytic agents in Hodgkins disease, nonHodgkins malignant lymphomas, rhabdomyosarcoma, neuroblastoma, and Wilms tumor.
leukemia lymphoid	Teniposide	DB00444	0	1	NA	Teniposide Injection, in combination with other approved anticancer agents, is indicated for induction therapy in patients with refractory childhood acute lymphoblastic leukemia.
leukemia myeloid acute	Arsenic trioxide	DB01169	0	1	NA	TRISENOX is an arsenical indicated for induction of remission and consolidation in patients with acute promyelocytic leukemia (APL) who are refractory to, or have relapsed from, retinoid and anthracycline chemotherapy, and whose APL is characterized by the presence of the t(15;17) translocation or PML/RAR-alpha gene expression. (1)
leukemia myeloid acute	Cytarabine	DB00987	0	1	NA	Cytarabine in combination with other approved anticancer drugs is indicated for remission induction in acute non-lymphocytic leukemia of adults and children. It has also been found useful in the treatment of acute lymphocytic leukemia and the blast phase of chronic myelocytic leukemia. Intrathecal administration of cytarabine is indicated in the prophylaxis and treatment of meningeal leukemia.
leukemia myeloid acute	Daunorubicin	DB00694	0	0	NA	DaunoXome is indicated as a first line cytotoxic therapy for advanced HIV-associated Kaposi's sarcoma. DaunoXome is not recommended in patients with less than advanced HIV-related Kaposi's sarcoma.
leukemia myeloid acute	Doxorubicin	DB00997	0	1	NA	Doxorubicin has been used successfully to produce regression in disseminated neoplastic conditions such as acute lymphoblastic leukemia, acute myeloblastic leukemia, Wilms tumor, neuroblastoma, soft tissue and bone sarcomas, breast carcinoma, ovarian carcinoma, transitional cell bladder carcinoma, thyroid carcinoma, gastric carcinoma, Hodgkins disease, malignant lymphoma, and bronchogenic carcino…
liver cirrhosis	Ethacrynic acid	DB00903	0	1	NA	EDECRIN is indicated for treatment of edema when an agent with greater diuretic potential than those commonly employed is required. Treatment of the edema associated with congestive heart failure, cirrhosis of the liver, and renal disease, including the nephrotic syndrome. Short-term management of ascites due to malignancy, idiopathic edema, and lymphedema. Short-term management of hospitalized p…
liver cirrhosis	Furosemide	DB00695	0	1	0.928571	Furosemide tablets USP are indicated in adults and pediatric patients for the treatment of edema associated with congestive heart failure, cirrhosis of the liver, and renal disease, including the nephrotic syndrome. Furosemide USP is particularly useful when an agent with greater diuretic potential is desired. Oral furosemide may be used in adults for the treatment of hypertension alone or in com…
liver cirrhosis	Spironolactone	DB00421	0	1	0.615385	Spironolactone is indicated in the management of: Establishing the diagnosis of primary hyperaldosteronism by therapeutic trial. Short-term preoperative treatment of patients with primary hyperaldosteronism. Long-term maintenance therapy for patients with discrete aldosterone-producing adrenal adenomas who are judged to be poor operative risks or who decline surgery. Long-term maintenance therapy…
liver cirrhosis	Tolvaptan	DB06212	0	0	NA	SAMSCA is a selective vasopressin V2-receptor antagonist indicated for the treatment of clinically significant hypervolemic and euvolemic hyponatremia [serum sodium <125 mEq/L or less marked hyponatremia that is symptomatic and has resisted correction with fluid restriction], including patients with heart failure and Syndrome of Inappropriate Antidiuretic Hormone (SIADH) (1) Important Limitations…
liver cirrhosis	Torasemide	DB00214	0	0	NA	Torsemide tablet is indicated for the treatment of edema associated with congestive heart failure, renal disease, or hepatic disease. Use of torsemide has been found to be effective for the treatment of edema associated with chronic renal failure. Chronic use of any diuretic in hepatic disease has not been studied in adequate and well-controlled trials. Torsemide tablets are indicated for the tre…
liver cirrhosis biliary	Colchicine	DB01394	0	0	NA	Colchicine Tablets, USP are an alkaloid indicated for: Prophylaxis and treatment of gout flares in adults ( 1.1). Familial Mediterranean fever (FMF) in adults and children 4 years or older ( 1.2). Colchicine Tablets, USP are not an analgesic medication and should not be used to treat pain from other causes.
lung diseases	Budesonide	DB01222	0	0	NA	ENTOCORT EC is a glucocorticosteroid indicated for: (1) Treamtment of mild to moderate active Crohns disease involving the ileum and/or the ascending colon. (1.1) Maintenance of clinical remission of mild to moderate Crohns disease involving the ileum and/or the ascending colon for up to 3 months. (1.2)
lupus erythematosus systemic	Azathioprine	DB00993	0	0	0.444444	Azathioprine Tablets USP are indicated as an adjunct for the prevention of rejection in renal homotransplantation. It is also indicated for the management of active rheumatoid arthritis to reduce signs and symptoms. Azathioprine Tablets USP are indicated as an adjunct for the prevention of rejection in renal homotransplantation. Experience with over 16,000 transplants shows a 5-year patient survi…
lupus erythematosus systemic	Cyclosporine	DB00091	0	0	0.583333	Neoral is indicated for the prophylaxis of organ rejection in kidney, liver, and heart allogeneic transplants. Neoral has been used in combination with azathioprine and corticosteroids. Neoral is indicated for the treatment of patients with severe active, rheumatoid arthritis where the disease has not adequately responded to methotrexate. Neoral can be used in combination with methotrexate in rhe…
lupus erythematosus systemic	Hydroxychloroquine	DB01611	0	1	0.577181	Hydroxychloroquine sulfate tablets, USP are indicated for the suppressive treatment and treatment of acute attacks of malaria due to Plasmodium vivax, P. malariae, P. ovale, and susceptible strains of P. falciparum. Hydroxychloroquine sulfate tablets, USP are also indicated for the treatment of discoid and systemic lupus erythematosus, and rheumatoid arthritis.
lupus erythematosus systemic	Prednisolone	DB00860	0	0	0.7	Steroid responsive inflammatory conditions of the palpebral and bulbar conjunctiva, cornea, and anterior segment of the globe such as allergic conjunctivitis, acne rosacea, superficial punctate keratitis, herpes zoster keratitis, iritis, cyclitis, selected infective conjunctivitides, when the inherent hazard of steroid use is accepted to obtain an advisable diminution in edema and inflammation; c…
lupus erythematosus systemic	Prednisone	DB00635	0	1	0.553191	PredniSONE Tablets are indicated in the following conditions: Endocrine Disorders Primary or secondary adrenocortical insufficiency (hydrocortisone or cortisone is the first choice; synthetic analogs may be used in conjunction with mineralocorticoids where applicable; in infancy mineralocorticoid supplementation is of particular importance)Congenital adrenal hyperplasiaNonsuppurative thyroiditisH…
lymphoma	Bleomycin	DB00290	0	1	1	Bleomycin for Injection, USP should be considered a palliative treatment. It has been shown to be useful in the management of the following neoplasms either as a single agent or in proven combinations with other approved chemotherapeutic agents: Squamous Cell Carcinoma: Head and neck (including mouth, tongue, tonsil, nasopharynx, oropharynx, sinus, palate, lip, buccal mucosa, gingivae, epiglottis…
lymphoma	Carmustine	DB00262	1	1	0.970588	BiCNU (carmustine for injection) is indicated as palliative therapy as a single agent or in established combination therapy with other approved chemotherapeutic agents in the following: 1. Brain tumors- glioblastoma, brainstem glioma, medulloblastoma, astrocytoma, ependymoma, and metastatic brain tumors.2. Multiple myeloma-in combination with prednisone.3. Hodgkin's disease-as secondary therapy i…	BiCNU (carmustine for injection) is indicated as palliative therapy as a single agent or in established combination therapy with other approved chemotherapeutic agents in the following: 4. Non-Hodgkin's lymphomas
lymphoma	Cladribine	DB00242	0	0	0.9	Cladribine Injection is indicated for the treatment of active Hairy Cell Leukemia as defined by clinically significant anemia, neutropenia, thrombocytopenia or disease-related symptoms.
lymphoma	Cytarabine	DB00987	0	0	0.936893	Cytarabine in combination with other approved anticancer drugs is indicated for remission induction in acute non-lymphocytic leukemia of adults and children. It has also been found useful in the treatment of acute lymphocytic leukemia and the blast phase of chronic myelocytic leukemia. Intrathecal administration of cytarabine is indicated in the prophylaxis and treatment of meningeal leukemia.
lymphoma	Doxorubicin	DB00997	0	1	0.937634	Doxorubicin has been used successfully to produce regression in disseminated neoplastic conditions such as acute lymphoblastic leukemia, acute myeloblastic leukemia, Wilms tumor, neuroblastoma, soft tissue and bone sarcomas, breast carcinoma, ovarian carcinoma, transitional cell bladder carcinoma, thyroid carcinoma, gastric carcinoma, Hodgkins disease, malignant lymphoma, and bronchogenic carcino…
lymphoma	Epirubicin	DB00445	0	0	0.8125	Epirubicin Hydrochloride Injection is an anthracycline topoisomerase II inhibitor indicated as a component of adjuvant therapy in patients with evidence of axillary node tumor involvement following resection of primary breast cancer (1.1).
lymphoma	Fludarabine	DB01073	0	0	0.953125	Fludarabine Phosphate for Injection, USP is indicated for the treatment of adult patients with B-cell chronic lymphocytic leukemia (CLL) who have not responded to or whose disease has progressed during treatment with at least one standard alkylating-agent containing regimen. The safety and effectiveness of Fludarabine Phosphate for Injection, USP in previously untreated or non-refractory patients…
lymphoma	Lomustine	DB01206	0	1	NA	Lomustine has been shown to be useful as a single agent in addition to other treatment modalities, or in established combination therapy with other approved chemotherapeutic agents in the following: Brain tumorsboth primary and metastatic, in patients who have already received appropriate surgical and/or radiotherapeutic procedures. Hodgkin's disease secondary therapy in combination with other ap…	Hodgkin's disease secondary therapy in combination with other approved drugs in patients who relapse while being treated with primary therapy, or who fail to respond to primary therapy.
lymphoma	Mercaptopurine	DB01033	0	0	NA	Mercaptopurine tablets are indicated for maintenance therapy of acute lymphatic (lymphocytic, lymphoblastic) leukemia as part of a combination regimen. The response to this agent depends upon the particular subclassification of acute lymphatic leukemia and the age of the patient (pediatric or adult). Mercaptopurine tablets are not effective for prophylaxis or treatment of central nervous system l…	Not indicated: Mercaptopurine tablets are not effective in acute myelogenous leukemia, chronic lymphatic leukemia, the lymphomas (including Hodgkins Disease), or solid tumors.
lymphoma	Methotrexate	DB00563	0	1	0.868085	Neoplastic Diseases Methotrexate is indicated in the treatment of gestational choriocarcinoma, chorio-adenoma destruens and hydatidiform mole. Methotrexate is used in maintenance therapy in combination with other chemotherapeutic agents. Methotrexate is used alone or in combination with other anticancer agents in the treatment of breast cancer, epidermoid cancers of the head and neck, advanced my…
lymphoma	Plerixafor	DB06809	0	1	NA	Mozobil, a hematopoietic stem cell mobilizer, is indicated in combination with granulocyte-colony stimulating factor (G-CSF) to mobilize hematopoietic stem cells to the peripheral blood for collection and subsequent autologous transplantation in patients with non-Hodgkins lymphoma and multiple myeloma. (1)
lymphoma	Prednisolone	DB00860	0	0	0.898678	Steroid responsive inflammatory conditions of the palpebral and bulbar conjunctiva, cornea, and anterior segment of the globe such as allergic conjunctivitis, acne rosacea, superficial punctate keratitis, herpes zoster keratitis, iritis, cyclitis, selected infective conjunctivitides, when the inherent hazard of steroid use is accepted to obtain an advisable diminution in edema and inflammation; c…
lymphoma	Prednisone	DB00635	1	1	0.927769	PredniSONE Tablets are indicated in the following conditions: Endocrine Disorders Primary or secondary adrenocortical insufficiency (hydrocortisone or cortisone is the first choice; synthetic analogs may be used in conjunction with mineralocorticoids where applicable; in infancy mineralocorticoid supplementation is of particular importance)Congenital adrenal hyperplasiaNonsuppurative thyroiditisH…	For palliative management of: Leukemias and lymphomas in adults
lymphoma	Vinblastine	DB00570	1	1	NA	Vinblastine Sulfate Injection is indicated in the palliative treatment of the following: I. Frequently Responsive Malignancies Generalized Hodgkins disease (Stages III and IV, Ann Arbor modification of Rye staging system) Lymphocytic lymphoma (nodular and diffuse, poorly and well differentiated) Histiocytic lymphoma Mycosis fungoides (advanced stages) Advanced carcinoma of the testis Kaposis sarc…	Vinblastine Sulfate Injection is indicated in the palliative treatment of the following: I. Frequently Responsive Malignancies Generalized Hodgkins disease (Stages III and IV, Ann Arbor modification of Rye staging system) Lymphocytic lymphoma …
lymphoma	Vincristine	DB00541	0	1	0.92951	Vincristine sulfate injection is indicated in acute leukemia. Vincristine sulfate injection has also been shown to be useful in combination with other oncolytic agents in Hodgkins disease, nonHodgkins malignant lymphomas, rhabdomyosarcoma, neuroblastoma, and Wilms tumor.
lymphoma non hodgkin	Bleomycin	DB00290	1	1	NA	Bleomycin for Injection, USP should be considered a palliative treatment. It has been shown to be useful in the management of the following neoplasms either as a single agent or in proven combinations with other approved chemotherapeutic agents: Squamous Cell Carcinoma: Head and neck (including mouth, tongue, tonsil, nasopharynx, oropharynx, sinus, palate, lip, buccal mucosa, gingivae, epiglottis…	Bleomycin for Injection, USP should be considered a palliative treatment. Lymphomas: Hodgkins disease, non-Hodgkins lymphoma
lymphoma non hodgkin	Carmustine	DB00262	1	1	NA	BiCNU (carmustine for injection) is indicated as palliative therapy as a single agent or in established combination therapy with other approved chemotherapeutic agents in the following: 1. Brain tumors- glioblastoma, brainstem glioma, medulloblastoma, astrocytoma, ependymoma, and metastatic brain tumors.2. Multiple myeloma-in combination with prednisone.3. Hodgkin's disease-as secondary therapy i…	BiCNU (carmustine for injection) is indicated as palliative therapy as a single agent or in established combination therapy with other approved chemotherapeutic agents in the following: 4. Non-Hodgkin's lymphomas
lymphoma non hodgkin	Cladribine	DB00242	0	0	NA	Cladribine Injection is indicated for the treatment of active Hairy Cell Leukemia as defined by clinically significant anemia, neutropenia, thrombocytopenia or disease-related symptoms.
lymphoma non hodgkin	Cytarabine	DB00987	0	0	NA	Cytarabine in combination with other approved anticancer drugs is indicated for remission induction in acute non-lymphocytic leukemia of adults and children. It has also been found useful in the treatment of acute lymphocytic leukemia and the blast phase of chronic myelocytic leukemia. Intrathecal administration of cytarabine is indicated in the prophylaxis and treatment of meningeal leukemia.
lymphoma non hodgkin	Fludarabine	DB01073	0	0	NA	Fludarabine Phosphate for Injection, USP is indicated for the treatment of adult patients with B-cell chronic lymphocytic leukemia (CLL) who have not responded to or whose disease has progressed during treatment with at least one standard alkylating-agent containing regimen. The safety and effectiveness of Fludarabine Phosphate for Injection, USP in previously untreated or non-refractory patients…
lymphoma non hodgkin	Lomustine	DB01206	0	1	NA	Lomustine has been shown to be useful as a single agent in addition to other treatment modalities, or in established combination therapy with other approved chemotherapeutic agents in the following: Brain tumorsboth primary and metastatic, in patients who have already received appropriate surgical and/or radiotherapeutic procedures. Hodgkin's disease secondary therapy in combination with other ap…
lymphoma non hodgkin	Mercaptopurine	DB01033	0	0	NA	Mercaptopurine tablets are indicated for maintenance therapy of acute lymphatic (lymphocytic, lymphoblastic) leukemia as part of a combination regimen. The response to this agent depends upon the particular subclassification of acute lymphatic leukemia and the age of the patient (pediatric or adult). Mercaptopurine tablets are not effective for prophylaxis or treatment of central nervous system l…	Not indicated: Mercaptopurine tablets are not effective in acute myelogenous leukemia, chronic lymphatic leukemia, the lymphomas (including Hodgkins Disease), or solid tumors.
lymphoma non hodgkin	Mitoxantrone	DB01204	0	0	NA	MitoXANTRONE Injection is indicated for reducing neurologic disability and/or the frequency of clinical relapses in patients with secondary (chronic) progressive, progressive relapsing, or worsening relapsing-remitting multiple sclerosis (i.e., patients whose neurologic status is significantly abnormal between relapses). MitoXANTRONE Injection is not indicated in the treatment of patients with pr…
lymphoma non hodgkin	Plerixafor	DB06809	0	1	NA	Mozobil, a hematopoietic stem cell mobilizer, is indicated in combination with granulocyte-colony stimulating factor (G-CSF) to mobilize hematopoietic stem cells to the peripheral blood for collection and subsequent autologous transplantation in patients with non-Hodgkins lymphoma and multiple myeloma. (1)
lymphoma non hodgkin	Prednisolone	DB00860	0	0	0.857143	Steroid responsive inflammatory conditions of the palpebral and bulbar conjunctiva, cornea, and anterior segment of the globe such as allergic conjunctivitis, acne rosacea, superficial punctate keratitis, herpes zoster keratitis, iritis, cyclitis, selected infective conjunctivitides, when the inherent hazard of steroid use is accepted to obtain an advisable diminution in edema and inflammation; c…
lymphoma non hodgkin	Prednisone	DB00635	0	0	0.954545	PredniSONE Tablets are indicated in the following conditions: Endocrine Disorders Primary or secondary adrenocortical insufficiency (hydrocortisone or cortisone is the first choice; synthetic analogs may be used in conjunction with mineralocorticoids where applicable; in infancy mineralocorticoid supplementation is of particular importance)Congenital adrenal hyperplasiaNonsuppurative thyroiditisH…
lymphoma non hodgkin	Vincristine	DB00541	0	1	0.926829	Vincristine sulfate injection is indicated in acute leukemia. Vincristine sulfate injection has also been shown to be useful in combination with other oncolytic agents in Hodgkins disease, nonHodgkins malignant lymphomas, rhabdomyosarcoma, neuroblastoma, and Wilms tumor.
macular degeneration	Pegaptanib	DB04895	0	1	0.823529	Macugen is indicated for the treatment of neovascular (wet) age-related macular degeneration (1).
malabsorption syndromes	Vitamin A	DB00162	0	0	NA	AVITA Gel is indicated for topical application in the treatment of acne vulgaris. The safety and efficacy of this product in the treatment of other disorders have not been established.
metabolism inborn errors	Biotin	DB00121	0	0	NA		No corresponding FDA label
motor neuron disease	Riluzole	DB00740	0	1	NA	Riluzole is indicated for the treatment of patients with amyotrophic lateral sclerosis (ALS). Riluzole extends survival and/or time to tracheostomy.
multiple sclerosis	Azathioprine	DB00993	0	0	0.769231	Azathioprine Tablets USP are indicated as an adjunct for the prevention of rejection in renal homotransplantation. It is also indicated for the management of active rheumatoid arthritis to reduce signs and symptoms. Azathioprine Tablets USP are indicated as an adjunct for the prevention of rejection in renal homotransplantation. Experience with over 16,000 transplants shows a 5-year patient survi…
multiple sclerosis	Baclofen	DB00181	1	1	0.789799	Baclofen is useful for the alleviation of signs and symptoms of spasticity resulting from multiple sclerosis, particularly for the relief of flexor spasms and concomitant pain, clonus, and muscular rigidity. Patients should have reversible spasticity so that baclofen treatment will aid in restoring residual function. Baclofen may also be of some value in patients with spinal cord injuries and oth…	Baclofen is useful for the alleviation of signs and symptoms of spasticity resulting from multiple sclerosis
multiple sclerosis	Cladribine	DB00242	0	0	NA	Cladribine Injection is indicated for the treatment of active Hairy Cell Leukemia as defined by clinically significant anemia, neutropenia, thrombocytopenia or disease-related symptoms.
multiple sclerosis	Dantrolene	DB01219	0	0	0.923077	RYANODEX is a skeletal muscle relaxant drug indicated for: Treatment of malignant hyperthermia in conjunction with appropriate supportive measures. (1) Prevention of malignant hyperthermia in patients at high risk. (1)
multiple sclerosis	Fingolimod	DB08868	0	1	0.886197	GILENYA is a sphingosine 1-phosphate receptor modulator indicated for the treatment of patients with relapsing forms of multiple sclerosis (MS) to reduce the frequency of clinical exacerbations and to delay the accumulation of physical disability. (1)
multiple sclerosis	Mitoxantrone	DB01204	0	1	0.893617	MitoXANTRONE Injection is indicated for reducing neurologic disability and/or the frequency of clinical relapses in patients with secondary (chronic) progressive, progressive relapsing, or worsening relapsing-remitting multiple sclerosis (i.e., patients whose neurologic status is significantly abnormal between relapses). MitoXANTRONE Injection is not indicated in the treatment of patients with pr…
multiple sclerosis	Prednisolone	DB00860	0	0	0.826087	Steroid responsive inflammatory conditions of the palpebral and bulbar conjunctiva, cornea, and anterior segment of the globe such as allergic conjunctivitis, acne rosacea, superficial punctate keratitis, herpes zoster keratitis, iritis, cyclitis, selected infective conjunctivitides, when the inherent hazard of steroid use is accepted to obtain an advisable diminution in edema and inflammation; c…
multiple sclerosis	Prednisone	DB00635	0	0	0.771186	PredniSONE Tablets are indicated in the following conditions: Endocrine Disorders Primary or secondary adrenocortical insufficiency (hydrocortisone or cortisone is the first choice; synthetic analogs may be used in conjunction with mineralocorticoids where applicable; in infancy mineralocorticoid supplementation is of particular importance)Congenital adrenal hyperplasiaNonsuppurative thyroiditisH…
multiple sclerosis	Tizanidine	DB00697	0	0	0.794393	Tizanidine is a short-acting drug for the management of spasticity. Because of the short duration of effect, treatment with tizanidine should be reserved for those daily activities and times when relief of spasticity is most important (see DOSAGE AND ADMINISTRATION).
mycobacterium infections	Rifabutin	DB00615	0	1	NA	Rifabutin Capsules are indicated for the prevention of disseminated Mycobacterium avium complex (MAC) disease in patients with advanced HIV infection.
myocardial ischemia	Bivalirudin	DB00006	0	0	NA	Angiomax is a direct thrombin inhibitor indicated for use as an anticoagulant in patients: With unstable angina undergoing percutaneous transluminal coronary angioplasty (PTCA). (1.1) Undergoing percutaneous coronary intervention (PCI) with provisional use of glycoprotein IIb/IIIa inhibitor (GPI) as in the REPLACE-2 study. (1.2) With, or at risk of, heparin-induced thrombocytopenia (HIT) or hepar…
myocardial ischemia	Enoxaparin	DB01225	0	1	NA	Enoxaparin Sodium Injection is a low molecular weight heparin [LMWH] indicated for: Prophylaxis of deep vein thrombosis (DVT) in abdominal surgery, hip replacement surgery, knee replacement surgery, or medical patients with severely restricted mobility during acute illness (1.1) Inpatient treatment of acute DVT with or without pulmonary embolism (1.2) Outpatient treatment of acute DVT without pul…
myocardial ischemia	Eptifibatide	DB00063	0	1	NA	1.1 Acute Coronary Syndrome (ACS) INTEGRILIN® is indicated to decrease the rate of a combined endpoint of death or new myocardial infarction (MI) in patients with ACS (unstable angina [UA]/non-ST-elevation myocardial infarction [NSTEMI]), including patients who are to be managed medically and those undergoing percutaneous coronary intervention (PCI). 1.2 Percutaneous Coronary Intervention (PCI) I…
myocardial ischemia	Tirofiban	DB00775	0	1	NA	AGGRASTAT is a platelet aggregation inhibitor indicated to reduce the rate of thrombotic cardiovascular events (combined endpoint of death, myocardial infarction, or refractory ischemia/repeat cardiac procedure) in patients with non-ST elevation acute coronary syndrome (NSTE-ACS). (1)
neoplasms	Bleomycin	DB00290	1	1	NA	Bleomycin for Injection, USP should be considered a palliative treatment. It has been shown to be useful in the management of the following neoplasms either as a single agent or in proven combinations with other approved chemotherapeutic agents: Squamous Cell Carcinoma: Head and neck (including mouth, tongue, tonsil, nasopharynx, oropharynx, sinus, palate, lip, buccal mucosa, gingivae, epiglottis…	Bleomycin for Injection, USP should be considered a palliative treatment. It has been shown to be useful in the management of the following neoplasms
neoplasms	Capecitabine	DB01101	0	1	0.928571	XELODA (capecitabine) is a nucleoside metabolic inhibitor with antineoplastic activity indicated for: Adjuvant Colon Cancer (1.1) Patients with Dukes' C colon cancer Patients with Dukes' C colon cancer Metastatic Colorectal Cancer (1.1) First-line as monotherapy when treatment with fluoropyrimidine therapy alone is preferred First-line as monotherapy when treatment with fluoropyrimidine therapy a…
neoplasms	Doxorubicin	DB00997	0	1	0.9375	Doxorubicin has been used successfully to produce regression in disseminated neoplastic conditions such as acute lymphoblastic leukemia, acute myeloblastic leukemia, Wilms tumor, neuroblastoma, soft tissue and bone sarcomas, breast carcinoma, ovarian carcinoma, transitional cell bladder carcinoma, thyroid carcinoma, gastric carcinoma, Hodgkins disease, malignant lymphoma, and bronchogenic carcino…
neoplasms	Epirubicin	DB00445	0	1	0.714286	Epirubicin Hydrochloride Injection is an anthracycline topoisomerase II inhibitor indicated as a component of adjuvant therapy in patients with evidence of axillary node tumor involvement following resection of primary breast cancer (1.1).
neoplasms	Gefitinib	DB00317	0	1	0.923077	IRESSA is a tyrosine kinase inhibitor indicated for the first-line treatment of patients with metastatic non-small cell lung cancer (NSCLC) whose tumors have epidermal growth factor receptor (EGFR) exon 19 deletions or exon 21 (L858R) substitution mutations as detected by an FDA-approved test. (1) Limitation of Use: Safety and efficacy of IRESSA have not been established in patients whose tumors …
neoplasms	Imatinib	DB00619	0	1	0.855263	Gleevec is a kinase inhibitor indicated for the treatment of: Newly diagnosed adult and pediatric patients with Philadelphia chromosome positive chronic myeloid leukemia (Ph+ CML) in chronic phase (1.1) Patients with Philadelphia chromosome positive chronic myeloid leukemia (Ph+ CML) in blast crisis (BC), accelerated phase (AP), or in chronic phase (CP) after failure of interferon-alpha therapy (…
neoplasms	Octreotide	DB00104	1	1	0.907692	Acromegaly Octreotide Acetate Injection is indicated to reduce blood levels of growth hormone and IGF-I (somatomedin C) in acromegaly patients who have had inadequate response to or cannot be treated with surgical resection, pituitary irradiation, and bromocriptine mesylate at maximally tolerated doses. The goal is to achieve normalization of growth hormone and IGF-I (somatomedin C) levels (see D…	for the symptomatic treatment of patients with metastatic carcinoid tumors
neoplasms	Sunitinib	DB01268	0	1	0.954545	SUTENT is a kinase inhibitor indicated for the treatment of: Gastrointestinal stromal tumor (GIST) after disease progression on or intolerance to imatinib mesylate. (1.1) Advanced renal cell carcinoma (RCC). (1.2) Progressive, well-differentiated pancreatic neuroendocrine tumors (pNET) in patients with unresectable locally advanced or metastatic disease. (1.3)
neoplasms	Vincristine	DB00541	0	1	0.96875	Vincristine sulfate injection is indicated in acute leukemia. Vincristine sulfate injection has also been shown to be useful in combination with other oncolytic agents in Hodgkins disease, nonHodgkins malignant lymphomas, rhabdomyosarcoma, neuroblastoma, and Wilms tumor.
neuroendocrine tumors	Octreotide	DB00104	1	1	NA	Acromegaly Octreotide Acetate Injection is indicated to reduce blood levels of growth hormone and IGF-I (somatomedin C) in acromegaly patients who have had inadequate response to or cannot be treated with surgical resection, pituitary irradiation, and bromocriptine mesylate at maximally tolerated doses. The goal is to achieve normalization of growth hormone and IGF-I (somatomedin C) levels (see D…	for the symptomatic treatment of patients with metastatic carcinoid tumors where it suppresses or inhibits the severe diarrhea and flushing episodes associated with the disease
neuroendocrine tumors	Sunitinib	DB01268	0	1	NA	SUTENT is a kinase inhibitor indicated for the treatment of: Gastrointestinal stromal tumor (GIST) after disease progression on or intolerance to imatinib mesylate. (1.1) Advanced renal cell carcinoma (RCC). (1.2) Progressive, well-differentiated pancreatic neuroendocrine tumors (pNET) in patients with unresectable locally advanced or metastatic disease. (1.3)	Over two-thirds of carcinoid tumors are found in the gastrointestinal tract [wikipedia, Modlin et al., 2003]
pancreatic diseases	Bentiromide	DB00522	0	0	NA		No corresponding FDA label
parkinson disease	Amantadine	DB00915	0	1	NA	Amantadine Hydrochloride Oral Solution USP is indicated for the prophylaxis and treatment of signs and symptoms of infection caused by various strains of influenza A virus. Amantadine Hydrochloride Oral Solution USP is also indicated in the treatment of parkinsonism and drug-induced extrapyramidal reactions. Amantadine Hydrochloride Oral Solution USP is indicated for chemoprophylaxis against sign…
parkinson disease	Apomorphine	DB00714	0	1	NA	APOKYN is a non-ergoline dopamine agonist indicated for the acute, intermittent treatment of hypomobility, "off" episodes ("end-of-dose wearing off" and unpredictable "on/off" episodes) associated with advanced Parkinson's disease (1)
parkinson disease	Benzatropine	DB00245	0	1	NA	For use as an adjunct in the therapy of all forms of parkinsonism. Useful also in the control of extrapyramidal disorders (except tardive dyskinesia see PRECAUTIONS) due to neuroleptic drugs (e.g., phenothiazines).
parkinson disease	Biperiden	DB00810	0	0	NA		No corresponding FDA label
parkinson disease	Bromocriptine	DB01200	1	1	NA	Parlodel (bromocriptine mesylate) is indicated for the treatment of dysfunctions associated with hyperprolactinemia including amenorrhea with or without galactorrhea, infertility or hypogonadism. Parlodel treatment is indicated in patients with prolactin-secreting adenomas, which may be the basic underlying endocrinopathy contributing to the above clinical presentations. Reduction in tumor size h…	the treatment of the signs and symptoms of idiopathic or postencephalitic Parkinson's disease
parkinson disease	Cabergoline	DB00248	0	0	NA	Cabergoline tablets are indicated for the treatment of hyperprolactinemic disorders, either idiopathic or due to pituitary adenomas.
parkinson disease	Carbidopa	DB00190	1	1	0	Carbidopa Tablets are indicated for use with carbidopa-levodopa or with levodopa in the treatment of the symptoms of idiopathic Parkinsons disease (paralysis agitans), postencephalitic parkinsonism, and symptomatic parkinsonism which may follow injury to the nervous system by carbon monoxide intoxication and/or manganese intoxication. Carbidopa is for use with carbidopa-levodopa in patients for w…	Carbidopa Tablets are indicated for use with carbidopa-levodopa or with levodopa in the treatment of the symptoms of idiopathic Parkinsons disease
parkinson disease	Entacapone	DB00494	0	1	0.454545	Entacapone Tablets are indicated as an adjunct to levodopa and carbidopa to treat patients with idiopathic Parkinsons Disease who experience the signs and symptoms of end-of-dose wearing-off (see CLINICAL PHARMACOLOGY, Clinical Studies). Entacapone Tablets effectiveness has not been systematically evaluated in patients with idiopathic Parkinsons Disease who do not experience end-of-dose wearing-o…
parkinson disease	Levodopa	DB01235	0	0	0		No corresponding FDA label
parkinson disease	Procyclidine	DB00387	0	0	NA		No corresponding FDA label
parkinson disease	Rasagiline	DB01367	1	1	0	AZILECT is indicated for the treatment of the signs and symptoms of idiopathic Parkinson's disease as initial monotherapy and as adjunct therapy to levodopa. (1)	treatment of the signs and symptoms of idiopathic Parkinson's disease
parkinson disease	Rivastigmine	DB00989	0	1	NA	Rivastigmine tartrate capsules are an acetylcholinesterase inhibitor indicated for treatment of: Mild to moderate dementia of the Alzheimer's type (1.1) Mild to moderate dementia associated with Parkinson's disease (1.2)
parkinson disease	Ropinirole	DB00268	1	1	0.117647	Ropinirole Tablets USP are indicated for the treatment of the signs and symptoms of idiopathic Parkinsons disease. The effectiveness of ropinirole was demonstrated in randomized, controlled trials in patients with early Parkinsons disease who were not receiving concomitant L-dopa therapy as well as in patients with advanced disease on concomitant L-dopa (see CLINICAL PHARMACOLOGY: Clinical Trials…	treatment of the signs and symptoms of idiopathic Parkinson's disease
parkinson disease	Rotigotine	DB05271	0	1	NA	NEUPRO is a dopamine agonist indicated for the treatment of: Parkinson's disease (1.1) Moderate-to-severe primary Restless Legs Syndrome (1.2)
parkinson disease	Selegiline	DB01037	0	0	NA	Selegiline is indicated as an adjunct in the management of Parkinsonian patients being treated with levodopa/carbidopa who exhibit deterioration in the quality of their response to this therapy. There is no evidence from controlled studies that selegiline has any beneficial effect in the absence of concurrent levodopa therapy. Evidence supporting this claim was obtained in randomized controlled c…	There is no evidence from controlled studies that selegiline has any beneficial effect in the absence of concurrent levodopa therapy.
parkinson disease	Trihexyphenidyl	DB00376	0	1	NA	Trihexyphenidyl HCl tablets are indicated as an adjunct in the treatment of all forms of parkinsonism (postencephalitic, arteriosclerotic, and idiopathic). It is often useful as adjuvant therapy when treating these forms of parkinsonism with levodopa. Additionally, it is indicated for the control of extrapyramidal disorders caused by central nervous system drugs such as the dibenzoxazepines, phen…
parkinsonian disorders	Amantadine	DB00915	0	1	NA	Amantadine Hydrochloride Oral Solution USP is indicated for the prophylaxis and treatment of signs and symptoms of infection caused by various strains of influenza A virus. Amantadine Hydrochloride Oral Solution USP is also indicated in the treatment of parkinsonism and drug-induced extrapyramidal reactions. Amantadine Hydrochloride Oral Solution USP is indicated for chemoprophylaxis against sign…
parkinsonian disorders	Carbidopa	DB00190	1	1	NA	Carbidopa Tablets are indicated for use with carbidopa-levodopa or with levodopa in the treatment of the symptoms of idiopathic Parkinsons disease (paralysis agitans), postencephalitic parkinsonism, and symptomatic parkinsonism which may follow injury to the nervous system by carbon monoxide intoxication and/or manganese intoxication. Carbidopa is for use with carbidopa-levodopa in patients for w…	the treatment of the symptoms of idiopathic Parkinsons disease
parkinsonian disorders	Levodopa	DB01235	0	0	0.764706		No corresponding FDA label
parkinsonian disorders	Ropinirole	DB00268	1	1	NA	Ropinirole Tablets USP are indicated for the treatment of the signs and symptoms of idiopathic Parkinsons disease. The effectiveness of ropinirole was demonstrated in randomized, controlled trials in patients with early Parkinsons disease who were not receiving concomitant L-dopa therapy as well as in patients with advanced disease on concomitant L-dopa (see CLINICAL PHARMACOLOGY: Clinical Trials…	the treatment of the signs and symptoms of idiopathic Parkinsons disease
parkinsonian disorders	Trihexyphenidyl	DB00376	0	1	NA	Trihexyphenidyl HCl tablets are indicated as an adjunct in the treatment of all forms of parkinsonism (postencephalitic, arteriosclerotic, and idiopathic). It is often useful as adjuvant therapy when treating these forms of parkinsonism with levodopa. Additionally, it is indicated for the control of extrapyramidal disorders caused by central nervous system drugs such as the dibenzoxazepines, phen…
prostatic neoplasms	Aminoglutethimide	DB00357	0	0	NA		No corresponding FDA label
prostatic neoplasms	Bicalutamide	DB01128	0	1	0.781955	Bicalutamide tablets 50 mg is an androgen receptor inhibitor indicated for use in combination therapy with a luteinizing hormone-releasing hormone (LHRH) analog for the treatment of Stage D2 metastatic carcinoma of the prostate. Bicalutamide tablets 150 mg daily is not approved for use alone or with other treatments. (1)
prostatic neoplasms	Chlorotrianisene	DB00269	0	0	NA		No corresponding FDA label
prostatic neoplasms	Diethylstilbestrol	DB00255	0	0	NA		No corresponding FDA label
prostatic neoplasms	Doxorubicin	DB00997	0	0	NA	Doxorubicin has been used successfully to produce regression in disseminated neoplastic conditions such as acute lymphoblastic leukemia, acute myeloblastic leukemia, Wilms tumor, neuroblastoma, soft tissue and bone sarcomas, breast carcinoma, ovarian carcinoma, transitional cell bladder carcinoma, thyroid carcinoma, gastric carcinoma, Hodgkins disease, malignant lymphoma, and bronchogenic carcino…
prostatic neoplasms	Estradiol	DB00783	1	1	NA	Estradiol tablets are indicated in the: 1. Treatment of moderate to severe vasomotor symptoms associated with the menopause. 2. Treatment of moderate to severe symptoms of vulvar and vaginal atrophy associated with the menopause. When prescribed solely for the treatment of symptoms of vulvar and vaginal atrophy, topical vaginal products should be considered. 3. Treatment of hypoestrogenism due to…	Treatment of advanced androgen-dependent carcinoma of the prostate (for palliation only)
prostatic neoplasms	Estramustine	DB01196	1	1	1	EMCYT Capsules are indicated in the palliative treatment of patients with metastatic and/or progressive carcinoma of the prostate.	the palliative treatment of patients with metastatic and/or progressive carcinoma of the prostate
prostatic neoplasms	Finasteride	DB01216	0	0	NA	Finasteride tablets USP are 5-reductase inhibitors indicated for the treatment of male pattern hair loss (androgenetic alopecia) in MEN ONLY ( 1). Finasteride tablets USP are not indicated for use in women ( 1, 4, 5.1).
prostatic neoplasms	Flutamide	DB00499	0	1	0.979592	Flutamide Capsules are indicated for use in combination with LHRH-agonists for the management of locally confined Stage B2-C and Stage D2 metastatic carcinoma of the prostate. Stage B2-C Prostatic Carcinoma Treatment with Flutamide Capsules and the goserelin acetate implant should start 8 weeks prior to initiating radiation therapy and continue during radiation therapy. Stage D2 Metastatic Carcin…
prostatic neoplasms	Goserelin	DB00014	1	1	0.797619	ZOLADEX is a Gonadotropin Releasing Hormone (GnRH) agonist indicated for: Use in combination with flutamide for the management of locally confined carcinoma of the prostate (1.1) Use as palliative treatment of advanced carcinoma of the prostate (1.2)	Use as palliative treatment of advanced carcinoma of the prostate
prostatic neoplasms	Leuprolide	DB00007	1	1	0.831776	Leuprolide acetate injection is indicated in the palliative treatment of advanced prostatic cancer. Leuprolide acetate injection is indicated in the treatment of children with central precocious puberty. Children should be selected using the following criteria: Clinical diagnosis of CPP (idiopathic or neurogenic) with onset of secondary sexual characteristics earlier than 8 years in females and 9…	Leuprolide acetate injection is indicated in the palliative treatment of advanced prostatic cancer
psoriasis	Acitretin	DB00459	0	1	0.316667	SORIATANE is indicated for the treatment of severe psoriasis in adults. Because of significant adverse effects associated with its use, SORIATANE should be prescribed only by those knowledgeable in the systemic use of retinoids. In females of reproductive potential, SORIATANE should be reserved for non-pregnant patients who are unresponsive to other therapies or whose clinical condition contraind…
psoriasis	Cholecalciferol	DB00169	0	0	0.555556	Nifediac CC extended-release tablets are indicated for the treatment of hypertension. It may be used alone or in combination with other antihypertensive agents.
psoriasis	Cyclosporine	DB00091	0	1	0.544643	Neoral is indicated for the prophylaxis of organ rejection in kidney, liver, and heart allogeneic transplants. Neoral has been used in combination with azathioprine and corticosteroids. Neoral is indicated for the treatment of patients with severe active, rheumatoid arthritis where the disease has not adequately responded to methotrexate. Neoral can be used in combination with methotrexate in rhe…
psoriasis	Hydrocortisone	DB00741	1	1	0.826087	temporary relief of itching associated with minor skin irritations and rashes due to eczema insect bites poison ivy, poison oak, or poison sumac soaps detergents cosmetics jewelry seborrheic dermatitis psoriasis external genital and anal itching eczema insect bites poison ivy, poison oak, or poison sumac soaps detergents cosmetics jewelry seborrheic dermatitis psoriasis external genital and anal …	temporary relief of itching associated with psoriasis
psoriasis	Hydroxyurea	DB01005	0	0	NA	Significant tumor response to hydroxyurea capsules USP has been demonstrated in melanoma, resistant chronic myelocytic leukemia, and recurrent, metastatic, or inoperable carcinoma of the ovary. Hydroxyurea, USP used concomitantly with irradiation therapy is intended for use in the local control of primary squamous cell (epidermoid) carcinomas of the head and neck, excluding the lip.
psoriasis	Methotrexate	DB00563	1	1	0.655484	Neoplastic Diseases Methotrexate is indicated in the treatment of gestational choriocarcinoma, chorio-adenoma destruens and hydatidiform mole. Methotrexate is used in maintenance therapy in combination with other chemotherapeutic agents. Methotrexate is used alone or in combination with other anticancer agents in the treatment of breast cancer, epidermoid cancers of the head and neck, advanced my…	the symptomatic control of severe, recalcitrant, disabling psoriasis
psoriasis	Mycophenolic acid	DB01024	0	0	NA	Mycophenolic acid delayed-release tablets are an antimetabolite immunosuppressant indicated for prophylaxis of organ rejection in adult patients receiving kidney transplants and in pediatric patients at least 5 years of age and older who are at least 6 months post kidney transplant. ( 1.1) Use in combination with cyclosporine and corticosteroids. ( 1.1) Limitations of Use: Mycophenolic acid delay…
psoriasis	Prednisolone	DB00860	0	0	0.8	Steroid responsive inflammatory conditions of the palpebral and bulbar conjunctiva, cornea, and anterior segment of the globe such as allergic conjunctivitis, acne rosacea, superficial punctate keratitis, herpes zoster keratitis, iritis, cyclitis, selected infective conjunctivitides, when the inherent hazard of steroid use is accepted to obtain an advisable diminution in edema and inflammation; c…
psoriasis	Salicyclic acid	DB00936	0	0	NA	treats and helps prevent acne
psoriasis	Tazarotene	DB00799	0	1	NA	TAZORAC (tazarotene) Gel 0.05% and 0.1% are indicated for the topical treatment of patients with stable plaque psoriasis of up to 20% body surface area involvement. TAZORAC (tazarotene) Gel 0.1% is also indicated for the topical treatment of patients with facial acne vulgaris of mild to moderate severity. The efficacy of TAZORAC Gel in the treatment of acne previously treated with other retinoids…
rheumatic diseases	Prednisolone	DB00860	0	0	NA	Steroid responsive inflammatory conditions of the palpebral and bulbar conjunctiva, cornea, and anterior segment of the globe such as allergic conjunctivitis, acne rosacea, superficial punctate keratitis, herpes zoster keratitis, iritis, cyclitis, selected infective conjunctivitides, when the inherent hazard of steroid use is accepted to obtain an advisable diminution in edema and inflammation; c…
rheumatic diseases	Prednisone	DB00635	0	1	NA	PredniSONE Tablets are indicated in the following conditions: Endocrine Disorders Primary or secondary adrenocortical insufficiency (hydrocortisone or cortisone is the first choice; synthetic analogs may be used in conjunction with mineralocorticoids where applicable; in infancy mineralocorticoid supplementation is of particular importance)Congenital adrenal hyperplasiaNonsuppurative thyroiditisH…
sarcoma	Bleomycin	DB00290	0	0	NA	Bleomycin for Injection, USP should be considered a palliative treatment. It has been shown to be useful in the management of the following neoplasms either as a single agent or in proven combinations with other approved chemotherapeutic agents: Squamous Cell Carcinoma: Head and neck (including mouth, tongue, tonsil, nasopharynx, oropharynx, sinus, palate, lip, buccal mucosa, gingivae, epiglottis…
sarcoma	Dacarbazine	DB00851	0	0	NA	Dacarbazine for Injection USP is indicated in the treatment of metastatic malignant melanoma. In addition, Dacarbazine for Injection USP is also indicated for Hodgkin's disease as a secondary-line therapy when used in combination with other effective agents.
sarcoma	Doxorubicin	DB00997	0	1	1	Doxorubicin has been used successfully to produce regression in disseminated neoplastic conditions such as acute lymphoblastic leukemia, acute myeloblastic leukemia, Wilms tumor, neuroblastoma, soft tissue and bone sarcomas, breast carcinoma, ovarian carcinoma, transitional cell bladder carcinoma, thyroid carcinoma, gastric carcinoma, Hodgkins disease, malignant lymphoma, and bronchogenic carcino…
sarcoma	Vincristine	DB00541	0	0	1	Vincristine sulfate injection is indicated in acute leukemia. Vincristine sulfate injection has also been shown to be useful in combination with other oncolytic agents in Hodgkins disease, nonHodgkins malignant lymphomas, rhabdomyosarcoma, neuroblastoma, and Wilms tumor.
skin diseases	Alitretinoin	DB00523	0	1	NA	Panretin gel is indicated for topical treatment of cutaneous lesions in patients with AIDS-related Kaposi's sarcoma. Panretin gel is not indicated when systemic anti-KS therapy is required (e.g., more than 10 new KS lesions in the prior month, symptomatic lymphedema, symptomatic pulmonary KS, or symptomatic visceral involvement). There is no experience to date using Panretin gel with systemic ant…
skin diseases	Calcipotriol	DB02300	0	1	NA	Dovonex (calcipotriene solution) Scalp Solution, 0.005%, is indicated for the topical treatment of chronic, moderately severe psoriasis of the scalp. The safety and effectiveness of topical calcipotriene in dermatoses other than psoriasis have not been established.
skin diseases	Fluocinonide	DB01047	0	1	NA	Fluocinonide Cream USP, 0.05% is indicated for the relief of the inflammatory and pruritic manifestations of corticosteroid-responsive dermatoses.
skin diseases	Hydrocortisone	DB00741	1	1	NA	temporary relief of itching associated with minor skin irritations and rashes due to eczema insect bites poison ivy, poison oak, or poison sumac soaps detergents cosmetics jewelry seborrheic dermatitis psoriasis external genital and anal itching eczema insect bites poison ivy, poison oak, or poison sumac soaps detergents cosmetics jewelry seborrheic dermatitis psoriasis external genital and anal …	temporary relief of itching associated with minor skin irritations
skin diseases	Pimecrolimus	DB00337	0	1	NA	ELIDEL (pimecrolimus) Cream 1% is indicated as second-line therapy for the short-term and non-continuous chronic treatment of mild to moderate atopic dermatitis in non-immunocompromised adults and children 2 years of age and older, who have failed to respond adequately to other topical prescription treatments, or when those treatments are not advisable. ELIDEL Cream is not indicated for use in ch…
skin diseases	Prednisolone	DB00860	0	1	NA	Steroid responsive inflammatory conditions of the palpebral and bulbar conjunctiva, cornea, and anterior segment of the globe such as allergic conjunctivitis, acne rosacea, superficial punctate keratitis, herpes zoster keratitis, iritis, cyclitis, selected infective conjunctivitides, when the inherent hazard of steroid use is accepted to obtain an advisable diminution in edema and inflammation; c…
skin diseases	Prednisone	DB00635	0	1	NA	PredniSONE Tablets are indicated in the following conditions: Endocrine Disorders Primary or secondary adrenocortical insufficiency (hydrocortisone or cortisone is the first choice; synthetic analogs may be used in conjunction with mineralocorticoids where applicable; in infancy mineralocorticoid supplementation is of particular importance)Congenital adrenal hyperplasiaNonsuppurative thyroiditisH…
spinal cord diseases	Baclofen	DB00181	1	1	NA	Baclofen is useful for the alleviation of signs and symptoms of spasticity resulting from multiple sclerosis, particularly for the relief of flexor spasms and concomitant pain, clonus, and muscular rigidity. Patients should have reversible spasticity so that baclofen treatment will aid in restoring residual function. Baclofen may also be of some value in patients with spinal cord injuries and oth…	Baclofen is useful for the alleviation of signs and symptoms of spasticity resulting from multiple sclerosis, particularly for the relief of flexor spasms and concomitant pain, clonus, and muscular rigidity.
thyroid diseases	Liothyronine	DB00279	0	1	NA	Thyroid hormone drugs are indicated: 1. As replacement or supplemental therapy in patients with hypothyroidism of any etiology, except transient hypothyroidism during the recovery phase of subacute thyroiditis. This category includes cretinism, myxedema and ordinary hypothyroidism in patients of any age (pediatric patients, adults, the elderly), or state (including pregnancy); primary hypothyroid…
varicose veins	Sodium Tetradecyl Sulfate	DB00464	0	1	NA	Sotradecol (sodium tetradecyl sulfate injection) is indicated in the treatment of small uncomplicated varicose veins of the lower extremities that show simple dilation with competent valves. The benefit-to-risk ratio should be considered in selected patients who are great surgical risks.
vascular diseases	Niacin	DB00627	0	1	NA	NIASPAN contains extended-release niacin (nicotinic acid), and is indicated: To reduce elevated TC, LDL-C, Apo B and TG, and to increase HDL-C in patients with primary hyperlipidemia and mixed dyslipidemia. (1) In combination with simvastatin or lovastatin: to treat primary hyperlipidemia and mixed dyslipidemia when treatment with NIASPAN, simvastatin, or lovastatin monotherapy is considered inad…
vascular diseases	Papaverine	DB01113	0	1	NA	Papaverine is recommended in various conditions accompanied by spasm of smooth muscle, such as vascular spasm associated with acute myocardial infarction (coronary occlusion), angina pectoris, peripheral and pulmonary embolism, peripheral vascular disease in which there is a vasospastic element, or certain cerebral angiospastic states; and visceral spasm, as in ureteral, biliary, or gastrointesti…
vascular diseases	Pentoxifylline	DB00806	0	1	NA	Pentoxifylline extended-release Tablet is indicated for the treatment of patients with intermittent claudication on the basis of chronic occlusive arterial disease of the limbs. Pentoxifylline extended-release Tablet can improve function and symptoms but is not intended to replace more definitive therapy, such as surgical bypass, or removal of arterial obstructions when treating peripheral vascul…
			50	269

## Sheet: drug-disease proximity
Drugbank ID	Drug	Disease	Number of disease proteins	Proximity (z)
DB00775	Tirofiban	blood coagulation disorders	40	-6.10647
DB00775	Tirofiban	hematologic diseases	188	-3.88767
DB00775	Tirofiban	collagen diseases	25	-3.58393
DB00775	Tirofiban	myocardial ischemia	43	-3.19515
DB00775	Tirofiban	coronary disease	37	-3.06103
DB00775	Tirofiban	diabetes mellitus type 2	72	-2.46075
DB00775	Tirofiban	multiple sclerosis	69	-2.16631
DB00775	Tirofiban	anemia hemolytic	29	-1.59664
DB00775	Tirofiban	coronary artery disease	31	-1.55414
DB00775	Tirofiban	bone diseases	144	-1.54903
DB00775	Tirofiban	diabetes mellitus	162	-1.47385
DB00775	Tirofiban	pancreatic diseases	24	-1.4236
DB00775	Tirofiban	arteriosclerosis	38	-1.33026
DB00775	Tirofiban	arterial occlusive diseases	44	-1.31357
DB00775	Tirofiban	heart diseases	167	-1.27881
DB00775	Tirofiban	vascular diseases	181	-1.21286
DB00775	Tirofiban	colitis ulcerative	55	-1.14476
DB00775	Tirofiban	colitis	55	-1.08081
DB00775	Tirofiban	eye diseases	231	-1.05805
DB00775	Tirofiban	metabolism inborn errors	289	-0.949264
DB00775	Tirofiban	autoimmune diseases	243	-0.943105
DB00775	Tirofiban	prostatic neoplasms	61	-0.864779
DB00775	Tirofiban	breast neoplasms	40	-0.839059
DB00775	Tirofiban	endocrine system diseases	291	-0.822152
DB00775	Tirofiban	skin diseases	278	-0.737502
DB00775	Tirofiban	cardiovascular diseases	330	-0.675012
DB00775	Tirofiban	crohn disease	71	-0.633318
DB00775	Tirofiban	diabetes mellitus type 1	82	-0.63195
DB00775	Tirofiban	leukemia myeloid acute	43	-0.619489
DB00775	Tirofiban	anemia	58	-0.520611
DB00775	Tirofiban	colorectal neoplasms	42	-0.467109
DB00775	Tirofiban	leukemia lymphoid	66	-0.439762
DB00775	Tirofiban	intestinal neoplasms	42	-0.435249
DB00775	Tirofiban	lung diseases	71	-0.42253
DB00775	Tirofiban	gastroenteritis	122	-0.365152
DB00775	Tirofiban	inflammatory bowel diseases	119	-0.33776
DB00775	Tirofiban	kidney diseases	144	-0.244397
DB00775	Tirofiban	neoplasms	482	-0.157761
DB00775	Tirofiban	varicose veins	20	-0.129742
DB00775	Tirofiban	epilepsy	25	-0.124061
DB00775	Tirofiban	arrhythmias cardiac	30	-0.0799661
DB00775	Tirofiban	gastrointestinal neoplasms	72	-0.0752511
DB00775	Tirofiban	insulin resistance	26	-0.0624826
DB00775	Tirofiban	hyperinsulinism	26	-0.0581361
DB00775	Tirofiban	macular degeneration	44	-0.0230231
DB00775	Tirofiban	bone diseases metabolic	27	-0.0199218
DB00775	Tirofiban	mycobacterium infections	22	0.137221
DB00775	Tirofiban	keratosis	21	0.15375
DB00775	Tirofiban	leukemia	117	0.220941
DB00775	Tirofiban	malabsorption syndromes	34	0.229996
DB00775	Tirofiban	thyroid diseases	30	0.248506
DB00775	Tirofiban	bacterial infections	26	0.253016
DB00775	Tirofiban	hypopigmentation	22	0.263687
DB00775	Tirofiban	liver cirrhosis	24	0.3025
DB00775	Tirofiban	kidney neoplasms	20	0.302703
DB00775	Tirofiban	liver cirrhosis biliary	23	0.313667
DB00775	Tirofiban	amyotrophic lateral sclerosis	21	0.341289
DB00775	Tirofiban	asthma	36	0.374541
DB00775	Tirofiban	cardiomyopathy dilated	29	0.385745
DB00775	Tirofiban	parkinsonian disorders	31	0.39048
DB00775	Tirofiban	neuroendocrine tumors	24	0.392213
DB00775	Tirofiban	parkinson disease	30	0.419097
DB00775	Tirofiban	alzheimer disease	29	0.455498
DB00775	Tirofiban	hypersensitivity	45	0.472529
DB00775	Tirofiban	lymphoma	24	0.508334
DB00775	Tirofiban	sarcoma	25	0.509742
DB00775	Tirofiban	arthritis rheumatoid	42	0.572917
DB00775	Tirofiban	lymphoma non hodgkin	22	0.582284
DB00775	Tirofiban	dementia	42	0.678676
DB00775	Tirofiban	adenocarcinoma	32	0.694601
DB00775	Tirofiban	motor neuron disease	31	0.696172
DB00775	Tirofiban	psoriasis	54	0.716648
DB00775	Tirofiban	head and neck neoplasms	35	0.732389
DB00775	Tirofiban	rheumatic diseases	59	0.774271
DB00775	Tirofiban	lupus erythematosus systemic	75	0.782364
DB00775	Tirofiban	spinal cord diseases	59	0.87422
DB00775	Tirofiban	joint diseases	79	0.923563
DB00775	Tirofiban	arthritis	76	0.970588
DB00678	Losartan	kidney diseases	144	-3.8678
DB00678	Losartan	metabolism inborn errors	289	-3.06786
DB00678	Losartan	blood coagulation disorders	40	-2.64412
DB00678	Losartan	colitis ulcerative	55	-2.42127
DB00678	Losartan	colitis	55	-2.40459
DB00678	Losartan	thyroid diseases	30	-2.2214
DB00678	Losartan	multiple sclerosis	69	-2.16341
DB00678	Losartan	leukemia myeloid acute	43	-1.99822
DB00678	Losartan	head and neck neoplasms	35	-1.88877
DB00678	Losartan	lung diseases	71	-1.82757
DB00678	Losartan	crohn disease	71	-1.81297
DB00678	Losartan	gastroenteritis	122	-1.72267
DB00678	Losartan	inflammatory bowel diseases	119	-1.60968
DB00678	Losartan	vascular diseases	181	-1.25513
DB00678	Losartan	eye diseases	231	-1.20082
DB00678	Losartan	heart diseases	167	-1.18704
DB00678	Losartan	leukemia	117	-1.13389
DB00678	Losartan	autoimmune diseases	243	-1.02985
DB00678	Losartan	hematologic diseases	188	-1.02068
DB00678	Losartan	skin diseases	278	-0.974483
DB00678	Losartan	endocrine system diseases	291	-0.872267
DB00678	Losartan	cardiovascular diseases	330	-0.717297
DB00678	Losartan	varicose veins	20	-0.428777
DB00678	Losartan	insulin resistance	26	-0.368315
DB00678	Losartan	neoplasms	482	-0.336511
DB00678	Losartan	hyperinsulinism	26	-0.332513
DB00678	Losartan	collagen diseases	25	-0.318904
DB00678	Losartan	arrhythmias cardiac	30	-0.315752
DB00678	Losartan	bone diseases metabolic	27	-0.312374
DB00678	Losartan	coronary artery disease	31	-0.242038
DB00678	Losartan	keratosis	21	-0.23467
DB00678	Losartan	mycobacterium infections	22	-0.22666
DB00678	Losartan	macular degeneration	44	-0.220847
DB00678	Losartan	bacterial infections	26	-0.164163
DB00678	Losartan	anemia hemolytic	29	-0.16
DB00678	Losartan	kidney neoplasms	20	-0.111781
DB00678	Losartan	arteriosclerosis	38	-0.104426
DB00678	Losartan	liver cirrhosis biliary	23	-0.099946
DB00678	Losartan	coronary disease	37	-0.0875616
DB00678	Losartan	myocardial ischemia	43	-0.0858052
DB00678	Losartan	liver cirrhosis	24	-0.0853087
DB00678	Losartan	hypopigmentation	22	-0.0823561
DB00678	Losartan	pancreatic diseases	24	-0.0774906
DB00678	Losartan	amyotrophic lateral sclerosis	21	-0.0439797
DB00678	Losartan	parkinsonian disorders	31	-0.0422955
DB00678	Losartan	alzheimer disease	29	-0.0271263
DB00678	Losartan	neuroendocrine tumors	24	-0.0177828
DB00678	Losartan	parkinson disease	30	-0.0138393
DB00678	Losartan	asthma	36	-0.0103981
DB00678	Losartan	arterial occlusive diseases	44	0.00252378
DB00678	Losartan	malabsorption syndromes	34	0.0042448
DB00678	Losartan	lymphoma non hodgkin	22	0.0220287
DB00678	Losartan	sarcoma	25	0.0260084
DB00678	Losartan	cardiomyopathy dilated	29	0.0269272
DB00678	Losartan	lymphoma	24	0.051031
DB00678	Losartan	hypersensitivity	45	0.0927342
DB00678	Losartan	motor neuron disease	31	0.135002
DB00678	Losartan	adenocarcinoma	32	0.142611
DB00678	Losartan	arthritis rheumatoid	42	0.158241
DB00678	Losartan	dementia	42	0.166201
DB00678	Losartan	psoriasis	54	0.196085
DB00678	Losartan	diabetes mellitus type 2	72	0.208739
DB00678	Losartan	breast neoplasms	40	0.212236
DB00678	Losartan	rheumatic diseases	59	0.223438
DB00678	Losartan	prostatic neoplasms	61	0.232299
DB00678	Losartan	lupus erythematosus systemic	75	0.246717
DB00678	Losartan	diabetes mellitus type 1	82	0.254352
DB00678	Losartan	spinal cord diseases	59	0.283158
DB00678	Losartan	colorectal neoplasms	42	0.314226
DB00678	Losartan	joint diseases	79	0.31937
DB00678	Losartan	intestinal neoplasms	42	0.325875
DB00678	Losartan	anemia	58	0.326884
DB00678	Losartan	arthritis	76	0.347735
DB00678	Losartan	leukemia lymphoid	66	0.381613
DB00678	Losartan	gastrointestinal neoplasms	72	0.521085
DB00678	Losartan	diabetes mellitus	162	0.522257
DB00678	Losartan	bone diseases	144	0.572302
DB00678	Losartan	epilepsy	25	1.72641
DB01169	Arsenic.trioxide	skin diseases	278	-3.38187
DB01169	Arsenic.trioxide	breast neoplasms	40	-3.05624
DB01169	Arsenic.trioxide	varicose veins	20	-3.04551
DB01169	Arsenic.trioxide	diabetes mellitus type 2	72	-2.33305
DB01169	Arsenic.trioxide	adenocarcinoma	32	-2.33108
DB01169	Arsenic.trioxide	multiple sclerosis	69	-2.25675
DB01169	Arsenic.trioxide	endocrine system diseases	291	-2.22385
DB01169	Arsenic.trioxide	neuroendocrine tumors	24	-2.21564
DB01169	Arsenic.trioxide	parkinsonian disorders	31	-2.20782
DB01169	Arsenic.trioxide	parkinson disease	30	-2.17316
DB01169	Arsenic.trioxide	intestinal neoplasms	42	-2.03416
DB01169	Arsenic.trioxide	colorectal neoplasms	42	-1.97822
DB01169	Arsenic.trioxide	lymphoma non hodgkin	22	-1.72404
DB01169	Arsenic.trioxide	bone diseases	144	-1.70051
DB01169	Arsenic.trioxide	lymphoma	24	-1.66949
DB01169	Arsenic.trioxide	gastrointestinal neoplasms	72	-1.64021
DB01169	Arsenic.trioxide	head and neck neoplasms	35	-1.63405
DB01169	Arsenic.trioxide	thyroid diseases	30	-1.54515
DB01169	Arsenic.trioxide	vascular diseases	181	-1.46274
DB01169	Arsenic.trioxide	asthma	36	-1.42665
DB01169	Arsenic.trioxide	arrhythmias cardiac	30	-1.41457
DB01169	Arsenic.trioxide	eye diseases	231	-1.40064
DB01169	Arsenic.trioxide	pancreatic diseases	24	-1.36255
DB01169	Arsenic.trioxide	malabsorption syndromes	34	-1.2592
DB01169	Arsenic.trioxide	hypersensitivity	45	-1.18224
DB01169	Arsenic.trioxide	leukemia myeloid acute	43	-1.13386
DB01169	Arsenic.trioxide	neoplasms	482	-1.10656
DB01169	Arsenic.trioxide	anemia hemolytic	29	-1.10558
DB01169	Arsenic.trioxide	autoimmune diseases	243	-1.05845
DB01169	Arsenic.trioxide	hematologic diseases	188	-1.04648
DB01169	Arsenic.trioxide	alzheimer disease	29	-1.04284
DB01169	Arsenic.trioxide	leukemia lymphoid	66	-1.01197
DB01169	Arsenic.trioxide	prostatic neoplasms	61	-0.943795
DB01169	Arsenic.trioxide	kidney diseases	144	-0.918644
DB01169	Arsenic.trioxide	colitis ulcerative	55	-0.914186
DB01169	Arsenic.trioxide	inflammatory bowel diseases	119	-0.902136
DB01169	Arsenic.trioxide	diabetes mellitus	162	-0.890566
DB01169	Arsenic.trioxide	colitis	55	-0.873545
DB01169	Arsenic.trioxide	gastroenteritis	122	-0.871305
DB01169	Arsenic.trioxide	cardiovascular diseases	330	-0.857502
DB01169	Arsenic.trioxide	lung diseases	71	-0.853777
DB01169	Arsenic.trioxide	motor neuron disease	31	-0.772319
DB01169	Arsenic.trioxide	heart diseases	167	-0.733679
DB01169	Arsenic.trioxide	liver cirrhosis biliary	23	-0.649884
DB01169	Arsenic.trioxide	liver cirrhosis	24	-0.610683
DB01169	Arsenic.trioxide	sarcoma	25	-0.577988
DB01169	Arsenic.trioxide	metabolism inborn errors	289	-0.484775
DB01169	Arsenic.trioxide	dementia	42	-0.453771
DB01169	Arsenic.trioxide	mycobacterium infections	22	-0.405407
DB01169	Arsenic.trioxide	macular degeneration	44	-0.273176
DB01169	Arsenic.trioxide	keratosis	21	-0.252279
DB01169	Arsenic.trioxide	bone diseases metabolic	27	-0.174099
DB01169	Arsenic.trioxide	bacterial infections	26	-0.107822
DB01169	Arsenic.trioxide	leukemia	117	-0.0821204
DB01169	Arsenic.trioxide	psoriasis	54	-0.0683968
DB01169	Arsenic.trioxide	spinal cord diseases	59	-0.0349034
DB01169	Arsenic.trioxide	diabetes mellitus type 1	82	0.0689489
DB01169	Arsenic.trioxide	anemia	58	0.0720747
DB01169	Arsenic.trioxide	blood coagulation disorders	40	0.232047
DB01169	Arsenic.trioxide	lupus erythematosus systemic	75	0.276702
DB01169	Arsenic.trioxide	kidney neoplasms	20	0.311475
DB01169	Arsenic.trioxide	coronary artery disease	31	0.377736
DB01169	Arsenic.trioxide	arterial occlusive diseases	44	0.378813
DB01169	Arsenic.trioxide	crohn disease	71	0.538029
DB01169	Arsenic.trioxide	coronary disease	37	0.576794
DB01169	Arsenic.trioxide	collagen diseases	25	0.592464
DB01169	Arsenic.trioxide	myocardial ischemia	43	0.622799
DB01169	Arsenic.trioxide	arteriosclerosis	38	0.843606
DB01169	Arsenic.trioxide	hypopigmentation	22	0.899429
DB01169	Arsenic.trioxide	insulin resistance	26	0.939918
DB01169	Arsenic.trioxide	hyperinsulinism	26	0.969409
DB01169	Arsenic.trioxide	amyotrophic lateral sclerosis	21	1.13019
DB01169	Arsenic.trioxide	rheumatic diseases	59	1.30407
DB01169	Arsenic.trioxide	epilepsy	25	1.45742
DB01169	Arsenic.trioxide	cardiomyopathy dilated	29	1.5704
DB01169	Arsenic.trioxide	arthritis rheumatoid	42	1.62284
DB01169	Arsenic.trioxide	arthritis	76	1.90251
DB01169	Arsenic.trioxide	joint diseases	79	1.98205
DB00674	Galantamine	epilepsy	25	-5.14828
DB00674	Galantamine	lung diseases	71	-1.35755
DB00674	Galantamine	autoimmune diseases	243	-1.23932
DB00674	Galantamine	macular degeneration	44	-1.13925
DB00674	Galantamine	alzheimer disease	29	-0.666356
DB00674	Galantamine	dementia	42	-0.402818
DB00674	Galantamine	collagen diseases	25	-0.219618
DB00674	Galantamine	hyperinsulinism	26	0.113337
DB00674	Galantamine	coronary artery disease	31	0.13757
DB00674	Galantamine	insulin resistance	26	0.161313
DB00674	Galantamine	coronary disease	37	0.447907
DB00674	Galantamine	eye diseases	231	0.541723
DB00674	Galantamine	pancreatic diseases	24	0.573404
DB00674	Galantamine	myocardial ischemia	43	0.586532
DB00674	Galantamine	arteriosclerosis	38	0.694079
DB00674	Galantamine	cardiomyopathy dilated	29	0.753414
DB00674	Galantamine	prostatic neoplasms	61	0.765894
DB00674	Galantamine	spinal cord diseases	59	0.779114
DB00674	Galantamine	adenocarcinoma	32	0.865396
DB00674	Galantamine	amyotrophic lateral sclerosis	21	0.964855
DB00674	Galantamine	arterial occlusive diseases	44	1.04075
DB00674	Galantamine	arrhythmias cardiac	30	1.07882
DB00674	Galantamine	asthma	36	1.14313
DB00674	Galantamine	psoriasis	54	1.20515
DB00674	Galantamine	motor neuron disease	31	1.26196
DB00674	Galantamine	vascular diseases	181	1.33642
DB00674	Galantamine	diabetes mellitus type 2	72	1.41487
DB00674	Galantamine	colitis ulcerative	55	1.42623
DB00674	Galantamine	heart diseases	167	1.44784
DB00674	Galantamine	hypersensitivity	45	1.49514
DB00674	Galantamine	colitis	55	1.58863
DB00674	Galantamine	crohn disease	71	1.72591
DB00674	Galantamine	colorectal neoplasms	42	2.01015
DB00674	Galantamine	bacterial infections	26	2.12992
DB00674	Galantamine	intestinal neoplasms	42	2.16031
DB00674	Galantamine	neoplasms	482	2.21912
DB00674	Galantamine	cardiovascular diseases	330	2.31472
DB00674	Galantamine	parkinson disease	30	2.38572
DB00674	Galantamine	keratosis	21	2.39533
DB00674	Galantamine	parkinsonian disorders	31	2.41462
DB00674	Galantamine	inflammatory bowel diseases	119	2.44925
DB00674	Galantamine	neuroendocrine tumors	24	2.45278
DB00674	Galantamine	varicose veins	20	2.49671
DB00674	Galantamine	lupus erythematosus systemic	75	2.55394
DB00674	Galantamine	gastrointestinal neoplasms	72	2.56454
DB00674	Galantamine	leukemia lymphoid	66	2.57406
DB00674	Galantamine	gastroenteritis	122	2.62277
DB00674	Galantamine	kidney neoplasms	20	2.6417
DB00674	Galantamine	lymphoma	24	2.72636
DB00674	Galantamine	lymphoma non hodgkin	22	2.73828
DB00674	Galantamine	sarcoma	25	2.76138
DB00674	Galantamine	diabetes mellitus	162	2.83224
DB00674	Galantamine	bone diseases	144	3.02644
DB00674	Galantamine	breast neoplasms	40	3.0466
DB00674	Galantamine	bone diseases metabolic	27	3.07884
DB00674	Galantamine	liver cirrhosis biliary	23	3.11572
DB00674	Galantamine	anemia hemolytic	29	3.15657
DB00674	Galantamine	diabetes mellitus type 1	82	3.18197
DB00674	Galantamine	liver cirrhosis	24	3.18779
DB00674	Galantamine	leukemia	117	3.1974
DB00674	Galantamine	head and neck neoplasms	35	3.21734
DB00674	Galantamine	blood coagulation disorders	40	3.47923
DB00674	Galantamine	leukemia myeloid acute	43	3.5304
DB00674	Galantamine	skin diseases	278	3.5569
DB00674	Galantamine	arthritis rheumatoid	42	3.58155
DB00674	Galantamine	endocrine system diseases	291	3.63362
DB00674	Galantamine	hypopigmentation	22	3.68216
DB00674	Galantamine	arthritis	76	3.80151
DB00674	Galantamine	rheumatic diseases	59	3.81321
DB00674	Galantamine	joint diseases	79	3.82822
DB00674	Galantamine	malabsorption syndromes	34	3.88992
DB00674	Galantamine	mycobacterium infections	22	3.95623
DB00674	Galantamine	multiple sclerosis	69	4.04195
DB00674	Galantamine	thyroid diseases	30	4.04555
DB00674	Galantamine	hematologic diseases	188	4.34691
DB00674	Galantamine	anemia	58	4.383
DB00674	Galantamine	kidney diseases	144	4.60023
DB00674	Galantamine	metabolism inborn errors	289	4.60954
DB00675	Tamoxifen	skin diseases	278	-2.65758
DB00675	Tamoxifen	cardiovascular diseases	330	-2.56752
DB00675	Tamoxifen	heart diseases	167	-2.5052
DB00675	Tamoxifen	breast neoplasms	40	-2.48026
DB00675	Tamoxifen	neoplasms	482	-2.17083
DB00675	Tamoxifen	cardiomyopathy dilated	29	-2.04376
DB00675	Tamoxifen	asthma	36	-1.95612
DB00675	Tamoxifen	hypersensitivity	45	-1.91424
DB00675	Tamoxifen	pancreatic diseases	24	-1.778
DB00675	Tamoxifen	sarcoma	25	-1.67973
DB00675	Tamoxifen	prostatic neoplasms	61	-1.6768
DB00675	Tamoxifen	colitis ulcerative	55	-1.42829
DB00675	Tamoxifen	colorectal neoplasms	42	-1.38435
DB00675	Tamoxifen	intestinal neoplasms	42	-1.31789
DB00675	Tamoxifen	colitis	55	-1.27936
DB00675	Tamoxifen	diabetes mellitus type 2	72	-1.27862
DB00675	Tamoxifen	diabetes mellitus type 1	82	-1.26467
DB00675	Tamoxifen	lung diseases	71	-1.23158
DB00675	Tamoxifen	crohn disease	71	-1.17867
DB00675	Tamoxifen	coronary artery disease	31	-1.15922
DB00675	Tamoxifen	gastrointestinal neoplasms	72	-1.13423
DB00675	Tamoxifen	myocardial ischemia	43	-1.03027
DB00675	Tamoxifen	coronary disease	37	-0.947172
DB00675	Tamoxifen	vascular diseases	181	-0.76489
DB00675	Tamoxifen	arteriosclerosis	38	-0.762378
DB00675	Tamoxifen	diabetes mellitus	162	-0.743467
DB00675	Tamoxifen	inflammatory bowel diseases	119	-0.737816
DB00675	Tamoxifen	gastroenteritis	122	-0.710909
DB00675	Tamoxifen	bone diseases	144	-0.62776
DB00675	Tamoxifen	kidney neoplasms	20	-0.595159
DB00675	Tamoxifen	leukemia	117	-0.581675
DB00675	Tamoxifen	arterial occlusive diseases	44	-0.57877
DB00675	Tamoxifen	alzheimer disease	29	-0.572198
DB00675	Tamoxifen	autoimmune diseases	243	-0.499142
DB00675	Tamoxifen	thyroid diseases	30	-0.407214
DB00675	Tamoxifen	neuroendocrine tumors	24	-0.395741
DB00675	Tamoxifen	hematologic diseases	188	-0.313134
DB00675	Tamoxifen	liver cirrhosis	24	-0.296323
DB00675	Tamoxifen	liver cirrhosis biliary	23	-0.284992
DB00675	Tamoxifen	arrhythmias cardiac	30	-0.134067
DB00675	Tamoxifen	dementia	42	-0.10635
DB00675	Tamoxifen	lymphoma	24	-0.105869
DB00675	Tamoxifen	lymphoma non hodgkin	22	-0.0970462
DB00675	Tamoxifen	endocrine system diseases	291	-0.0462374
DB00675	Tamoxifen	varicose veins	20	-0.0127417
DB00675	Tamoxifen	collagen diseases	25	-0.00567971
DB00675	Tamoxifen	macular degeneration	44	0.0144958
DB00675	Tamoxifen	epilepsy	25	0.0181888
DB00675	Tamoxifen	adenocarcinoma	32	0.0719415
DB00675	Tamoxifen	motor neuron disease	31	0.0756574
DB00675	Tamoxifen	hyperinsulinism	26	0.0819232
DB00675	Tamoxifen	insulin resistance	26	0.0962266
DB00675	Tamoxifen	lupus erythematosus systemic	75	0.137726
DB00675	Tamoxifen	bone diseases metabolic	27	0.157111
DB00675	Tamoxifen	head and neck neoplasms	35	0.236363
DB00675	Tamoxifen	parkinsonian disorders	31	0.29817
DB00675	Tamoxifen	anemia hemolytic	29	0.31372
DB00675	Tamoxifen	parkinson disease	30	0.316872
DB00675	Tamoxifen	keratosis	21	0.443667
DB00675	Tamoxifen	multiple sclerosis	69	0.444907
DB00675	Tamoxifen	spinal cord diseases	59	0.550952
DB00675	Tamoxifen	leukemia myeloid acute	43	0.55852
DB00675	Tamoxifen	malabsorption syndromes	34	0.586385
DB00675	Tamoxifen	leukemia lymphoid	66	0.63499
DB00675	Tamoxifen	kidney diseases	144	0.678983
DB00675	Tamoxifen	hypopigmentation	22	0.679094
DB00675	Tamoxifen	mycobacterium infections	22	0.722848
DB00675	Tamoxifen	blood coagulation disorders	40	0.777763
DB00675	Tamoxifen	anemia	58	0.822503
DB00675	Tamoxifen	eye diseases	231	0.905753
DB00675	Tamoxifen	bacterial infections	26	0.915294
DB00675	Tamoxifen	amyotrophic lateral sclerosis	21	0.917636
DB00675	Tamoxifen	metabolism inborn errors	289	1.3344
DB00675	Tamoxifen	arthritis rheumatoid	42	1.52342
DB00675	Tamoxifen	psoriasis	54	1.64381
DB00675	Tamoxifen	rheumatic diseases	59	1.87581
DB00675	Tamoxifen	arthritis	76	2.21374
DB00675	Tamoxifen	joint diseases	79	2.28223
DB00672	Chlorpropamide	pancreatic diseases	24	-4.33622
DB00672	Chlorpropamide	diabetes mellitus	162	-4.28528
DB00672	Chlorpropamide	diabetes mellitus type 2	72	-4.16829
DB00672	Chlorpropamide	endocrine system diseases	291	-3.69626
DB00672	Chlorpropamide	arrhythmias cardiac	30	-1.11742
DB00672	Chlorpropamide	bacterial infections	26	-0.85345
DB00672	Chlorpropamide	alzheimer disease	29	-0.825807
DB00672	Chlorpropamide	cardiomyopathy dilated	29	-0.772689
DB00672	Chlorpropamide	dementia	42	-0.584838
DB00672	Chlorpropamide	arthritis rheumatoid	42	-0.514196
DB00672	Chlorpropamide	rheumatic diseases	59	-0.386966
DB00672	Chlorpropamide	spinal cord diseases	59	-0.367894
DB00672	Chlorpropamide	arthritis	76	-0.328663
DB00672	Chlorpropamide	joint diseases	79	-0.317998
DB00672	Chlorpropamide	kidney diseases	144	-0.109568
DB00672	Chlorpropamide	heart diseases	167	-0.046327
DB00672	Chlorpropamide	autoimmune diseases	243	0.107285
DB00672	Chlorpropamide	metabolism inborn errors	289	0.141487
DB00672	Chlorpropamide	skin diseases	278	0.252088
DB00672	Chlorpropamide	cardiovascular diseases	330	0.321787
DB00672	Chlorpropamide	neoplasms	482	0.504853
DB00672	Chlorpropamide	varicose veins	20	0.652753
DB00672	Chlorpropamide	epilepsy	25	0.661017
DB00672	Chlorpropamide	collagen diseases	25	0.771859
DB00672	Chlorpropamide	insulin resistance	26	0.78146
DB00672	Chlorpropamide	hyperinsulinism	26	0.787603
DB00672	Chlorpropamide	bone diseases metabolic	27	0.796197
DB00672	Chlorpropamide	mycobacterium infections	22	0.829512
DB00672	Chlorpropamide	coronary artery disease	31	0.854355
DB00672	Chlorpropamide	keratosis	21	0.858786
DB00672	Chlorpropamide	macular degeneration	44	0.882392
DB00672	Chlorpropamide	kidney neoplasms	20	0.908404
DB00672	Chlorpropamide	thyroid diseases	30	0.925127
DB00672	Chlorpropamide	anemia hemolytic	29	0.935072
DB00672	Chlorpropamide	hypopigmentation	22	0.945067
DB00672	Chlorpropamide	liver cirrhosis biliary	23	0.953212
DB00672	Chlorpropamide	coronary disease	37	0.966136
DB00672	Chlorpropamide	amyotrophic lateral sclerosis	21	0.980118
DB00672	Chlorpropamide	parkinson disease	30	0.982062
DB00672	Chlorpropamide	arteriosclerosis	38	0.988627
DB00672	Chlorpropamide	parkinsonian disorders	31	0.991128
DB00672	Chlorpropamide	myocardial ischemia	43	0.993601
DB00672	Chlorpropamide	liver cirrhosis	24	0.999726
DB00672	Chlorpropamide	malabsorption syndromes	34	1.01704
DB00672	Chlorpropamide	asthma	36	1.02989
DB00672	Chlorpropamide	neuroendocrine tumors	24	1.04359
DB00672	Chlorpropamide	sarcoma	25	1.12591
DB00672	Chlorpropamide	lymphoma non hodgkin	22	1.13579
DB00672	Chlorpropamide	arterial occlusive diseases	44	1.1647
DB00672	Chlorpropamide	motor neuron disease	31	1.17381
DB00672	Chlorpropamide	blood coagulation disorders	40	1.19496
DB00672	Chlorpropamide	hypersensitivity	45	1.21399
DB00672	Chlorpropamide	lymphoma	24	1.23665
DB00672	Chlorpropamide	colitis	55	1.25663
DB00672	Chlorpropamide	head and neck neoplasms	35	1.27693
DB00672	Chlorpropamide	adenocarcinoma	32	1.34951
DB00672	Chlorpropamide	colitis ulcerative	55	1.36381
DB00672	Chlorpropamide	breast neoplasms	40	1.40723
DB00672	Chlorpropamide	psoriasis	54	1.44039
DB00672	Chlorpropamide	prostatic neoplasms	61	1.44784
DB00672	Chlorpropamide	lupus erythematosus systemic	75	1.5335
DB00672	Chlorpropamide	intestinal neoplasms	42	1.56255
DB00672	Chlorpropamide	multiple sclerosis	69	1.58661
DB00672	Chlorpropamide	diabetes mellitus type 1	82	1.61838
DB00672	Chlorpropamide	colorectal neoplasms	42	1.63603
DB00672	Chlorpropamide	leukemia myeloid acute	43	1.64425
DB00672	Chlorpropamide	crohn disease	71	1.65826
DB00672	Chlorpropamide	anemia	58	1.67055
DB00672	Chlorpropamide	leukemia lymphoid	66	1.78583
DB00672	Chlorpropamide	lung diseases	71	1.78774
DB00672	Chlorpropamide	gastroenteritis	122	1.89864
DB00672	Chlorpropamide	gastrointestinal neoplasms	72	1.97575
DB00672	Chlorpropamide	inflammatory bowel diseases	119	1.99347
DB00672	Chlorpropamide	leukemia	117	2.06143
DB00672	Chlorpropamide	eye diseases	231	2.06677
DB00672	Chlorpropamide	vascular diseases	181	2.18508
DB00672	Chlorpropamide	bone diseases	144	2.18889
DB00672	Chlorpropamide	hematologic diseases	188	2.40389
DB01022	Phytonadione	prostatic neoplasms	61	-4.71084
DB01022	Phytonadione	blood coagulation disorders	40	-4.63211
DB01022	Phytonadione	hematologic diseases	188	-3.87873
DB01022	Phytonadione	neoplasms	482	-3.36653
DB01022	Phytonadione	insulin resistance	26	-2.68596
DB01022	Phytonadione	hyperinsulinism	26	-2.59077
DB01022	Phytonadione	diabetes mellitus type 1	82	-1.79333
DB01022	Phytonadione	diabetes mellitus	162	-1.61067
DB01022	Phytonadione	vascular diseases	181	-1.39613
DB01022	Phytonadione	autoimmune diseases	243	-1.29363
DB01022	Phytonadione	metabolism inborn errors	289	-1.25817
DB01022	Phytonadione	thyroid diseases	30	-1.22184
DB01022	Phytonadione	anemia hemolytic	29	-1.14655
DB01022	Phytonadione	endocrine system diseases	291	-1.10133
DB01022	Phytonadione	cardiovascular diseases	330	-1.06754
DB01022	Phytonadione	diabetes mellitus type 2	72	-0.596163
DB01022	Phytonadione	lupus erythematosus systemic	75	-0.536605
DB01022	Phytonadione	anemia	58	-0.427628
DB01022	Phytonadione	epilepsy	25	-0.220276
DB01022	Phytonadione	kidney diseases	144	-0.139169
DB01022	Phytonadione	bone diseases metabolic	27	-0.100901
DB01022	Phytonadione	bone diseases	144	-0.0972454
DB01022	Phytonadione	heart diseases	167	-0.0777382
DB01022	Phytonadione	macular degeneration	44	0.0211395
DB01022	Phytonadione	mycobacterium infections	22	0.0469971
DB01022	Phytonadione	eye diseases	231	0.105611
DB01022	Phytonadione	bacterial infections	26	0.16807
DB01022	Phytonadione	arteriosclerosis	38	0.243192
DB01022	Phytonadione	alzheimer disease	29	0.260872
DB01022	Phytonadione	skin diseases	278	0.371015
DB01022	Phytonadione	arterial occlusive diseases	44	0.443203
DB01022	Phytonadione	hypersensitivity	45	0.462043
DB01022	Phytonadione	arthritis rheumatoid	42	0.601888
DB01022	Phytonadione	colitis	55	0.610462
DB01022	Phytonadione	dementia	42	0.652072
DB01022	Phytonadione	colitis ulcerative	55	0.659045
DB01022	Phytonadione	rheumatic diseases	59	0.800024
DB01022	Phytonadione	multiple sclerosis	69	0.859962
DB01022	Phytonadione	colorectal neoplasms	42	0.909204
DB01022	Phytonadione	intestinal neoplasms	42	0.91127
DB01022	Phytonadione	varicose veins	20	0.958534
DB01022	Phytonadione	arthritis	76	1.00676
DB01022	Phytonadione	arrhythmias cardiac	30	1.05263
DB01022	Phytonadione	lung diseases	71	1.07187
DB01022	Phytonadione	joint diseases	79	1.07751
DB01022	Phytonadione	collagen diseases	25	1.10025
DB01022	Phytonadione	keratosis	21	1.22875
DB01022	Phytonadione	coronary artery disease	31	1.25782
DB01022	Phytonadione	inflammatory bowel diseases	119	1.27182
DB01022	Phytonadione	gastroenteritis	122	1.27987
DB01022	Phytonadione	gastrointestinal neoplasms	72	1.28755
DB01022	Phytonadione	kidney neoplasms	20	1.38115
DB01022	Phytonadione	hypopigmentation	22	1.38553
DB01022	Phytonadione	parkinson disease	30	1.4131
DB01022	Phytonadione	pancreatic diseases	24	1.4282
DB01022	Phytonadione	coronary disease	37	1.43888
DB01022	Phytonadione	liver cirrhosis biliary	23	1.4501
DB01022	Phytonadione	amyotrophic lateral sclerosis	21	1.48611
DB01022	Phytonadione	liver cirrhosis	24	1.4974
DB01022	Phytonadione	malabsorption syndromes	34	1.50207
DB01022	Phytonadione	parkinsonian disorders	31	1.52467
DB01022	Phytonadione	asthma	36	1.54322
DB01022	Phytonadione	neuroendocrine tumors	24	1.55316
DB01022	Phytonadione	myocardial ischemia	43	1.55453
DB01022	Phytonadione	cardiomyopathy dilated	29	1.55944
DB01022	Phytonadione	lymphoma	24	1.6836
DB01022	Phytonadione	sarcoma	25	1.71042
DB01022	Phytonadione	lymphoma non hodgkin	22	1.76316
DB01022	Phytonadione	motor neuron disease	31	1.79056
DB01022	Phytonadione	adenocarcinoma	32	1.91453
DB01022	Phytonadione	head and neck neoplasms	35	1.92812
DB01022	Phytonadione	breast neoplasms	40	1.95681
DB01022	Phytonadione	psoriasis	54	2.10025
DB01022	Phytonadione	crohn disease	71	2.34631
DB01022	Phytonadione	leukemia myeloid acute	43	2.42563
DB01022	Phytonadione	leukemia lymphoid	66	2.45391
DB01022	Phytonadione	spinal cord diseases	59	2.45922
DB01022	Phytonadione	leukemia	117	3.17836
DB00269	Chlorotrianisene	cardiovascular diseases	330	-6.66742
DB00269	Chlorotrianisene	skin diseases	278	-5.17503
DB00269	Chlorotrianisene	heart diseases	167	-4.64487
DB00269	Chlorotrianisene	neoplasms	482	-3.06866
DB00269	Chlorotrianisene	breast neoplasms	40	-2.95455
DB00269	Chlorotrianisene	coronary artery disease	31	-1.32757
DB00269	Chlorotrianisene	coronary disease	37	-1.28005
DB00269	Chlorotrianisene	myocardial ischemia	43	-1.19959
DB00269	Chlorotrianisene	thyroid diseases	30	-1.17033
DB00269	Chlorotrianisene	arteriosclerosis	38	-1.05131
DB00269	Chlorotrianisene	cardiomyopathy dilated	29	-1.00602
DB00269	Chlorotrianisene	arterial occlusive diseases	44	-0.95119
DB00269	Chlorotrianisene	alzheimer disease	29	-0.924818
DB00269	Chlorotrianisene	kidney neoplasms	20	-0.870581
DB00269	Chlorotrianisene	colitis ulcerative	55	-0.866783
DB00269	Chlorotrianisene	colitis	55	-0.849218
DB00269	Chlorotrianisene	diabetes mellitus type 2	72	-0.833616
DB00269	Chlorotrianisene	dementia	42	-0.724148
DB00269	Chlorotrianisene	sarcoma	25	-0.716587
DB00269	Chlorotrianisene	liver cirrhosis biliary	23	-0.702456
DB00269	Chlorotrianisene	liver cirrhosis	24	-0.702104
DB00269	Chlorotrianisene	pancreatic diseases	24	-0.681442
DB00269	Chlorotrianisene	asthma	36	-0.645707
DB00269	Chlorotrianisene	neuroendocrine tumors	24	-0.640336
DB00269	Chlorotrianisene	hypersensitivity	45	-0.553291
DB00269	Chlorotrianisene	prostatic neoplasms	61	-0.534818
DB00269	Chlorotrianisene	diabetes mellitus type 1	82	-0.523341
DB00269	Chlorotrianisene	lymphoma non hodgkin	22	-0.521859
DB00269	Chlorotrianisene	head and neck neoplasms	35	-0.513087
DB00269	Chlorotrianisene	motor neuron disease	31	-0.508797
DB00269	Chlorotrianisene	lymphoma	24	-0.506797
DB00269	Chlorotrianisene	adenocarcinoma	32	-0.464349
DB00269	Chlorotrianisene	lupus erythematosus systemic	75	-0.417033
DB00269	Chlorotrianisene	crohn disease	71	-0.348139
DB00269	Chlorotrianisene	diabetes mellitus	162	-0.288831
DB00269	Chlorotrianisene	colorectal neoplasms	42	-0.279508
DB00269	Chlorotrianisene	leukemia myeloid acute	43	-0.279267
DB00269	Chlorotrianisene	spinal cord diseases	59	-0.26849
DB00269	Chlorotrianisene	leukemia lymphoid	66	-0.263578
DB00269	Chlorotrianisene	inflammatory bowel diseases	119	-0.250936
DB00269	Chlorotrianisene	metabolism inborn errors	289	-0.236572
DB00269	Chlorotrianisene	intestinal neoplasms	42	-0.222929
DB00269	Chlorotrianisene	kidney diseases	144	-0.221317
DB00269	Chlorotrianisene	multiple sclerosis	69	-0.21836
DB00269	Chlorotrianisene	gastroenteritis	122	-0.21823
DB00269	Chlorotrianisene	anemia	58	-0.187342
DB00269	Chlorotrianisene	lung diseases	71	-0.135676
DB00269	Chlorotrianisene	gastrointestinal neoplasms	72	-0.0328811
DB00269	Chlorotrianisene	bone diseases	144	0.0105415
DB00269	Chlorotrianisene	eye diseases	231	0.0426394
DB00269	Chlorotrianisene	vascular diseases	181	0.0694489
DB00269	Chlorotrianisene	leukemia	117	0.0994836
DB00269	Chlorotrianisene	endocrine system diseases	291	0.112333
DB00269	Chlorotrianisene	autoimmune diseases	243	0.120386
DB00269	Chlorotrianisene	hematologic diseases	188	0.165184
DB00269	Chlorotrianisene	arrhythmias cardiac	30	0.450965
DB00269	Chlorotrianisene	collagen diseases	25	0.482748
DB00269	Chlorotrianisene	macular degeneration	44	0.490638
DB00269	Chlorotrianisene	epilepsy	25	0.541905
DB00269	Chlorotrianisene	varicose veins	20	0.548079
DB00269	Chlorotrianisene	bone diseases metabolic	27	0.568112
DB00269	Chlorotrianisene	parkinson disease	30	0.62361
DB00269	Chlorotrianisene	parkinsonian disorders	31	0.634448
DB00269	Chlorotrianisene	insulin resistance	26	0.657853
DB00269	Chlorotrianisene	hyperinsulinism	26	0.662477
DB00269	Chlorotrianisene	anemia hemolytic	29	0.771295
DB00269	Chlorotrianisene	keratosis	21	0.856214
DB00269	Chlorotrianisene	malabsorption syndromes	34	0.978237
DB00269	Chlorotrianisene	blood coagulation disorders	40	0.982159
DB00269	Chlorotrianisene	hypopigmentation	22	0.992774
DB00269	Chlorotrianisene	mycobacterium infections	22	1.0858
DB00269	Chlorotrianisene	amyotrophic lateral sclerosis	21	1.09763
DB00269	Chlorotrianisene	bacterial infections	26	1.31158
DB00269	Chlorotrianisene	psoriasis	54	1.77223
DB00269	Chlorotrianisene	arthritis rheumatoid	42	1.92683
DB00269	Chlorotrianisene	rheumatic diseases	59	2.33105
DB00269	Chlorotrianisene	joint diseases	79	2.94334
DB00269	Chlorotrianisene	arthritis	76	2.95057
DB00810	Biperiden	epilepsy	25	-3.29946
DB00810	Biperiden	lung diseases	71	-0.833831
DB00810	Biperiden	hyperinsulinism	26	-0.742313
DB00810	Biperiden	insulin resistance	26	-0.664135
DB00810	Biperiden	macular degeneration	44	-0.503587
DB00810	Biperiden	pancreatic diseases	24	-0.351354
DB00810	Biperiden	eye diseases	231	-0.315962
DB00810	Biperiden	arteriosclerosis	38	-0.294844
DB00810	Biperiden	arterial occlusive diseases	44	-0.181488
DB00810	Biperiden	colitis ulcerative	55	-0.0301974
DB00810	Biperiden	colitis	55	-0.0198873
DB00810	Biperiden	dementia	42	-0.0116889
DB00810	Biperiden	diabetes mellitus type 2	72	0.0960996
DB00810	Biperiden	psoriasis	54	0.110844
DB00810	Biperiden	lupus erythematosus systemic	75	0.181245
DB00810	Biperiden	crohn disease	71	0.223024
DB00810	Biperiden	neoplasms	482	0.241456
DB00810	Biperiden	diabetes mellitus type 1	82	0.252483
DB00810	Biperiden	leukemia lymphoid	66	0.351987
DB00810	Biperiden	collagen diseases	25	0.522331
DB00810	Biperiden	gastroenteritis	122	0.524132
DB00810	Biperiden	inflammatory bowel diseases	119	0.526359
DB00810	Biperiden	arrhythmias cardiac	30	0.538406
DB00810	Biperiden	kidney diseases	144	0.572159
DB00810	Biperiden	bone diseases	144	0.666514
DB00810	Biperiden	coronary artery disease	31	0.675514
DB00810	Biperiden	diabetes mellitus	162	0.686772
DB00810	Biperiden	liver cirrhosis	24	0.752699
DB00810	Biperiden	thyroid diseases	30	0.759871
DB00810	Biperiden	bacterial infections	26	0.764965
DB00810	Biperiden	coronary disease	37	0.781433
DB00810	Biperiden	amyotrophic lateral sclerosis	21	0.789452
DB00810	Biperiden	leukemia	117	0.822301
DB00810	Biperiden	liver cirrhosis biliary	23	0.825497
DB00810	Biperiden	parkinsonian disorders	31	0.831481
DB00810	Biperiden	vascular diseases	181	0.831845
DB00810	Biperiden	myocardial ischemia	43	0.836447
DB00810	Biperiden	parkinson disease	30	0.839582
DB00810	Biperiden	alzheimer disease	29	0.863612
DB00810	Biperiden	cardiomyopathy dilated	29	0.903014
DB00810	Biperiden	lymphoma	24	0.942703
DB00810	Biperiden	metabolism inborn errors	289	0.960589
DB00810	Biperiden	lymphoma non hodgkin	22	0.982017
DB00810	Biperiden	autoimmune diseases	243	1.04341
DB00810	Biperiden	hematologic diseases	188	1.05044
DB00810	Biperiden	motor neuron disease	31	1.06519
DB00810	Biperiden	adenocarcinoma	32	1.10523
DB00810	Biperiden	endocrine system diseases	291	1.12779
DB00810	Biperiden	skin diseases	278	1.19365
DB00810	Biperiden	prostatic neoplasms	61	1.20621
DB00810	Biperiden	breast neoplasms	40	1.24245
DB00810	Biperiden	cardiovascular diseases	330	1.28585
DB00810	Biperiden	colorectal neoplasms	42	1.31744
DB00810	Biperiden	leukemia myeloid acute	43	1.38249
DB00810	Biperiden	intestinal neoplasms	42	1.39666
DB00810	Biperiden	spinal cord diseases	59	1.43544
DB00810	Biperiden	arthritis	76	1.46983
DB00810	Biperiden	joint diseases	79	1.49231
DB00810	Biperiden	anemia	58	1.55391
DB00810	Biperiden	varicose veins	20	1.6364
DB00810	Biperiden	gastrointestinal neoplasms	72	1.7752
DB00810	Biperiden	bone diseases metabolic	27	1.78676
DB00810	Biperiden	mycobacterium infections	22	1.83952
DB00810	Biperiden	keratosis	21	1.85937
DB00810	Biperiden	kidney neoplasms	20	1.88241
DB00810	Biperiden	hypopigmentation	22	1.91951
DB00810	Biperiden	anemia hemolytic	29	1.97085
DB00810	Biperiden	heart diseases	167	2.02248
DB00810	Biperiden	neuroendocrine tumors	24	2.02745
DB00810	Biperiden	malabsorption syndromes	34	2.03408
DB00810	Biperiden	asthma	36	2.03986
DB00810	Biperiden	hypersensitivity	45	2.10853
DB00810	Biperiden	sarcoma	25	2.13999
DB00810	Biperiden	blood coagulation disorders	40	2.24665
DB00810	Biperiden	arthritis rheumatoid	42	2.2995
DB00810	Biperiden	head and neck neoplasms	35	2.37011
DB00810	Biperiden	rheumatic diseases	59	2.6224
DB00810	Biperiden	multiple sclerosis	69	2.68368
DB00522	Bentiromide	blood coagulation disorders	40	-2.53092
DB00522	Bentiromide	hematologic diseases	188	-2.12593
DB00522	Bentiromide	insulin resistance	26	-1.10382
DB00522	Bentiromide	hyperinsulinism	26	-1.10136
DB00522	Bentiromide	mycobacterium infections	22	-1.02003
DB00522	Bentiromide	thyroid diseases	30	-0.942519
DB00522	Bentiromide	bacterial infections	26	-0.885267
DB00522	Bentiromide	kidney neoplasms	20	-0.878165
DB00522	Bentiromide	colitis ulcerative	55	-0.652078
DB00522	Bentiromide	adenocarcinoma	32	-0.649434
DB00522	Bentiromide	colitis	55	-0.619456
DB00522	Bentiromide	diabetes mellitus type 2	72	-0.613752
DB00522	Bentiromide	prostatic neoplasms	61	-0.540954
DB00522	Bentiromide	diabetes mellitus type 1	82	-0.487534
DB00522	Bentiromide	inflammatory bowel diseases	119	-0.31913
DB00522	Bentiromide	gastrointestinal neoplasms	72	-0.317825
DB00522	Bentiromide	gastroenteritis	122	-0.297418
DB00522	Bentiromide	diabetes mellitus	162	-0.271251
DB00522	Bentiromide	kidney diseases	144	-0.235398
DB00522	Bentiromide	vascular diseases	181	-0.140819
DB00522	Bentiromide	eye diseases	231	-0.0811414
DB00522	Bentiromide	autoimmune diseases	243	0.00513748
DB00522	Bentiromide	endocrine system diseases	291	0.0297244
DB00522	Bentiromide	skin diseases	278	0.034534
DB00522	Bentiromide	cardiovascular diseases	330	0.0707406
DB00522	Bentiromide	neoplasms	482	0.349422
DB00522	Bentiromide	varicose veins	20	0.474893
DB00522	Bentiromide	bone diseases metabolic	27	0.567456
DB00522	Bentiromide	arrhythmias cardiac	30	0.58461
DB00522	Bentiromide	collagen diseases	25	0.59801
DB00522	Bentiromide	keratosis	21	0.615727
DB00522	Bentiromide	coronary artery disease	31	0.661627
DB00522	Bentiromide	macular degeneration	44	0.688236
DB00522	Bentiromide	coronary disease	37	0.752618
DB00522	Bentiromide	parkinsonian disorders	31	0.766344
DB00522	Bentiromide	anemia hemolytic	29	0.766368
DB00522	Bentiromide	amyotrophic lateral sclerosis	21	0.778062
DB00522	Bentiromide	malabsorption syndromes	34	0.778804
DB00522	Bentiromide	pancreatic diseases	24	0.78157
DB00522	Bentiromide	neuroendocrine tumors	24	0.797074
DB00522	Bentiromide	liver cirrhosis	24	0.808844
DB00522	Bentiromide	liver cirrhosis biliary	23	0.810843
DB00522	Bentiromide	asthma	36	0.812076
DB00522	Bentiromide	myocardial ischemia	43	0.813119
DB00522	Bentiromide	parkinson disease	30	0.823678
DB00522	Bentiromide	alzheimer disease	29	0.831829
DB00522	Bentiromide	arteriosclerosis	38	0.83709
DB00522	Bentiromide	sarcoma	25	0.867001
DB00522	Bentiromide	lymphoma non hodgkin	22	0.870968
DB00522	Bentiromide	cardiomyopathy dilated	29	0.874873
DB00522	Bentiromide	lymphoma	24	0.897015
DB00522	Bentiromide	hypersensitivity	45	0.94621
DB00522	Bentiromide	arterial occlusive diseases	44	0.954203
DB00522	Bentiromide	motor neuron disease	31	0.976935
DB00522	Bentiromide	arthritis rheumatoid	42	1.04015
DB00522	Bentiromide	head and neck neoplasms	35	1.05516
DB00522	Bentiromide	breast neoplasms	40	1.06295
DB00522	Bentiromide	dementia	42	1.07243
DB00522	Bentiromide	psoriasis	54	1.11222
DB00522	Bentiromide	rheumatic diseases	59	1.17791
DB00522	Bentiromide	leukemia myeloid acute	43	1.2239
DB00522	Bentiromide	intestinal neoplasms	42	1.22601
DB00522	Bentiromide	lupus erythematosus systemic	75	1.22761
DB00522	Bentiromide	crohn disease	71	1.24524
DB00522	Bentiromide	multiple sclerosis	69	1.25631
DB00522	Bentiromide	colorectal neoplasms	42	1.26702
DB00522	Bentiromide	spinal cord diseases	59	1.28947
DB00522	Bentiromide	arthritis	76	1.37192
DB00522	Bentiromide	lung diseases	71	1.3795
DB00522	Bentiromide	joint diseases	79	1.39563
DB00522	Bentiromide	anemia	58	1.43478
DB00522	Bentiromide	leukemia lymphoid	66	1.50377
DB00522	Bentiromide	bone diseases	144	1.60071
DB00522	Bentiromide	heart diseases	167	1.69935
DB00522	Bentiromide	metabolism inborn errors	289	1.70746
DB00522	Bentiromide	leukemia	117	1.75791
DB00522	Bentiromide	epilepsy	25	2.15288
DB00522	Bentiromide	hypopigmentation	22	2.49405
DB00126	Vitamin.C	bone diseases	144	-2.93813
DB00126	Vitamin.C	collagen diseases	25	-2.60013
DB00126	Vitamin.C	bone diseases metabolic	27	-2.25021
DB00126	Vitamin.C	hematologic diseases	188	-2.01519
DB00126	Vitamin.C	neuroendocrine tumors	24	-1.83991
DB00126	Vitamin.C	lupus erythematosus systemic	75	-1.72309
DB00126	Vitamin.C	multiple sclerosis	69	-1.61897
DB00126	Vitamin.C	vascular diseases	181	-1.61704
DB00126	Vitamin.C	head and neck neoplasms	35	-1.52007
DB00126	Vitamin.C	lymphoma non hodgkin	22	-1.49033
DB00126	Vitamin.C	leukemia	117	-1.46575
DB00126	Vitamin.C	adenocarcinoma	32	-1.46402
DB00126	Vitamin.C	coronary disease	37	-1.42894
DB00126	Vitamin.C	lymphoma	24	-1.39495
DB00126	Vitamin.C	bacterial infections	26	-1.33715
DB00126	Vitamin.C	amyotrophic lateral sclerosis	21	-1.2459
DB00126	Vitamin.C	neoplasms	482	-1.24104
DB00126	Vitamin.C	myocardial ischemia	43	-1.17062
DB00126	Vitamin.C	autoimmune diseases	243	-1.14166
DB00126	Vitamin.C	kidney diseases	144	-1.09418
DB00126	Vitamin.C	kidney neoplasms	20	-1.00831
DB00126	Vitamin.C	coronary artery disease	31	-0.94009
DB00126	Vitamin.C	mycobacterium infections	22	-0.918555
DB00126	Vitamin.C	intestinal neoplasms	42	-0.887721
DB00126	Vitamin.C	leukemia myeloid acute	43	-0.882489
DB00126	Vitamin.C	colorectal neoplasms	42	-0.880236
DB00126	Vitamin.C	leukemia lymphoid	66	-0.845962
DB00126	Vitamin.C	prostatic neoplasms	61	-0.844975
DB00126	Vitamin.C	motor neuron disease	31	-0.810078
DB00126	Vitamin.C	breast neoplasms	40	-0.763895
DB00126	Vitamin.C	endocrine system diseases	291	-0.760908
DB00126	Vitamin.C	spinal cord diseases	59	-0.680878
DB00126	Vitamin.C	arteriosclerosis	38	-0.677341
DB00126	Vitamin.C	dementia	42	-0.606626
DB00126	Vitamin.C	cardiomyopathy dilated	29	-0.592172
DB00126	Vitamin.C	cardiovascular diseases	330	-0.537551
DB00126	Vitamin.C	lung diseases	71	-0.438156
DB00126	Vitamin.C	gastrointestinal neoplasms	72	-0.424826
DB00126	Vitamin.C	pancreatic diseases	24	-0.41458
DB00126	Vitamin.C	metabolism inborn errors	289	-0.41164
DB00126	Vitamin.C	liver cirrhosis	24	-0.398511
DB00126	Vitamin.C	inflammatory bowel diseases	119	-0.387676
DB00126	Vitamin.C	liver cirrhosis biliary	23	-0.385978
DB00126	Vitamin.C	gastroenteritis	122	-0.368498
DB00126	Vitamin.C	psoriasis	54	-0.340382
DB00126	Vitamin.C	heart diseases	167	-0.288506
DB00126	Vitamin.C	arthritis rheumatoid	42	-0.255637
DB00126	Vitamin.C	arterial occlusive diseases	44	-0.24344
DB00126	Vitamin.C	hypopigmentation	22	-0.196881
DB00126	Vitamin.C	colitis ulcerative	55	-0.188167
DB00126	Vitamin.C	alzheimer disease	29	-0.188014
DB00126	Vitamin.C	asthma	36	-0.163278
DB00126	Vitamin.C	colitis	55	-0.153833
DB00126	Vitamin.C	rheumatic diseases	59	-0.145286
DB00126	Vitamin.C	hypersensitivity	45	-0.119239
DB00126	Vitamin.C	joint diseases	79	-0.110378
DB00126	Vitamin.C	parkinson disease	30	-0.0906403
DB00126	Vitamin.C	parkinsonian disorders	31	-0.0652405
DB00126	Vitamin.C	arthritis	76	-0.0433319
DB00126	Vitamin.C	diabetes mellitus	162	0.0255468
DB00126	Vitamin.C	diabetes mellitus type 1	82	0.1501
DB00126	Vitamin.C	crohn disease	71	0.182738
DB00126	Vitamin.C	diabetes mellitus type 2	72	0.201312
DB00126	Vitamin.C	skin diseases	278	0.202168
DB00126	Vitamin.C	eye diseases	231	0.206653
DB00126	Vitamin.C	keratosis	21	0.234798
DB00126	Vitamin.C	macular degeneration	44	0.325461
DB00126	Vitamin.C	sarcoma	25	0.351557
DB00126	Vitamin.C	malabsorption syndromes	34	0.459508
DB00126	Vitamin.C	thyroid diseases	30	0.526201
DB00126	Vitamin.C	arrhythmias cardiac	30	0.620735
DB00126	Vitamin.C	blood coagulation disorders	40	0.665428
DB00126	Vitamin.C	varicose veins	20	0.864966
DB00126	Vitamin.C	hyperinsulinism	26	0.883631
DB00126	Vitamin.C	anemia	58	0.8973
DB00126	Vitamin.C	insulin resistance	26	0.930992
DB00126	Vitamin.C	anemia hemolytic	29	0.966631
DB00126	Vitamin.C	epilepsy	25	1.18487
DB00387	Procyclidine	thyroid diseases	30	-1.50602
DB00387	Procyclidine	liver cirrhosis	24	-1.40772
DB00387	Procyclidine	liver cirrhosis biliary	23	-1.3966
DB00387	Procyclidine	pancreatic diseases	24	-1.38206
DB00387	Procyclidine	arteriosclerosis	38	-1.37187
DB00387	Procyclidine	arterial occlusive diseases	44	-1.1825
DB00387	Procyclidine	epilepsy	25	-1.15306
DB00387	Procyclidine	colitis	55	-1.02865
DB00387	Procyclidine	hyperinsulinism	26	-1.00799
DB00387	Procyclidine	insulin resistance	26	-0.994044
DB00387	Procyclidine	head and neck neoplasms	35	-0.978399
DB00387	Procyclidine	dementia	42	-0.971597
DB00387	Procyclidine	colitis ulcerative	55	-0.967294
DB00387	Procyclidine	psoriasis	54	-0.807967
DB00387	Procyclidine	eye diseases	231	-0.760785
DB00387	Procyclidine	lupus erythematosus systemic	75	-0.737074
DB00387	Procyclidine	leukemia myeloid acute	43	-0.716127
DB00387	Procyclidine	diabetes mellitus type 1	82	-0.650097
DB00387	Procyclidine	crohn disease	71	-0.648555
DB00387	Procyclidine	hypopigmentation	22	-0.612149
DB00387	Procyclidine	arthritis	76	-0.570349
DB00387	Procyclidine	leukemia lymphoid	66	-0.544482
DB00387	Procyclidine	lung diseases	71	-0.506711
DB00387	Procyclidine	joint diseases	79	-0.497933
DB00387	Procyclidine	neuroendocrine tumors	24	-0.468046
DB00387	Procyclidine	asthma	36	-0.382238
DB00387	Procyclidine	gastrointestinal neoplasms	72	-0.3424
DB00387	Procyclidine	skin diseases	278	-0.326187
DB00387	Procyclidine	gastroenteritis	122	-0.318618
DB00387	Procyclidine	lymphoma non hodgkin	22	-0.318161
DB00387	Procyclidine	inflammatory bowel diseases	119	-0.294826
DB00387	Procyclidine	lymphoma	24	-0.282076
DB00387	Procyclidine	hypersensitivity	45	-0.218936
DB00387	Procyclidine	diabetes mellitus	162	-0.177061
DB00387	Procyclidine	kidney diseases	144	-0.126566
DB00387	Procyclidine	bone diseases	144	-0.10823
DB00387	Procyclidine	adenocarcinoma	32	-0.0636753
DB00387	Procyclidine	bone diseases metabolic	27	-0.0275109
DB00387	Procyclidine	mycobacterium infections	22	0.00237713
DB00387	Procyclidine	diabetes mellitus type 2	72	0.0680437
DB00387	Procyclidine	keratosis	21	0.0695891
DB00387	Procyclidine	leukemia	117	0.0849983
DB00387	Procyclidine	coronary artery disease	31	0.0933184
DB00387	Procyclidine	vascular diseases	181	0.182522
DB00387	Procyclidine	anemia hemolytic	29	0.223482
DB00387	Procyclidine	kidney neoplasms	20	0.22711
DB00387	Procyclidine	intestinal neoplasms	42	0.245342
DB00387	Procyclidine	neoplasms	482	0.260248
DB00387	Procyclidine	bacterial infections	26	0.278868
DB00387	Procyclidine	metabolism inborn errors	289	0.28545
DB00387	Procyclidine	autoimmune diseases	243	0.29553
DB00387	Procyclidine	parkinson disease	30	0.301934
DB00387	Procyclidine	multiple sclerosis	69	0.307875
DB00387	Procyclidine	coronary disease	37	0.32482
DB00387	Procyclidine	colorectal neoplasms	42	0.326179
DB00387	Procyclidine	amyotrophic lateral sclerosis	21	0.326427
DB00387	Procyclidine	parkinsonian disorders	31	0.328452
DB00387	Procyclidine	spinal cord diseases	59	0.329384
DB00387	Procyclidine	malabsorption syndromes	34	0.332856
DB00387	Procyclidine	hematologic diseases	188	0.342476
DB00387	Procyclidine	myocardial ischemia	43	0.424542
DB00387	Procyclidine	alzheimer disease	29	0.436639
DB00387	Procyclidine	anemia	58	0.438987
DB00387	Procyclidine	cardiomyopathy dilated	29	0.459576
DB00387	Procyclidine	endocrine system diseases	291	0.465818
DB00387	Procyclidine	varicose veins	20	0.561857
DB00387	Procyclidine	sarcoma	25	0.570303
DB00387	Procyclidine	cardiovascular diseases	330	0.61601
DB00387	Procyclidine	blood coagulation disorders	40	0.658961
DB00387	Procyclidine	motor neuron disease	31	0.745769
DB00387	Procyclidine	arrhythmias cardiac	30	0.748421
DB00387	Procyclidine	collagen diseases	25	0.861788
DB00387	Procyclidine	heart diseases	167	0.916141
DB00387	Procyclidine	breast neoplasms	40	1.04493
DB00387	Procyclidine	prostatic neoplasms	61	1.07228
DB00387	Procyclidine	macular degeneration	44	1.09772
DB00387	Procyclidine	arthritis rheumatoid	42	1.80042
DB00387	Procyclidine	rheumatic diseases	59	2.10612
DB00819	Acetazolamide	anemia hemolytic	29	-2.49346
DB00819	Acetazolamide	anemia	58	-2.44952
DB00819	Acetazolamide	eye diseases	231	-2.36545
DB00819	Acetazolamide	metabolism inborn errors	289	-2.29699
DB00819	Acetazolamide	kidney diseases	144	-1.97628
DB00819	Acetazolamide	bone diseases	144	-1.75302
DB00819	Acetazolamide	hematologic diseases	188	-1.41582
DB00819	Acetazolamide	neuroendocrine tumors	24	-1.41516
DB00819	Acetazolamide	adenocarcinoma	32	-0.993307
DB00819	Acetazolamide	head and neck neoplasms	35	-0.970597
DB00819	Acetazolamide	hypopigmentation	22	-0.644455
DB00819	Acetazolamide	kidney neoplasms	20	-0.642514
DB00819	Acetazolamide	liver cirrhosis	24	-0.578833
DB00819	Acetazolamide	liver cirrhosis biliary	23	-0.571666
DB00819	Acetazolamide	cardiomyopathy dilated	29	-0.49301
DB00819	Acetazolamide	neoplasms	482	-0.410893
DB00819	Acetazolamide	asthma	36	-0.378343
DB00819	Acetazolamide	blood coagulation disorders	40	-0.296217
DB00819	Acetazolamide	hypersensitivity	45	-0.224495
DB00819	Acetazolamide	epilepsy	25	-0.181457
DB00819	Acetazolamide	arthritis rheumatoid	42	-0.137791
DB00819	Acetazolamide	diabetes mellitus	162	-0.123312
DB00819	Acetazolamide	insulin resistance	26	-0.0904951
DB00819	Acetazolamide	hyperinsulinism	26	-0.0784615
DB00819	Acetazolamide	prostatic neoplasms	61	-0.00098773
DB00819	Acetazolamide	heart diseases	167	0.00444208
DB00819	Acetazolamide	bone diseases metabolic	27	0.0215939
DB00819	Acetazolamide	breast neoplasms	40	0.0287328
DB00819	Acetazolamide	diabetes mellitus type 2	72	0.0511376
DB00819	Acetazolamide	mycobacterium infections	22	0.129029
DB00819	Acetazolamide	rheumatic diseases	59	0.132425
DB00819	Acetazolamide	coronary artery disease	31	0.164869
DB00819	Acetazolamide	multiple sclerosis	69	0.186339
DB00819	Acetazolamide	keratosis	21	0.212307
DB00819	Acetazolamide	lupus erythematosus systemic	75	0.222585
DB00819	Acetazolamide	diabetes mellitus type 1	82	0.265702
DB00819	Acetazolamide	bacterial infections	26	0.307955
DB00819	Acetazolamide	coronary disease	37	0.339812
DB00819	Acetazolamide	joint diseases	79	0.361105
DB00819	Acetazolamide	pancreatic diseases	24	0.365964
DB00819	Acetazolamide	lung diseases	71	0.422175
DB00819	Acetazolamide	arthritis	76	0.442137
DB00819	Acetazolamide	myocardial ischemia	43	0.463583
DB00819	Acetazolamide	arteriosclerosis	38	0.518451
DB00819	Acetazolamide	autoimmune diseases	243	0.524706
DB00819	Acetazolamide	lymphoma	24	0.610268
DB00819	Acetazolamide	lymphoma non hodgkin	22	0.630424
DB00819	Acetazolamide	gastrointestinal neoplasms	72	0.64467
DB00819	Acetazolamide	arterial occlusive diseases	44	0.651193
DB00819	Acetazolamide	endocrine system diseases	291	0.654963
DB00819	Acetazolamide	varicose veins	20	0.674216
DB00819	Acetazolamide	skin diseases	278	0.705146
DB00819	Acetazolamide	cardiovascular diseases	330	0.756938
DB00819	Acetazolamide	motor neuron disease	31	0.779237
DB00819	Acetazolamide	colitis	55	0.907715
DB00819	Acetazolamide	arrhythmias cardiac	30	0.919186
DB00819	Acetazolamide	dementia	42	0.935143
DB00819	Acetazolamide	colitis ulcerative	55	0.939709
DB00819	Acetazolamide	collagen diseases	25	0.955077
DB00819	Acetazolamide	psoriasis	54	0.994586
DB00819	Acetazolamide	vascular diseases	181	1.14316
DB00819	Acetazolamide	macular degeneration	44	1.14534
DB00819	Acetazolamide	colorectal neoplasms	42	1.14895
DB00819	Acetazolamide	crohn disease	71	1.17877
DB00819	Acetazolamide	leukemia myeloid acute	43	1.19878
DB00819	Acetazolamide	intestinal neoplasms	42	1.22157
DB00819	Acetazolamide	thyroid diseases	30	1.22553
DB00819	Acetazolamide	spinal cord diseases	59	1.25063
DB00819	Acetazolamide	amyotrophic lateral sclerosis	21	1.31749
DB00819	Acetazolamide	malabsorption syndromes	34	1.34963
DB00819	Acetazolamide	leukemia lymphoid	66	1.37353
DB00819	Acetazolamide	parkinsonian disorders	31	1.37386
DB00819	Acetazolamide	parkinson disease	30	1.40053
DB00819	Acetazolamide	alzheimer disease	29	1.46123
DB00819	Acetazolamide	inflammatory bowel diseases	119	1.48497
DB00819	Acetazolamide	sarcoma	25	1.50497
DB00819	Acetazolamide	gastroenteritis	122	1.54553
DB00819	Acetazolamide	leukemia	117	1.99819
DB00158	Folic.Acid	colitis ulcerative	55	-1.24148
DB00158	Folic.Acid	colitis	55	-1.2364
DB00158	Folic.Acid	psoriasis	54	-1.20318
DB00158	Folic.Acid	leukemia myeloid acute	43	-1.17264
DB00158	Folic.Acid	prostatic neoplasms	61	-1.14959
DB00158	Folic.Acid	diabetes mellitus type 1	82	-1.06668
DB00158	Folic.Acid	gastroenteritis	122	-0.842521
DB00158	Folic.Acid	inflammatory bowel diseases	119	-0.796849
DB00158	Folic.Acid	diabetes mellitus	162	-0.725465
DB00158	Folic.Acid	leukemia	117	-0.644127
DB00158	Folic.Acid	vascular diseases	181	-0.589331
DB00158	Folic.Acid	metabolism inborn errors	289	-0.577278
DB00158	Folic.Acid	eye diseases	231	-0.549257
DB00158	Folic.Acid	autoimmune diseases	243	-0.51388
DB00158	Folic.Acid	skin diseases	278	-0.505559
DB00158	Folic.Acid	cardiovascular diseases	330	-0.448992
DB00158	Folic.Acid	endocrine system diseases	291	-0.429808
DB00158	Folic.Acid	neoplasms	482	-0.191402
DB00158	Folic.Acid	varicose veins	20	-0.124278
DB00158	Folic.Acid	insulin resistance	26	-0.0552407
DB00158	Folic.Acid	epilepsy	25	-0.0531142
DB00158	Folic.Acid	hyperinsulinism	26	-0.0325472
DB00158	Folic.Acid	arrhythmias cardiac	30	-0.0269906
DB00158	Folic.Acid	bone diseases metabolic	27	-0.0170778
DB00158	Folic.Acid	keratosis	21	0.0149809
DB00158	Folic.Acid	mycobacterium infections	22	0.0201161
DB00158	Folic.Acid	coronary artery disease	31	0.0405354
DB00158	Folic.Acid	thyroid diseases	30	0.065375
DB00158	Folic.Acid	hypopigmentation	22	0.0795925
DB00158	Folic.Acid	macular degeneration	44	0.0858982
DB00158	Folic.Acid	kidney neoplasms	20	0.0911356
DB00158	Folic.Acid	anemia hemolytic	29	0.105614
DB00158	Folic.Acid	bacterial infections	26	0.106031
DB00158	Folic.Acid	liver cirrhosis biliary	23	0.106979
DB00158	Folic.Acid	parkinsonian disorders	31	0.11399
DB00158	Folic.Acid	coronary disease	37	0.125244
DB00158	Folic.Acid	parkinson disease	30	0.125736
DB00158	Folic.Acid	liver cirrhosis	24	0.133005
DB00158	Folic.Acid	amyotrophic lateral sclerosis	21	0.139767
DB00158	Folic.Acid	arteriosclerosis	38	0.15621
DB00158	Folic.Acid	myocardial ischemia	43	0.165611
DB00158	Folic.Acid	pancreatic diseases	24	0.170005
DB00158	Folic.Acid	asthma	36	0.183766
DB00158	Folic.Acid	cardiomyopathy dilated	29	0.197104
DB00158	Folic.Acid	alzheimer disease	29	0.199566
DB00158	Folic.Acid	neuroendocrine tumors	24	0.200625
DB00158	Folic.Acid	malabsorption syndromes	34	0.202375
DB00158	Folic.Acid	sarcoma	25	0.206551
DB00158	Folic.Acid	hypersensitivity	45	0.227659
DB00158	Folic.Acid	lymphoma	24	0.230034
DB00158	Folic.Acid	motor neuron disease	31	0.256579
DB00158	Folic.Acid	lymphoma non hodgkin	22	0.260806
DB00158	Folic.Acid	arterial occlusive diseases	44	0.260806
DB00158	Folic.Acid	blood coagulation disorders	40	0.269272
DB00158	Folic.Acid	adenocarcinoma	32	0.287503
DB00158	Folic.Acid	arthritis rheumatoid	42	0.302194
DB00158	Folic.Acid	head and neck neoplasms	35	0.338312
DB00158	Folic.Acid	dementia	42	0.360477
DB00158	Folic.Acid	rheumatic diseases	59	0.427656
DB00158	Folic.Acid	breast neoplasms	40	0.432846
DB00158	Folic.Acid	intestinal neoplasms	42	0.450965
DB00158	Folic.Acid	diabetes mellitus type 2	72	0.451629
DB00158	Folic.Acid	colorectal neoplasms	42	0.454975
DB00158	Folic.Acid	lupus erythematosus systemic	75	0.465054
DB00158	Folic.Acid	spinal cord diseases	59	0.467779
DB00158	Folic.Acid	multiple sclerosis	69	0.486359
DB00158	Folic.Acid	crohn disease	71	0.507056
DB00158	Folic.Acid	anemia	58	0.544151
DB00158	Folic.Acid	joint diseases	79	0.547324
DB00158	Folic.Acid	lung diseases	71	0.569073
DB00158	Folic.Acid	arthritis	76	0.581441
DB00158	Folic.Acid	leukemia lymphoid	66	0.58409
DB00158	Folic.Acid	gastrointestinal neoplasms	72	0.709619
DB00158	Folic.Acid	kidney diseases	144	0.749629
DB00158	Folic.Acid	bone diseases	144	0.795201
DB00158	Folic.Acid	heart diseases	167	0.814445
DB00158	Folic.Acid	hematologic diseases	188	1.02539
DB00158	Folic.Acid	collagen diseases	25	1.54944
DB00380	Dexrazoxane	kidney neoplasms	20	-2.73483
DB00380	Dexrazoxane	lymphoma non hodgkin	22	-2.13501
DB00380	Dexrazoxane	lymphoma	24	-2.06971
DB00380	Dexrazoxane	adenocarcinoma	32	-1.96579
DB00380	Dexrazoxane	breast neoplasms	40	-1.68235
DB00380	Dexrazoxane	leukemia myeloid acute	43	-1.63555
DB00380	Dexrazoxane	head and neck neoplasms	35	-1.6338
DB00380	Dexrazoxane	bone diseases metabolic	27	-1.59776
DB00380	Dexrazoxane	coronary artery disease	31	-1.50303
DB00380	Dexrazoxane	lung diseases	71	-1.38103
DB00380	Dexrazoxane	coronary disease	37	-1.37916
DB00380	Dexrazoxane	kidney diseases	144	-1.32473
DB00380	Dexrazoxane	myocardial ischemia	43	-1.25011
DB00380	Dexrazoxane	arteriosclerosis	38	-1.16321
DB00380	Dexrazoxane	heart diseases	167	-1.08039
DB00380	Dexrazoxane	neuroendocrine tumors	24	-1.06045
DB00380	Dexrazoxane	gastrointestinal neoplasms	72	-0.988378
DB00380	Dexrazoxane	cardiomyopathy dilated	29	-0.904223
DB00380	Dexrazoxane	pancreatic diseases	24	-0.900308
DB00380	Dexrazoxane	arterial occlusive diseases	44	-0.805597
DB00380	Dexrazoxane	metabolism inborn errors	289	-0.805333
DB00380	Dexrazoxane	leukemia	117	-0.74312
DB00380	Dexrazoxane	vascular diseases	181	-0.729787
DB00380	Dexrazoxane	sarcoma	25	-0.684769
DB00380	Dexrazoxane	arthritis rheumatoid	42	-0.651419
DB00380	Dexrazoxane	hematologic diseases	188	-0.567421
DB00380	Dexrazoxane	autoimmune diseases	243	-0.543421
DB00380	Dexrazoxane	lupus erythematosus systemic	75	-0.465116
DB00380	Dexrazoxane	prostatic neoplasms	61	-0.453297
DB00380	Dexrazoxane	rheumatic diseases	59	-0.39082
DB00380	Dexrazoxane	cardiovascular diseases	330	-0.36271
DB00380	Dexrazoxane	endocrine system diseases	291	-0.334819
DB00380	Dexrazoxane	skin diseases	278	-0.328023
DB00380	Dexrazoxane	multiple sclerosis	69	-0.29246
DB00380	Dexrazoxane	diabetes mellitus type 1	82	-0.230999
DB00380	Dexrazoxane	joint diseases	79	-0.143449
DB00380	Dexrazoxane	spinal cord diseases	59	-0.140859
DB00380	Dexrazoxane	arthritis	76	-0.106346
DB00380	Dexrazoxane	colorectal neoplasms	42	-0.0936373
DB00380	Dexrazoxane	intestinal neoplasms	42	-0.055933
DB00380	Dexrazoxane	leukemia lymphoid	66	0.0577716
DB00380	Dexrazoxane	varicose veins	20	0.143575
DB00380	Dexrazoxane	epilepsy	25	0.201764
DB00380	Dexrazoxane	insulin resistance	26	0.214409
DB00380	Dexrazoxane	arrhythmias cardiac	30	0.233337
DB00380	Dexrazoxane	hyperinsulinism	26	0.271244
DB00380	Dexrazoxane	diabetes mellitus	162	0.275596
DB00380	Dexrazoxane	collagen diseases	25	0.29
DB00380	Dexrazoxane	macular degeneration	44	0.307692
DB00380	Dexrazoxane	neoplasms	482	0.326023
DB00380	Dexrazoxane	mycobacterium infections	22	0.407312
DB00380	Dexrazoxane	keratosis	21	0.439528
DB00380	Dexrazoxane	anemia hemolytic	29	0.446707
DB00380	Dexrazoxane	malabsorption syndromes	34	0.488066
DB00380	Dexrazoxane	bone diseases	144	0.491863
DB00380	Dexrazoxane	bacterial infections	26	0.53583
DB00380	Dexrazoxane	hypopigmentation	22	0.544036
DB00380	Dexrazoxane	thyroid diseases	30	0.591992
DB00380	Dexrazoxane	parkinson disease	30	0.626624
DB00380	Dexrazoxane	liver cirrhosis	24	0.629626
DB00380	Dexrazoxane	asthma	36	0.632639
DB00380	Dexrazoxane	liver cirrhosis biliary	23	0.643438
DB00380	Dexrazoxane	parkinsonian disorders	31	0.650871
DB00380	Dexrazoxane	blood coagulation disorders	40	0.702821
DB00380	Dexrazoxane	amyotrophic lateral sclerosis	21	0.704639
DB00380	Dexrazoxane	eye diseases	231	0.723412
DB00380	Dexrazoxane	hypersensitivity	45	0.730287
DB00380	Dexrazoxane	alzheimer disease	29	0.744962
DB00380	Dexrazoxane	colitis ulcerative	55	0.894695
DB00380	Dexrazoxane	colitis	55	0.915448
DB00380	Dexrazoxane	dementia	42	0.947631
DB00380	Dexrazoxane	motor neuron disease	31	0.955491
DB00380	Dexrazoxane	diabetes mellitus type 2	72	0.958216
DB00380	Dexrazoxane	psoriasis	54	1.00248
DB00380	Dexrazoxane	crohn disease	71	1.11021
DB00380	Dexrazoxane	anemia	58	1.32899
DB00380	Dexrazoxane	inflammatory bowel diseases	119	1.5576
DB00380	Dexrazoxane	gastroenteritis	122	1.58274
DB01394	Colchicine	psoriasis	54	-1.24774
DB01394	Colchicine	parkinson disease	30	-1.20651
DB01394	Colchicine	arthritis rheumatoid	42	-1.20212
DB01394	Colchicine	liver cirrhosis	24	-1.1725
DB01394	Colchicine	parkinsonian disorders	31	-1.16918
DB01394	Colchicine	lymphoma non hodgkin	22	-1.14517
DB01394	Colchicine	liver cirrhosis biliary	23	-1.1183
DB01394	Colchicine	lymphoma	24	-1.02978
DB01394	Colchicine	leukemia myeloid acute	43	-0.801709
DB01394	Colchicine	rheumatic diseases	59	-0.789338
DB01394	Colchicine	leukemia lymphoid	66	-0.740891
DB01394	Colchicine	diabetes mellitus	162	-0.637071
DB01394	Colchicine	joint diseases	79	-0.561253
DB01394	Colchicine	arthritis	76	-0.54551
DB01394	Colchicine	anemia	58	-0.460536
DB01394	Colchicine	amyotrophic lateral sclerosis	21	-0.417203
DB01394	Colchicine	diabetes mellitus type 2	72	-0.410846
DB01394	Colchicine	alzheimer disease	29	-0.290521
DB01394	Colchicine	bone diseases	144	-0.289553
DB01394	Colchicine	arterial occlusive diseases	44	-0.281176
DB01394	Colchicine	mycobacterium infections	22	-0.260524
DB01394	Colchicine	neuroendocrine tumors	24	-0.241359
DB01394	Colchicine	leukemia	117	-0.23159
DB01394	Colchicine	bacterial infections	26	-0.176402
DB01394	Colchicine	dementia	42	-0.0132233
DB01394	Colchicine	skin diseases	278	0
DB01394	Colchicine	endocrine system diseases	291	0.103835
DB01394	Colchicine	hematologic diseases	188	0.109255
DB01394	Colchicine	prostatic neoplasms	61	0.114848
DB01394	Colchicine	autoimmune diseases	243	0.118961
DB01394	Colchicine	pancreatic diseases	24	0.154522
DB01394	Colchicine	neoplasms	482	0.239081
DB01394	Colchicine	motor neuron disease	31	0.345613
DB01394	Colchicine	arrhythmias cardiac	30	0.355209
DB01394	Colchicine	varicose veins	20	0.417029
DB01394	Colchicine	diabetes mellitus type 1	82	0.457363
DB01394	Colchicine	epilepsy	25	0.476878
DB01394	Colchicine	macular degeneration	44	0.477386
DB01394	Colchicine	collagen diseases	25	0.48935
DB01394	Colchicine	bone diseases metabolic	27	0.558501
DB01394	Colchicine	breast neoplasms	40	0.620878
DB01394	Colchicine	crohn disease	71	0.677684
DB01394	Colchicine	hyperinsulinism	26	0.735051
DB01394	Colchicine	insulin resistance	26	0.744521
DB01394	Colchicine	coronary artery disease	31	0.797111
DB01394	Colchicine	blood coagulation disorders	40	0.843897
DB01394	Colchicine	cardiomyopathy dilated	29	0.849557
DB01394	Colchicine	coronary disease	37	0.853811
DB01394	Colchicine	anemia hemolytic	29	0.879333
DB01394	Colchicine	gastroenteritis	122	0.901857
DB01394	Colchicine	myocardial ischemia	43	0.913387
DB01394	Colchicine	thyroid diseases	30	0.918051
DB01394	Colchicine	keratosis	21	0.93391
DB01394	Colchicine	hypopigmentation	22	0.938255
DB01394	Colchicine	arteriosclerosis	38	0.940877
DB01394	Colchicine	kidney neoplasms	20	0.948718
DB01394	Colchicine	inflammatory bowel diseases	119	0.966356
DB01394	Colchicine	malabsorption syndromes	34	0.985423
DB01394	Colchicine	colitis ulcerative	55	1.02564
DB01394	Colchicine	colitis	55	1.03904
DB01394	Colchicine	multiple sclerosis	69	1.09676
DB01394	Colchicine	spinal cord diseases	59	1.2136
DB01394	Colchicine	asthma	36	1.22719
DB01394	Colchicine	heart diseases	167	1.30441
DB01394	Colchicine	hypersensitivity	45	1.31328
DB01394	Colchicine	sarcoma	25	1.3142
DB01394	Colchicine	metabolism inborn errors	289	1.42971
DB01394	Colchicine	lung diseases	71	1.49205
DB01394	Colchicine	head and neck neoplasms	35	1.51626
DB01394	Colchicine	adenocarcinoma	32	1.61458
DB01394	Colchicine	lupus erythematosus systemic	75	1.72819
DB01394	Colchicine	eye diseases	231	2.37054
DB01394	Colchicine	vascular diseases	181	2.43684
DB01394	Colchicine	kidney diseases	144	2.53697
DB01394	Colchicine	colorectal neoplasms	42	2.56346
DB01394	Colchicine	intestinal neoplasms	42	2.83855
DB01394	Colchicine	cardiovascular diseases	330	3.89323
DB01394	Colchicine	gastrointestinal neoplasms	72	4.00839
DB00788	Naproxen	eye diseases	231	-1.91998
DB00788	Naproxen	psoriasis	54	-1.63523
DB00788	Naproxen	skin diseases	278	-1.32773
DB00788	Naproxen	lung diseases	71	-1.20794
DB00788	Naproxen	gastrointestinal neoplasms	72	-1.0589
DB00788	Naproxen	bone diseases metabolic	27	-0.486653
DB00788	Naproxen	keratosis	21	-0.408044
DB00788	Naproxen	metabolism inborn errors	289	-0.395676
DB00788	Naproxen	malabsorption syndromes	34	-0.209383
DB00788	Naproxen	alzheimer disease	29	-0.143315
DB00788	Naproxen	endocrine system diseases	291	-0.116668
DB00788	Naproxen	lymphoma non hodgkin	22	0.0109551
DB00788	Naproxen	lymphoma	24	0.0146564
DB00788	Naproxen	adenocarcinoma	32	0.0802023
DB00788	Naproxen	dementia	42	0.139055
DB00788	Naproxen	arthritis rheumatoid	42	0.16951
DB00788	Naproxen	diabetes mellitus type 2	72	0.198395
DB00788	Naproxen	head and neck neoplasms	35	0.218278
DB00788	Naproxen	prostatic neoplasms	61	0.259978
DB00788	Naproxen	multiple sclerosis	69	0.269271
DB00788	Naproxen	breast neoplasms	40	0.273499
DB00788	Naproxen	rheumatic diseases	59	0.295938
DB00788	Naproxen	lupus erythematosus systemic	75	0.305821
DB00788	Naproxen	diabetes mellitus type 1	82	0.327761
DB00788	Naproxen	colorectal neoplasms	42	0.357185
DB00788	Naproxen	arthritis	76	0.365488
DB00788	Naproxen	intestinal neoplasms	42	0.371021
DB00788	Naproxen	spinal cord diseases	59	0.389189
DB00788	Naproxen	leukemia lymphoid	66	0.443946
DB00788	Naproxen	joint diseases	79	0.452259
DB00788	Naproxen	anemia	58	0.489119
DB00788	Naproxen	neoplasms	482	0.636568
DB00788	Naproxen	diabetes mellitus	162	0.668523
DB00788	Naproxen	varicose veins	20	0.708797
DB00788	Naproxen	heart diseases	167	0.756797
DB00788	Naproxen	bone diseases	144	0.762626
DB00788	Naproxen	leukemia	117	0.850222
DB00788	Naproxen	arrhythmias cardiac	30	0.913236
DB00788	Naproxen	hyperinsulinism	26	0.924803
DB00788	Naproxen	vascular diseases	181	0.929214
DB00788	Naproxen	collagen diseases	25	0.934455
DB00788	Naproxen	insulin resistance	26	0.937789
DB00788	Naproxen	hematologic diseases	188	0.993992
DB00788	Naproxen	autoimmune diseases	243	1.101
DB00788	Naproxen	macular degeneration	44	1.15342
DB00788	Naproxen	cardiovascular diseases	330	1.20011
DB00788	Naproxen	coronary artery disease	31	1.21778
DB00788	Naproxen	kidney neoplasms	20	1.37225
DB00788	Naproxen	parkinsonian disorders	31	1.38123
DB00788	Naproxen	coronary disease	37	1.38478
DB00788	Naproxen	parkinson disease	30	1.41868
DB00788	Naproxen	thyroid diseases	30	1.45324
DB00788	Naproxen	pancreatic diseases	24	1.47707
DB00788	Naproxen	myocardial ischemia	43	1.54225
DB00788	Naproxen	arteriosclerosis	38	1.56306
DB00788	Naproxen	neuroendocrine tumors	24	1.57854
DB00788	Naproxen	amyotrophic lateral sclerosis	21	1.60612
DB00788	Naproxen	sarcoma	25	1.65222
DB00788	Naproxen	asthma	36	1.65498
DB00788	Naproxen	arterial occlusive diseases	44	1.79479
DB00788	Naproxen	hypersensitivity	45	1.83335
DB00788	Naproxen	motor neuron disease	31	1.88959
DB00788	Naproxen	colitis	55	2.01455
DB00788	Naproxen	colitis ulcerative	55	2.06282
DB00788	Naproxen	leukemia myeloid acute	43	2.06968
DB00788	Naproxen	crohn disease	71	2.09769
DB00788	Naproxen	epilepsy	25	2.21809
DB00788	Naproxen	kidney diseases	144	2.25712
DB00788	Naproxen	inflammatory bowel diseases	119	2.2646
DB00788	Naproxen	gastroenteritis	122	2.27806
DB00788	Naproxen	mycobacterium infections	22	2.9165
DB00788	Naproxen	anemia hemolytic	29	2.98776
DB00788	Naproxen	liver cirrhosis biliary	23	3.03487
DB00788	Naproxen	hypopigmentation	22	3.11396
DB00788	Naproxen	liver cirrhosis	24	3.14306
DB00788	Naproxen	bacterial infections	26	3.16708
DB00788	Naproxen	cardiomyopathy dilated	29	3.30944
DB00788	Naproxen	blood coagulation disorders	40	3.83482
DB00464	Sodium.Tetradecyl.Sulfate	blood coagulation disorders	40	-6.27138
DB00464	Sodium.Tetradecyl.Sulfate	hematologic diseases	188	-4.23196
DB00464	Sodium.Tetradecyl.Sulfate	vascular diseases	181	-2.48533
DB00464	Sodium.Tetradecyl.Sulfate	bone diseases metabolic	27	-2.14454
DB00464	Sodium.Tetradecyl.Sulfate	anemia hemolytic	29	-1.76815
DB00464	Sodium.Tetradecyl.Sulfate	lupus erythematosus systemic	75	-1.75425
DB00464	Sodium.Tetradecyl.Sulfate	prostatic neoplasms	61	-1.75366
DB00464	Sodium.Tetradecyl.Sulfate	cardiovascular diseases	330	-1.70297
DB00464	Sodium.Tetradecyl.Sulfate	anemia	58	-1.41606
DB00464	Sodium.Tetradecyl.Sulfate	bone diseases	144	-1.15472
DB00464	Sodium.Tetradecyl.Sulfate	kidney diseases	144	-1.1148
DB00464	Sodium.Tetradecyl.Sulfate	insulin resistance	26	-0.807329
DB00464	Sodium.Tetradecyl.Sulfate	hyperinsulinism	26	-0.790756
DB00464	Sodium.Tetradecyl.Sulfate	coronary artery disease	31	-0.620865
DB00464	Sodium.Tetradecyl.Sulfate	kidney neoplasms	20	-0.529213
DB00464	Sodium.Tetradecyl.Sulfate	autoimmune diseases	243	-0.482379
DB00464	Sodium.Tetradecyl.Sulfate	coronary disease	37	-0.435182
DB00464	Sodium.Tetradecyl.Sulfate	thyroid diseases	30	-0.429445
DB00464	Sodium.Tetradecyl.Sulfate	pancreatic diseases	24	-0.384382
DB00464	Sodium.Tetradecyl.Sulfate	arteriosclerosis	38	-0.380454
DB00464	Sodium.Tetradecyl.Sulfate	malabsorption syndromes	34	-0.356244
DB00464	Sodium.Tetradecyl.Sulfate	myocardial ischemia	43	-0.353724
DB00464	Sodium.Tetradecyl.Sulfate	neuroendocrine tumors	24	-0.31707
DB00464	Sodium.Tetradecyl.Sulfate	asthma	36	-0.300013
DB00464	Sodium.Tetradecyl.Sulfate	arterial occlusive diseases	44	-0.212932
DB00464	Sodium.Tetradecyl.Sulfate	hypersensitivity	45	-0.194448
DB00464	Sodium.Tetradecyl.Sulfate	arthritis rheumatoid	42	-0.112453
DB00464	Sodium.Tetradecyl.Sulfate	motor neuron disease	31	-0.104701
DB00464	Sodium.Tetradecyl.Sulfate	head and neck neoplasms	35	-0.0751922
DB00464	Sodium.Tetradecyl.Sulfate	adenocarcinoma	32	-0.0712658
DB00464	Sodium.Tetradecyl.Sulfate	dementia	42	-0.0113397
DB00464	Sodium.Tetradecyl.Sulfate	breast neoplasms	40	0.0246191
DB00464	Sodium.Tetradecyl.Sulfate	diabetes mellitus type 2	72	0.0360609
DB00464	Sodium.Tetradecyl.Sulfate	psoriasis	54	0.0779842
DB00464	Sodium.Tetradecyl.Sulfate	rheumatic diseases	59	0.080748
DB00464	Sodium.Tetradecyl.Sulfate	crohn disease	71	0.11441
DB00464	Sodium.Tetradecyl.Sulfate	spinal cord diseases	59	0.128859
DB00464	Sodium.Tetradecyl.Sulfate	diabetes mellitus type 1	82	0.131282
DB00464	Sodium.Tetradecyl.Sulfate	neoplasms	482	0.134444
DB00464	Sodium.Tetradecyl.Sulfate	multiple sclerosis	69	0.165418
DB00464	Sodium.Tetradecyl.Sulfate	leukemia myeloid acute	43	0.183238
DB00464	Sodium.Tetradecyl.Sulfate	colorectal neoplasms	42	0.212704
DB00464	Sodium.Tetradecyl.Sulfate	intestinal neoplasms	42	0.216576
DB00464	Sodium.Tetradecyl.Sulfate	arthritis	76	0.249897
DB00464	Sodium.Tetradecyl.Sulfate	joint diseases	79	0.260777
DB00464	Sodium.Tetradecyl.Sulfate	leukemia lymphoid	66	0.278038
DB00464	Sodium.Tetradecyl.Sulfate	lung diseases	71	0.33987
DB00464	Sodium.Tetradecyl.Sulfate	gastroenteritis	122	0.385659
DB00464	Sodium.Tetradecyl.Sulfate	inflammatory bowel diseases	119	0.38856
DB00464	Sodium.Tetradecyl.Sulfate	varicose veins	20	0.424613
DB00464	Sodium.Tetradecyl.Sulfate	gastrointestinal neoplasms	72	0.477695
DB00464	Sodium.Tetradecyl.Sulfate	diabetes mellitus	162	0.533151
DB00464	Sodium.Tetradecyl.Sulfate	epilepsy	25	0.540426
DB00464	Sodium.Tetradecyl.Sulfate	heart diseases	167	0.564721
DB00464	Sodium.Tetradecyl.Sulfate	eye diseases	231	0.705732
DB00464	Sodium.Tetradecyl.Sulfate	leukemia	117	0.719076
DB00464	Sodium.Tetradecyl.Sulfate	collagen diseases	25	0.728858
DB00464	Sodium.Tetradecyl.Sulfate	metabolism inborn errors	289	0.738789
DB00464	Sodium.Tetradecyl.Sulfate	mycobacterium infections	22	0.823988
DB00464	Sodium.Tetradecyl.Sulfate	macular degeneration	44	0.859032
DB00464	Sodium.Tetradecyl.Sulfate	skin diseases	278	0.867381
DB00464	Sodium.Tetradecyl.Sulfate	keratosis	21	0.897041
DB00464	Sodium.Tetradecyl.Sulfate	endocrine system diseases	291	0.942983
DB00464	Sodium.Tetradecyl.Sulfate	liver cirrhosis	24	1.1173
DB00464	Sodium.Tetradecyl.Sulfate	bacterial infections	26	1.12102
DB00464	Sodium.Tetradecyl.Sulfate	hypopigmentation	22	1.12461
DB00464	Sodium.Tetradecyl.Sulfate	liver cirrhosis biliary	23	1.16521
DB00464	Sodium.Tetradecyl.Sulfate	amyotrophic lateral sclerosis	21	1.19205
DB00464	Sodium.Tetradecyl.Sulfate	cardiomyopathy dilated	29	1.27617
DB00464	Sodium.Tetradecyl.Sulfate	alzheimer disease	29	1.41648
DB00464	Sodium.Tetradecyl.Sulfate	sarcoma	25	1.52357
DB00464	Sodium.Tetradecyl.Sulfate	lymphoma non hodgkin	22	1.54097
DB00464	Sodium.Tetradecyl.Sulfate	lymphoma	24	1.61771
DB00464	Sodium.Tetradecyl.Sulfate	colitis ulcerative	55	1.69441
DB00464	Sodium.Tetradecyl.Sulfate	colitis	55	1.74779
DB00464	Sodium.Tetradecyl.Sulfate	arrhythmias cardiac	30	2.11715
DB00464	Sodium.Tetradecyl.Sulfate	parkinson disease	30	2.75814
DB00464	Sodium.Tetradecyl.Sulfate	parkinsonian disorders	31	2.92099
DB00783	Estradiol	heart diseases	167	-3.1393
DB00783	Estradiol	cardiomyopathy dilated	29	-3.0451
DB00783	Estradiol	asthma	36	-2.96285
DB00783	Estradiol	hypersensitivity	45	-2.85529
DB00783	Estradiol	sarcoma	25	-2.68667
DB00783	Estradiol	cardiovascular diseases	330	-2.3605
DB00783	Estradiol	lung diseases	71	-2.19126
DB00783	Estradiol	breast neoplasms	40	-2.11831
DB00783	Estradiol	neoplasms	482	-1.94767
DB00783	Estradiol	pancreatic diseases	24	-1.61954
DB00783	Estradiol	prostatic neoplasms	61	-1.34393
DB00783	Estradiol	colitis	55	-1.26241
DB00783	Estradiol	colitis ulcerative	55	-1.19799
DB00783	Estradiol	coronary artery disease	31	-1.15577
DB00783	Estradiol	diabetes mellitus type 2	72	-1.14137
DB00783	Estradiol	diabetes mellitus type 1	82	-1.07168
DB00783	Estradiol	intestinal neoplasms	42	-1.06613
DB00783	Estradiol	coronary disease	37	-1.04635
DB00783	Estradiol	colorectal neoplasms	42	-1.03821
DB00783	Estradiol	skin diseases	278	-0.950923
DB00783	Estradiol	myocardial ischemia	43	-0.946107
DB00783	Estradiol	crohn disease	71	-0.869325
DB00783	Estradiol	arteriosclerosis	38	-0.763875
DB00783	Estradiol	gastrointestinal neoplasms	72	-0.658247
DB00783	Estradiol	kidney neoplasms	20	-0.635764
DB00783	Estradiol	alzheimer disease	29	-0.596353
DB00783	Estradiol	arterial occlusive diseases	44	-0.512936
DB00783	Estradiol	neuroendocrine tumors	24	-0.45726
DB00783	Estradiol	thyroid diseases	30	-0.448375
DB00783	Estradiol	arrhythmias cardiac	30	-0.366318
DB00783	Estradiol	liver cirrhosis	24	-0.362831
DB00783	Estradiol	gastroenteritis	122	-0.362817
DB00783	Estradiol	liver cirrhosis biliary	23	-0.362698
DB00783	Estradiol	inflammatory bowel diseases	119	-0.329138
DB00783	Estradiol	diabetes mellitus	162	-0.310011
DB00783	Estradiol	vascular diseases	181	-0.200696
DB00783	Estradiol	bone diseases	144	-0.153366
DB00783	Estradiol	lymphoma	24	-0.123679
DB00783	Estradiol	lymphoma non hodgkin	22	-0.123144
DB00783	Estradiol	macular degeneration	44	-0.116304
DB00783	Estradiol	bone diseases metabolic	27	-0.0770366
DB00783	Estradiol	leukemia	117	-0.0677828
DB00783	Estradiol	dementia	42	-0.0445547
DB00783	Estradiol	adenocarcinoma	32	-2.86908e-14
DB00783	Estradiol	motor neuron disease	31	0.0254906
DB00783	Estradiol	metabolism inborn errors	289	0.041719
DB00783	Estradiol	anemia hemolytic	29	0.132606
DB00783	Estradiol	parkinsonian disorders	31	0.135706
DB00783	Estradiol	parkinson disease	30	0.140025
DB00783	Estradiol	autoimmune diseases	243	0.165246
DB00783	Estradiol	lupus erythematosus systemic	75	0.232482
DB00783	Estradiol	head and neck neoplasms	35	0.280381
DB00783	Estradiol	hematologic diseases	188	0.327779
DB00783	Estradiol	mycobacterium infections	22	0.401562
DB00783	Estradiol	malabsorption syndromes	34	0.405924
DB00783	Estradiol	multiple sclerosis	69	0.485673
DB00783	Estradiol	leukemia myeloid acute	43	0.522684
DB00783	Estradiol	bacterial infections	26	0.549246
DB00783	Estradiol	endocrine system diseases	291	0.55349
DB00783	Estradiol	spinal cord diseases	59	0.554916
DB00783	Estradiol	blood coagulation disorders	40	0.561831
DB00783	Estradiol	leukemia lymphoid	66	0.671961
DB00783	Estradiol	amyotrophic lateral sclerosis	21	0.675011
DB00783	Estradiol	kidney diseases	144	0.678099
DB00783	Estradiol	varicose veins	20	0.767852
DB00783	Estradiol	anemia	58	0.85174
DB00783	Estradiol	epilepsy	25	0.870389
DB00783	Estradiol	collagen diseases	25	0.914047
DB00783	Estradiol	insulin resistance	26	0.928054
DB00783	Estradiol	hyperinsulinism	26	0.958676
DB00783	Estradiol	eye diseases	231	1.04513
DB00783	Estradiol	keratosis	21	1.30138
DB00783	Estradiol	arthritis rheumatoid	42	1.34794
DB00783	Estradiol	psoriasis	54	1.43966
DB00783	Estradiol	hypopigmentation	22	1.6355
DB00783	Estradiol	rheumatic diseases	59	1.63725
DB00783	Estradiol	arthritis	76	1.87434
DB00783	Estradiol	joint diseases	79	1.91533
DB01097	Leflunomide	sarcoma	25	-2.74653
DB01097	Leflunomide	colitis ulcerative	55	-1.98979
DB01097	Leflunomide	breast neoplasms	40	-1.94229
DB01097	Leflunomide	leukemia myeloid acute	43	-1.92226
DB01097	Leflunomide	spinal cord diseases	59	-1.87507
DB01097	Leflunomide	crohn disease	71	-1.87369
DB01097	Leflunomide	colitis	55	-1.87356
DB01097	Leflunomide	gastrointestinal neoplasms	72	-1.74893
DB01097	Leflunomide	coronary disease	37	-1.67656
DB01097	Leflunomide	coronary artery disease	31	-1.66995
DB01097	Leflunomide	myocardial ischemia	43	-1.59414
DB01097	Leflunomide	arteriosclerosis	38	-1.56729
DB01097	Leflunomide	keratosis	21	-1.55669
DB01097	Leflunomide	parkinson disease	30	-1.55643
DB01097	Leflunomide	parkinsonian disorders	31	-1.47562
DB01097	Leflunomide	gastroenteritis	122	-1.37602
DB01097	Leflunomide	alzheimer disease	29	-1.36456
DB01097	Leflunomide	eye diseases	231	-1.35442
DB01097	Leflunomide	inflammatory bowel diseases	119	-1.33681
DB01097	Leflunomide	blood coagulation disorders	40	-1.3354
DB01097	Leflunomide	heart diseases	167	-1.29575
DB01097	Leflunomide	vascular diseases	181	-1.27724
DB01097	Leflunomide	arterial occlusive diseases	44	-1.26642
DB01097	Leflunomide	prostatic neoplasms	61	-1.16391
DB01097	Leflunomide	bone diseases	144	-1.11144
DB01097	Leflunomide	leukemia	117	-1.10699
DB01097	Leflunomide	thyroid diseases	30	-1.03739
DB01097	Leflunomide	hematologic diseases	188	-0.841829
DB01097	Leflunomide	dementia	42	-0.826477
DB01097	Leflunomide	cardiovascular diseases	330	-0.698089
DB01097	Leflunomide	colorectal neoplasms	42	-0.685854
DB01097	Leflunomide	intestinal neoplasms	42	-0.682659
DB01097	Leflunomide	psoriasis	54	-0.655875
DB01097	Leflunomide	multiple sclerosis	69	-0.605835
DB01097	Leflunomide	skin diseases	278	-0.601585
DB01097	Leflunomide	endocrine system diseases	291	-0.571554
DB01097	Leflunomide	lung diseases	71	-0.559467
DB01097	Leflunomide	diabetes mellitus type 1	82	-0.523375
DB01097	Leflunomide	varicose veins	20	-0.451299
DB01097	Leflunomide	insulin resistance	26	-0.3982
DB01097	Leflunomide	epilepsy	25	-0.391309
DB01097	Leflunomide	arrhythmias cardiac	30	-0.379874
DB01097	Leflunomide	hyperinsulinism	26	-0.376614
DB01097	Leflunomide	collagen diseases	25	-0.336707
DB01097	Leflunomide	macular degeneration	44	-0.313491
DB01097	Leflunomide	kidney diseases	144	-0.24028
DB01097	Leflunomide	anemia hemolytic	29	-0.207625
DB01097	Leflunomide	bone diseases metabolic	27	-0.166581
DB01097	Leflunomide	mycobacterium infections	22	-0.0600444
DB01097	Leflunomide	neoplasms	482	-0.0113235
DB01097	Leflunomide	malabsorption syndromes	34	0.0109195
DB01097	Leflunomide	hypopigmentation	22	0.0600511
DB01097	Leflunomide	bacterial infections	26	0.108842
DB01097	Leflunomide	diabetes mellitus	162	0.117515
DB01097	Leflunomide	cardiomyopathy dilated	29	0.180207
DB01097	Leflunomide	kidney neoplasms	20	0.205008
DB01097	Leflunomide	asthma	36	0.25343
DB01097	Leflunomide	neuroendocrine tumors	24	0.261444
DB01097	Leflunomide	liver cirrhosis biliary	23	0.271504
DB01097	Leflunomide	liver cirrhosis	24	0.328283
DB01097	Leflunomide	pancreatic diseases	24	0.330663
DB01097	Leflunomide	amyotrophic lateral sclerosis	21	0.356688
DB01097	Leflunomide	hypersensitivity	45	0.358358
DB01097	Leflunomide	metabolism inborn errors	289	0.46525
DB01097	Leflunomide	lymphoma non hodgkin	22	0.515236
DB01097	Leflunomide	lymphoma	24	0.531843
DB01097	Leflunomide	arthritis rheumatoid	42	0.571549
DB01097	Leflunomide	autoimmune diseases	243	0.577598
DB01097	Leflunomide	adenocarcinoma	32	0.623714
DB01097	Leflunomide	motor neuron disease	31	0.634231
DB01097	Leflunomide	lupus erythematosus systemic	75	0.803699
DB01097	Leflunomide	rheumatic diseases	59	0.840042
DB01097	Leflunomide	head and neck neoplasms	35	0.894433
DB01097	Leflunomide	diabetes mellitus type 2	72	0.918976
DB01097	Leflunomide	joint diseases	79	0.94664
DB01097	Leflunomide	arthritis	76	0.993299
DB01097	Leflunomide	leukemia lymphoid	66	1.09342
DB01097	Leflunomide	anemia	58	1.21881
DB04895	Pegaptanib	thyroid diseases	30	-2.71264
DB04895	Pegaptanib	colitis	55	-2.59657
DB04895	Pegaptanib	macular degeneration	44	-2.5909
DB04895	Pegaptanib	varicose veins	20	-2.55597
DB04895	Pegaptanib	colitis ulcerative	55	-2.5423
DB04895	Pegaptanib	breast neoplasms	40	-2.42073
DB04895	Pegaptanib	inflammatory bowel diseases	119	-2.20001
DB04895	Pegaptanib	gastroenteritis	122	-1.92042
DB04895	Pegaptanib	kidney diseases	144	-1.70924
DB04895	Pegaptanib	bone diseases	144	-1.5014
DB04895	Pegaptanib	diabetes mellitus	162	-1.46888
DB04895	Pegaptanib	vascular diseases	181	-1.29089
DB04895	Pegaptanib	eye diseases	231	-1.22051
DB04895	Pegaptanib	hematologic diseases	188	-1.16894
DB04895	Pegaptanib	endocrine system diseases	291	-1.03783
DB04895	Pegaptanib	cardiovascular diseases	330	-0.856902
DB04895	Pegaptanib	skin diseases	278	-0.783838
DB04895	Pegaptanib	epilepsy	25	-0.482356
DB04895	Pegaptanib	neoplasms	482	-0.423418
DB04895	Pegaptanib	collagen diseases	25	-0.363354
DB04895	Pegaptanib	coronary artery disease	31	-0.293261
DB04895	Pegaptanib	mycobacterium infections	22	-0.279101
DB04895	Pegaptanib	bone diseases metabolic	27	-0.24286
DB04895	Pegaptanib	keratosis	21	-0.22563
DB04895	Pegaptanib	coronary disease	37	-0.191177
DB04895	Pegaptanib	kidney neoplasms	20	-0.156189
DB04895	Pegaptanib	parkinsonian disorders	31	-0.141727
DB04895	Pegaptanib	myocardial ischemia	43	-0.0936757
DB04895	Pegaptanib	arteriosclerosis	38	-0.0884207
DB04895	Pegaptanib	hypopigmentation	22	-0.0844087
DB04895	Pegaptanib	parkinson disease	30	-0.0590081
DB04895	Pegaptanib	sarcoma	25	-0.0418878
DB04895	Pegaptanib	bacterial infections	26	-0.0360229
DB04895	Pegaptanib	malabsorption syndromes	34	-0.0272956
DB04895	Pegaptanib	arterial occlusive diseases	44	-0.0243226
DB04895	Pegaptanib	neuroendocrine tumors	24	0.0367304
DB04895	Pegaptanib	blood coagulation disorders	40	0.039153
DB04895	Pegaptanib	adenocarcinoma	32	0.0444198
DB04895	Pegaptanib	diabetes mellitus type 2	72	0.151397
DB04895	Pegaptanib	psoriasis	54	0.160128
DB04895	Pegaptanib	prostatic neoplasms	61	0.17127
DB04895	Pegaptanib	dementia	42	0.176187
DB04895	Pegaptanib	lupus erythematosus systemic	75	0.232245
DB04895	Pegaptanib	leukemia myeloid acute	43	0.241303
DB04895	Pegaptanib	diabetes mellitus type 1	82	0.241456
DB04895	Pegaptanib	multiple sclerosis	69	0.258381
DB04895	Pegaptanib	intestinal neoplasms	42	0.259299
DB04895	Pegaptanib	colorectal neoplasms	42	0.275206
DB04895	Pegaptanib	crohn disease	71	0.27587
DB04895	Pegaptanib	anemia	58	0.293367
DB04895	Pegaptanib	joint diseases	79	0.332297
DB04895	Pegaptanib	arthritis	76	0.333667
DB04895	Pegaptanib	lung diseases	71	0.383697
DB04895	Pegaptanib	gastrointestinal neoplasms	72	0.481376
DB04895	Pegaptanib	heart diseases	167	0.542797
DB04895	Pegaptanib	leukemia	117	0.615668
DB04895	Pegaptanib	metabolism inborn errors	289	0.742487
DB04895	Pegaptanib	autoimmune diseases	243	0.778305
DB04895	Pegaptanib	arrhythmias cardiac	30	1.7935
DB04895	Pegaptanib	hyperinsulinism	26	1.82117
DB04895	Pegaptanib	insulin resistance	26	1.86281
DB04895	Pegaptanib	cardiomyopathy dilated	29	2.27953
DB04895	Pegaptanib	anemia hemolytic	29	2.31411
DB04895	Pegaptanib	liver cirrhosis	24	2.39732
DB04895	Pegaptanib	asthma	36	2.43344
DB04895	Pegaptanib	amyotrophic lateral sclerosis	21	2.43934
DB04895	Pegaptanib	liver cirrhosis biliary	23	2.46135
DB04895	Pegaptanib	pancreatic diseases	24	2.55105
DB04895	Pegaptanib	hypersensitivity	45	2.57287
DB04895	Pegaptanib	leukemia lymphoid	66	2.62684
DB04895	Pegaptanib	alzheimer disease	29	2.63704
DB04895	Pegaptanib	lymphoma non hodgkin	22	2.72563
DB04895	Pegaptanib	head and neck neoplasms	35	2.73538
DB04895	Pegaptanib	motor neuron disease	31	2.76229
DB04895	Pegaptanib	lymphoma	24	2.76373
DB04895	Pegaptanib	arthritis rheumatoid	42	2.78641
DB04895	Pegaptanib	rheumatic diseases	59	2.8847
DB04895	Pegaptanib	spinal cord diseases	59	2.93538
DB01014	Balsalazide	skin diseases	278	-2.50916
DB01014	Balsalazide	psoriasis	54	-1.77694
DB01014	Balsalazide	multiple sclerosis	69	-1.72251
DB01014	Balsalazide	myocardial ischemia	43	-1.32656
DB01014	Balsalazide	eye diseases	231	-1.26931
DB01014	Balsalazide	alzheimer disease	29	-1.11592
DB01014	Balsalazide	gastrointestinal neoplasms	72	-0.890674
DB01014	Balsalazide	neoplasms	482	-0.810231
DB01014	Balsalazide	arthritis rheumatoid	42	-0.705356
DB01014	Balsalazide	bone diseases	144	-0.677003
DB01014	Balsalazide	dementia	42	-0.61926
DB01014	Balsalazide	heart diseases	167	-0.614527
DB01014	Balsalazide	rheumatic diseases	59	-0.510184
DB01014	Balsalazide	bone diseases metabolic	27	-0.492199
DB01014	Balsalazide	coronary artery disease	31	-0.376046
DB01014	Balsalazide	keratosis	21	-0.346351
DB01014	Balsalazide	spinal cord diseases	59	-0.34201
DB01014	Balsalazide	vascular diseases	181	-0.290676
DB01014	Balsalazide	joint diseases	79	-0.259299
DB01014	Balsalazide	arthritis	76	-0.258214
DB01014	Balsalazide	coronary disease	37	-0.19016
DB01014	Balsalazide	lung diseases	71	-0.188307
DB01014	Balsalazide	malabsorption syndromes	34	-0.0700968
DB01014	Balsalazide	arteriosclerosis	38	-0.0462633
DB01014	Balsalazide	gastroenteritis	122	0.0021467
DB01014	Balsalazide	autoimmune diseases	243	0.0191425
DB01014	Balsalazide	amyotrophic lateral sclerosis	21	0.0240493
DB01014	Balsalazide	arterial occlusive diseases	44	0.165119
DB01014	Balsalazide	endocrine system diseases	291	0.212658
DB01014	Balsalazide	lymphoma non hodgkin	22	0.22209
DB01014	Balsalazide	varicose veins	20	0.239907
DB01014	Balsalazide	sarcoma	25	0.249175
DB01014	Balsalazide	cardiovascular diseases	330	0.281747
DB01014	Balsalazide	lymphoma	24	0.286787
DB01014	Balsalazide	motor neuron disease	31	0.392417
DB01014	Balsalazide	colitis	55	0.426324
DB01014	Balsalazide	insulin resistance	26	0.432041
DB01014	Balsalazide	colitis ulcerative	55	0.434039
DB01014	Balsalazide	arrhythmias cardiac	30	0.453513
DB01014	Balsalazide	hyperinsulinism	26	0.472429
DB01014	Balsalazide	adenocarcinoma	32	0.474727
DB01014	Balsalazide	head and neck neoplasms	35	0.53303
DB01014	Balsalazide	prostatic neoplasms	61	0.550335
DB01014	Balsalazide	leukemia	117	0.560196
DB01014	Balsalazide	diabetes mellitus type 2	72	0.592534
DB01014	Balsalazide	collagen diseases	25	0.622812
DB01014	Balsalazide	breast neoplasms	40	0.66412
DB01014	Balsalazide	lupus erythematosus systemic	75	0.679278
DB01014	Balsalazide	crohn disease	71	0.79293
DB01014	Balsalazide	diabetes mellitus type 1	82	0.79501
DB01014	Balsalazide	macular degeneration	44	0.796848
DB01014	Balsalazide	metabolism inborn errors	289	0.799329
DB01014	Balsalazide	leukemia myeloid acute	43	0.810371
DB01014	Balsalazide	intestinal neoplasms	42	0.810404
DB01014	Balsalazide	colorectal neoplasms	42	0.861591
DB01014	Balsalazide	anemia	58	0.991801
DB01014	Balsalazide	thyroid diseases	30	1.00682
DB01014	Balsalazide	kidney neoplasms	20	1.03942
DB01014	Balsalazide	leukemia lymphoid	66	1.06562
DB01014	Balsalazide	parkinsonian disorders	31	1.10073
DB01014	Balsalazide	inflammatory bowel diseases	119	1.10091
DB01014	Balsalazide	pancreatic diseases	24	1.13133
DB01014	Balsalazide	asthma	36	1.20453
DB01014	Balsalazide	parkinson disease	30	1.21556
DB01014	Balsalazide	diabetes mellitus	162	1.24475
DB01014	Balsalazide	neuroendocrine tumors	24	1.25433
DB01014	Balsalazide	hypersensitivity	45	1.43592
DB01014	Balsalazide	epilepsy	25	1.44211
DB01014	Balsalazide	mycobacterium infections	22	1.89112
DB01014	Balsalazide	hematologic diseases	188	2.01209
DB01014	Balsalazide	anemia hemolytic	29	2.08403
DB01014	Balsalazide	hypopigmentation	22	2.11021
DB01014	Balsalazide	kidney diseases	144	2.12915
DB01014	Balsalazide	bacterial infections	26	2.17202
DB01014	Balsalazide	liver cirrhosis	24	2.2147
DB01014	Balsalazide	liver cirrhosis biliary	23	2.23197
DB01014	Balsalazide	cardiomyopathy dilated	29	2.3521
DB01014	Balsalazide	blood coagulation disorders	40	2.55043
DB01016	Glyburide	arrhythmias cardiac	30	-6.3321
DB01016	Glyburide	endocrine system diseases	291	-5.55191
DB01016	Glyburide	pancreatic diseases	24	-5.45327
DB01016	Glyburide	heart diseases	167	-4.23416
DB01016	Glyburide	diabetes mellitus type 2	72	-4.1296
DB01016	Glyburide	kidney diseases	144	-3.92678
DB01016	Glyburide	diabetes mellitus	162	-3.65165
DB01016	Glyburide	cardiovascular diseases	330	-3.08793
DB01016	Glyburide	cardiomyopathy dilated	29	-2.80505
DB01016	Glyburide	metabolism inborn errors	289	-2.23722
DB01016	Glyburide	lung diseases	71	-1.39097
DB01016	Glyburide	varicose veins	20	-1.28054
DB01016	Glyburide	epilepsy	25	-1.10387
DB01016	Glyburide	amyotrophic lateral sclerosis	21	-0.789453
DB01016	Glyburide	keratosis	21	-0.532044
DB01016	Glyburide	rheumatic diseases	59	-0.347157
DB01016	Glyburide	parkinson disease	30	-0.337178
DB01016	Glyburide	parkinsonian disorders	31	-0.331263
DB01016	Glyburide	gastrointestinal neoplasms	72	-0.322205
DB01016	Glyburide	motor neuron disease	31	-0.179984
DB01016	Glyburide	spinal cord diseases	59	-0.0703906
DB01016	Glyburide	joint diseases	79	-0.00884206
DB01016	Glyburide	arthritis	76	0.0220864
DB01016	Glyburide	macular degeneration	44	0.0698445
DB01016	Glyburide	coronary artery disease	31	0.128407
DB01016	Glyburide	breast neoplasms	40	0.176866
DB01016	Glyburide	coronary disease	37	0.417433
DB01016	Glyburide	colitis ulcerative	55	0.426469
DB01016	Glyburide	hyperinsulinism	26	0.44917
DB01016	Glyburide	insulin resistance	26	0.460858
DB01016	Glyburide	bacterial infections	26	0.461373
DB01016	Glyburide	collagen diseases	25	0.489201
DB01016	Glyburide	bone diseases metabolic	27	0.489926
DB01016	Glyburide	colitis	55	0.509181
DB01016	Glyburide	intestinal neoplasms	42	0.530188
DB01016	Glyburide	arthritis rheumatoid	42	0.530961
DB01016	Glyburide	myocardial ischemia	43	0.545857
DB01016	Glyburide	arteriosclerosis	38	0.560766
DB01016	Glyburide	colorectal neoplasms	42	0.578436
DB01016	Glyburide	dementia	42	0.585939
DB01016	Glyburide	crohn disease	71	0.59445
DB01016	Glyburide	liver cirrhosis	24	0.597767
DB01016	Glyburide	neuroendocrine tumors	24	0.603334
DB01016	Glyburide	liver cirrhosis biliary	23	0.635307
DB01016	Glyburide	autoimmune diseases	243	0.67909
DB01016	Glyburide	head and neck neoplasms	35	0.687824
DB01016	Glyburide	alzheimer disease	29	0.700995
DB01016	Glyburide	bone diseases	144	0.732344
DB01016	Glyburide	prostatic neoplasms	61	0.746877
DB01016	Glyburide	arterial occlusive diseases	44	0.87992
DB01016	Glyburide	skin diseases	278	0.882222
DB01016	Glyburide	anemia hemolytic	29	0.972819
DB01016	Glyburide	lymphoma	24	0.982601
DB01016	Glyburide	hypopigmentation	22	0.99446
DB01016	Glyburide	thyroid diseases	30	1.01856
DB01016	Glyburide	lymphoma non hodgkin	22	1.03517
DB01016	Glyburide	kidney neoplasms	20	1.05602
DB01016	Glyburide	inflammatory bowel diseases	119	1.08126
DB01016	Glyburide	gastroenteritis	122	1.08604
DB01016	Glyburide	malabsorption syndromes	34	1.17776
DB01016	Glyburide	diabetes mellitus type 1	82	1.20728
DB01016	Glyburide	neoplasms	482	1.21299
DB01016	Glyburide	multiple sclerosis	69	1.26047
DB01016	Glyburide	mycobacterium infections	22	1.47954
DB01016	Glyburide	psoriasis	54	1.5225
DB01016	Glyburide	blood coagulation disorders	40	1.52711
DB01016	Glyburide	sarcoma	25	1.55877
DB01016	Glyburide	leukemia	117	1.70873
DB01016	Glyburide	lupus erythematosus systemic	75	1.75186
DB01016	Glyburide	eye diseases	231	1.80097
DB01016	Glyburide	leukemia myeloid acute	43	1.8831
DB01016	Glyburide	vascular diseases	181	1.89209
DB01016	Glyburide	adenocarcinoma	32	1.98
DB01016	Glyburide	asthma	36	1.99808
DB01016	Glyburide	hematologic diseases	188	2.15098
DB01016	Glyburide	leukemia lymphoid	66	2.23013
DB01016	Glyburide	anemia	58	2.26774
DB01016	Glyburide	hypersensitivity	45	2.37226
DB00255	Diethylstilbestrol	sarcoma	25	-2.75733
DB00255	Diethylstilbestrol	cardiovascular diseases	330	-2.46084
DB00255	Diethylstilbestrol	crohn disease	71	-2.35835
DB00255	Diethylstilbestrol	colitis ulcerative	55	-2.29484
DB00255	Diethylstilbestrol	colitis	55	-2.20172
DB00255	Diethylstilbestrol	cardiomyopathy dilated	29	-1.93908
DB00255	Diethylstilbestrol	breast neoplasms	40	-1.87758
DB00255	Diethylstilbestrol	asthma	36	-1.77952
DB00255	Diethylstilbestrol	inflammatory bowel diseases	119	-1.68569
DB00255	Diethylstilbestrol	neoplasms	482	-1.65485
DB00255	Diethylstilbestrol	heart diseases	167	-1.64349
DB00255	Diethylstilbestrol	gastroenteritis	122	-1.64015
DB00255	Diethylstilbestrol	hypersensitivity	45	-1.62647
DB00255	Diethylstilbestrol	pancreatic diseases	24	-1.62527
DB00255	Diethylstilbestrol	varicose veins	20	-1.49669
DB00255	Diethylstilbestrol	vascular diseases	181	-1.46847
DB00255	Diethylstilbestrol	prostatic neoplasms	61	-1.33857
DB00255	Diethylstilbestrol	autoimmune diseases	243	-1.10913
DB00255	Diethylstilbestrol	coronary artery disease	31	-1.08072
DB00255	Diethylstilbestrol	diabetes mellitus type 1	82	-1.0069
DB00255	Diethylstilbestrol	diabetes mellitus type 2	72	-0.912082
DB00255	Diethylstilbestrol	intestinal neoplasms	42	-0.888726
DB00255	Diethylstilbestrol	colorectal neoplasms	42	-0.883342
DB00255	Diethylstilbestrol	coronary disease	37	-0.871073
DB00255	Diethylstilbestrol	myocardial ischemia	43	-0.870648
DB00255	Diethylstilbestrol	skin diseases	278	-0.840206
DB00255	Diethylstilbestrol	lung diseases	71	-0.78169
DB00255	Diethylstilbestrol	endocrine system diseases	291	-0.769736
DB00255	Diethylstilbestrol	arteriosclerosis	38	-0.754017
DB00255	Diethylstilbestrol	kidney neoplasms	20	-0.589199
DB00255	Diethylstilbestrol	gastrointestinal neoplasms	72	-0.560246
DB00255	Diethylstilbestrol	alzheimer disease	29	-0.5165
DB00255	Diethylstilbestrol	arterial occlusive diseases	44	-0.487006
DB00255	Diethylstilbestrol	thyroid diseases	30	-0.404118
DB00255	Diethylstilbestrol	neuroendocrine tumors	24	-0.385181
DB00255	Diethylstilbestrol	arrhythmias cardiac	30	-0.315802
DB00255	Diethylstilbestrol	liver cirrhosis	24	-0.303399
DB00255	Diethylstilbestrol	liver cirrhosis biliary	23	-0.281544
DB00255	Diethylstilbestrol	diabetes mellitus	162	-0.26076
DB00255	Diethylstilbestrol	epilepsy	25	-0.229566
DB00255	Diethylstilbestrol	collagen diseases	25	-0.203854
DB00255	Diethylstilbestrol	macular degeneration	44	-0.142115
DB00255	Diethylstilbestrol	lymphoma non hodgkin	22	-0.0883016
DB00255	Diethylstilbestrol	bone diseases	144	-0.0737388
DB00255	Diethylstilbestrol	lymphoma	24	-0.0408447
DB00255	Diethylstilbestrol	dementia	42	-0.0244412
DB00255	Diethylstilbestrol	bone diseases metabolic	27	-0.0192646
DB00255	Diethylstilbestrol	adenocarcinoma	32	0.0294475
DB00255	Diethylstilbestrol	leukemia	117	0.0882274
DB00255	Diethylstilbestrol	motor neuron disease	31	0.118596
DB00255	Diethylstilbestrol	parkinsonian disorders	31	0.202627
DB00255	Diethylstilbestrol	anemia hemolytic	29	0.233649
DB00255	Diethylstilbestrol	parkinson disease	30	0.236014
DB00255	Diethylstilbestrol	keratosis	21	0.282755
DB00255	Diethylstilbestrol	lupus erythematosus systemic	75	0.311416
DB00255	Diethylstilbestrol	head and neck neoplasms	35	0.374183
DB00255	Diethylstilbestrol	hematologic diseases	188	0.426276
DB00255	Diethylstilbestrol	multiple sclerosis	69	0.521575
DB00255	Diethylstilbestrol	malabsorption syndromes	34	0.522964
DB00255	Diethylstilbestrol	mycobacterium infections	22	0.538262
DB00255	Diethylstilbestrol	hypopigmentation	22	0.575391
DB00255	Diethylstilbestrol	spinal cord diseases	59	0.614543
DB00255	Diethylstilbestrol	leukemia myeloid acute	43	0.616951
DB00255	Diethylstilbestrol	bacterial infections	26	0.67625
DB00255	Diethylstilbestrol	blood coagulation disorders	40	0.677259
DB00255	Diethylstilbestrol	leukemia lymphoid	66	0.769628
DB00255	Diethylstilbestrol	kidney diseases	144	0.807501
DB00255	Diethylstilbestrol	anemia	58	0.883723
DB00255	Diethylstilbestrol	hyperinsulinism	26	1.02969
DB00255	Diethylstilbestrol	eye diseases	231	1.09681
DB00255	Diethylstilbestrol	insulin resistance	26	1.11625
DB00255	Diethylstilbestrol	arthritis rheumatoid	42	1.4478
DB00255	Diethylstilbestrol	metabolism inborn errors	289	1.49783
DB00255	Diethylstilbestrol	psoriasis	54	1.5187
DB00255	Diethylstilbestrol	rheumatic diseases	59	1.7932
DB00255	Diethylstilbestrol	amyotrophic lateral sclerosis	21	2.00944
DB00255	Diethylstilbestrol	joint diseases	79	2.05733
DB00255	Diethylstilbestrol	arthritis	76	2.07444
DB00541	Vincristine	parkinsonian disorders	31	-3.16148
DB00541	Vincristine	parkinson disease	30	-3.02525
DB00541	Vincristine	alzheimer disease	29	-2.09511
DB00541	Vincristine	amyotrophic lateral sclerosis	21	-1.97913
DB00541	Vincristine	dementia	42	-1.57703
DB00541	Vincristine	pancreatic diseases	24	-1.52943
DB00541	Vincristine	prostatic neoplasms	61	-1.39634
DB00541	Vincristine	motor neuron disease	31	-1.30202
DB00541	Vincristine	psoriasis	54	-1.29451
DB00541	Vincristine	arthritis rheumatoid	42	-1.2904
DB00541	Vincristine	diabetes mellitus type 1	82	-1.25354
DB00541	Vincristine	lymphoma non hodgkin	22	-1.23853
DB00541	Vincristine	lymphoma	24	-1.2229
DB00541	Vincristine	breast neoplasms	40	-1.09373
DB00541	Vincristine	rheumatic diseases	59	-0.963108
DB00541	Vincristine	diabetes mellitus	162	-0.888677
DB00541	Vincristine	arthritis	76	-0.823371
DB00541	Vincristine	anemia hemolytic	29	-0.811107
DB00541	Vincristine	joint diseases	79	-0.800819
DB00541	Vincristine	spinal cord diseases	59	-0.796592
DB00541	Vincristine	anemia	58	-0.714683
DB00541	Vincristine	leukemia lymphoid	66	-0.712817
DB00541	Vincristine	heart diseases	167	-0.690374
DB00541	Vincristine	cardiomyopathy dilated	29	-0.672289
DB00541	Vincristine	lung diseases	71	-0.650827
DB00541	Vincristine	metabolism inborn errors	289	-0.604414
DB00541	Vincristine	arterial occlusive diseases	44	-0.515699
DB00541	Vincristine	bone diseases	144	-0.504398
DB00541	Vincristine	mycobacterium infections	22	-0.40857
DB00541	Vincristine	diabetes mellitus type 2	72	-0.401113
DB00541	Vincristine	bacterial infections	26	-0.280918
DB00541	Vincristine	eye diseases	231	-0.264225
DB00541	Vincristine	leukemia	117	-0.163436
DB00541	Vincristine	vascular diseases	181	-0.148609
DB00541	Vincristine	neuroendocrine tumors	24	-0.107624
DB00541	Vincristine	liver cirrhosis	24	-0.0905951
DB00541	Vincristine	hematologic diseases	188	-0.0888855
DB00541	Vincristine	liver cirrhosis biliary	23	-0.0467536
DB00541	Vincristine	autoimmune diseases	243	-0.0311278
DB00541	Vincristine	endocrine system diseases	291	-0.0104137
DB00541	Vincristine	skin diseases	278	0.0451697
DB00541	Vincristine	cardiovascular diseases	330	0.105637
DB00541	Vincristine	adenocarcinoma	32	0.190411
DB00541	Vincristine	neoplasms	482	0.361787
DB00541	Vincristine	arrhythmias cardiac	30	0.361982
DB00541	Vincristine	varicose veins	20	0.457053
DB00541	Vincristine	bone diseases metabolic	27	0.460493
DB00541	Vincristine	macular degeneration	44	0.488129
DB00541	Vincristine	epilepsy	25	0.494199
DB00541	Vincristine	collagen diseases	25	0.502839
DB00541	Vincristine	leukemia myeloid acute	43	0.640385
DB00541	Vincristine	hyperinsulinism	26	0.661433
DB00541	Vincristine	insulin resistance	26	0.723254
DB00541	Vincristine	multiple sclerosis	69	0.742781
DB00541	Vincristine	colorectal neoplasms	42	0.753689
DB00541	Vincristine	coronary artery disease	31	0.763667
DB00541	Vincristine	intestinal neoplasms	42	0.787131
DB00541	Vincristine	coronary disease	37	0.793294
DB00541	Vincristine	keratosis	21	0.815709
DB00541	Vincristine	thyroid diseases	30	0.87371
DB00541	Vincristine	myocardial ischemia	43	0.881818
DB00541	Vincristine	arteriosclerosis	38	0.884293
DB00541	Vincristine	hypopigmentation	22	0.916957
DB00541	Vincristine	blood coagulation disorders	40	0.918359
DB00541	Vincristine	kidney neoplasms	20	0.927806
DB00541	Vincristine	malabsorption syndromes	34	0.936485
DB00541	Vincristine	colitis	55	0.980801
DB00541	Vincristine	colitis ulcerative	55	1.02106
DB00541	Vincristine	asthma	36	1.24252
DB00541	Vincristine	sarcoma	25	1.262
DB00541	Vincristine	hypersensitivity	45	1.33122
DB00541	Vincristine	gastrointestinal neoplasms	72	1.39615
DB00541	Vincristine	head and neck neoplasms	35	1.47938
DB00541	Vincristine	lupus erythematosus systemic	75	1.71396
DB00541	Vincristine	crohn disease	71	1.91818
DB00541	Vincristine	gastroenteritis	122	2.30427
DB00541	Vincristine	kidney diseases	144	2.35013
DB00541	Vincristine	inflammatory bowel diseases	119	2.35521
DB00014	Goserelin	endocrine system diseases	291	-5.00178
DB00014	Goserelin	neoplasms	482	-2.3312
DB00014	Goserelin	thyroid diseases	30	-2.17836
DB00014	Goserelin	bone diseases metabolic	27	-2.13637
DB00014	Goserelin	intestinal neoplasms	42	-1.75154
DB00014	Goserelin	colorectal neoplasms	42	-1.7496
DB00014	Goserelin	gastrointestinal neoplasms	72	-1.3323
DB00014	Goserelin	bone diseases	144	-1.1775
DB00014	Goserelin	insulin resistance	26	-0.903789
DB00014	Goserelin	hyperinsulinism	26	-0.841734
DB00014	Goserelin	eye diseases	231	-0.837968
DB00014	Goserelin	autoimmune diseases	243	-0.707848
DB00014	Goserelin	keratosis	21	-0.69652
DB00014	Goserelin	mycobacterium infections	22	-0.696063
DB00014	Goserelin	arrhythmias cardiac	30	-0.672952
DB00014	Goserelin	macular degeneration	44	-0.669381
DB00014	Goserelin	metabolism inborn errors	289	-0.668216
DB00014	Goserelin	coronary artery disease	31	-0.644281
DB00014	Goserelin	kidney neoplasms	20	-0.630678
DB00014	Goserelin	hypopigmentation	22	-0.556473
DB00014	Goserelin	hematologic diseases	188	-0.556428
DB00014	Goserelin	parkinson disease	30	-0.554065
DB00014	Goserelin	bacterial infections	26	-0.530251
DB00014	Goserelin	pancreatic diseases	24	-0.526894
DB00014	Goserelin	parkinsonian disorders	31	-0.521122
DB00014	Goserelin	myocardial ischemia	43	-0.492674
DB00014	Goserelin	asthma	36	-0.489013
DB00014	Goserelin	coronary disease	37	-0.479245
DB00014	Goserelin	malabsorption syndromes	34	-0.461855
DB00014	Goserelin	liver cirrhosis	24	-0.436636
DB00014	Goserelin	neuroendocrine tumors	24	-0.423594
DB00014	Goserelin	liver cirrhosis biliary	23	-0.420888
DB00014	Goserelin	arteriosclerosis	38	-0.375809
DB00014	Goserelin	cardiomyopathy dilated	29	-0.353262
DB00014	Goserelin	sarcoma	25	-0.342764
DB00014	Goserelin	alzheimer disease	29	-0.32847
DB00014	Goserelin	lymphoma	24	-0.291515
DB00014	Goserelin	lymphoma non hodgkin	22	-0.271851
DB00014	Goserelin	hypersensitivity	45	-0.254344
DB00014	Goserelin	blood coagulation disorders	40	-0.25276
DB00014	Goserelin	arterial occlusive diseases	44	-0.222637
DB00014	Goserelin	adenocarcinoma	32	-0.191514
DB00014	Goserelin	arthritis rheumatoid	42	-0.162088
DB00014	Goserelin	head and neck neoplasms	35	-0.131889
DB00014	Goserelin	motor neuron disease	31	-0.122903
DB00014	Goserelin	prostatic neoplasms	61	-0.0935657
DB00014	Goserelin	breast neoplasms	40	-0.0925024
DB00014	Goserelin	psoriasis	54	-0.0865396
DB00014	Goserelin	colitis	55	-0.0856894
[truncated: 16,565 more rows]

## Sheet: drug-pathway proximity
Drugbank ID	Pathway	Number of pathway proteins	Proximity (z)
DB00775	grb2 sos provides linkage to mapk signaling for intergrins	15	-5.95549
DB00775	p130cas linkage to mapk signaling for integrins	15	-5.86696
DB00775	integrin alphaiib beta3 signaling	27	-4.72554
DB00775	platelet aggregation plug formation	36	-4.71262
DB00775	signal transduction by l1	34	-4.58726
DB00775	p2y receptors	6	-4.10771
DB00775	pecam1 interactions	10	-4.01439
DB00775	common pathway	14	-3.62319
DB00775	platelet adhesion to exposed collagen	12	-3.58727
DB00775	tight junction interactions	21	-3.57279
DB00775	formation of fibrin clot clotting cascade	32	-3.49317
DB00775	ncam1 interactions	38	-3.41445
DB00775	intrinsic pathway	17	-3.34197
DB00775	sema3a plexin repulsion signaling by inhibiting integrin adhesion	13	-3.30659
DB00775	shc mediated cascade	24	-3.28702
DB00775	regulation of gene expression in beta cells	19	-3.24634
DB00775	signal regulatory protein sirp family interactions	12	-3.19939
DB00775	activation of chaperone genes by xbp1s	42	-3.17128
DB00775	regulation of beta cell development	28	-2.9685
DB00775	nucleotide like purinergic receptors	9	-2.96832
DB00775	smooth muscle contraction	23	-2.91201
DB00775	signal attenuation	13	-2.88402
DB00775	adp signalling through p2ry1	25	-2.8408
DB00775	p38mapk events	13	-2.81127
DB00775	tie2 signaling	17	-2.80952
DB00775	tgf beta receptor signaling in emt epithelial to mesenchymal transition	14	-2.74659
DB00775	dcc mediated attractive signaling	13	-2.73108
DB00775	signal amplification	31	-2.71972
DB00775	shc mediated signalling	15	-2.51006
DB00775	shc related events	17	-2.4596
DB00775	shc1 events in egfr signaling	15	-2.42705
DB00775	il receptor shc signaling	27	-2.39855
DB00775	shc1 events in erbb4 signaling	20	-2.39795
DB00775	ctla4 inhibitory signaling	21	-2.38292
DB00775	regulation of kit signaling	16	-2.37162
DB00775	spry regulation of fgf signaling	13	-2.31418
DB00775	regulation of signaling by cbl	18	-2.30361
DB00775	thrombin signalling through proteinase activated receptors pars	32	-2.29837
DB00775	amino acid transport across the plasma membrane	19	-2.2752
DB00775	netrin1 signaling	35	-2.27396
DB00775	muscle contraction	44	-2.24668
DB00775	grb2 events in erbb2 signaling	22	-2.24242
DB00775	gamma carboxylation transport and amino terminal cleavage of proteins	10	-2.23651
DB00775	recycling pathway of l1	26	-2.1463
DB00775	vegf ligand receptor interactions	10	-2.14203
DB00775	egfr downregulation	24	-2.14111
DB00775	amino acid and oligopeptide slc transporters	28	-2.12376
DB00775	sphingolipid de novo biosynthesis	21	-2.11732
DB00775	signaling by constitutively active egfr	17	-2.10898
DB00775	other semaphorin interactions	14	-2.04736
DB00775	negative regulation of fgfr signaling	32	-2.0226
DB00775	ptm gamma carboxylation hypusine formation and arylsulfatase activation	22	-1.95943
DB00775	signalling to ras	27	-1.90567
DB00775	gpvi mediated activation cascade	30	-1.88258
DB00775	n glycan trimming in the er and calnexin calreticulin cycle	12	-1.8739
DB00775	antigen activates b cell receptor leading to generation of second messengers	29	-1.86832
DB00775	highly calcium permeable postsynaptic nicotinic acetylcholine receptors	8	-1.86297
DB00775	apoptotic cleavage of cellular proteins	37	-1.78224
DB00775	regulation of insulin like growth factor igf activity by insulin like growth factor binding proteins igfbps	16	-1.77258
DB00775	calnexin calreticulin cycle	10	-1.7574
DB00775	gab1 signalosome	36	-1.75189
DB00775	signalling to erks	36	-1.71979
DB00775	cell extracellular matrix interactions	14	-1.69953
DB00775	negative regulation of the pi3k akt network	7	-1.65878
DB00775	activation of chaperones by atf6 alpha	11	-1.64429
DB00775	cd28 co stimulation	31	-1.62985
DB00775	il 2 signaling	41	-1.62476
DB00775	pi3k events in erbb2 signaling	42	-1.61578
DB00775	il 3 5 and gm csf signaling	43	-1.59289
DB00775	acetylcholine binding and downstream events	11	-1.54594
DB00775	activation of chaperone genes by atf6 alpha	9	-1.52994
DB00775	basigin interactions	23	-1.49424
DB00775	amine compound slc transporters	14	-1.48231
DB00775	facilitative na independent glucose transporters	4	-1.46867
DB00775	gap junction trafficking	20	-1.43847
DB00775	gap junction degradation	10	-1.39548
DB00775	regulation of ifna signaling	18	-1.39284
DB00775	regulation of ifng signaling	13	-1.36861
DB00775	destabilization of mrna by brf1	17	-1.30877
DB00775	acyl chain remodelling of pg	11	-1.29903
DB00775	tetrahydrobiopterin bh4 synthesis recycling salvage and regulation	13	-1.28685
DB00775	caspase mediated cleavage of cytoskeletal proteins	12	-1.28389
DB00775	acyl chain remodelling of pi	12	-1.25717
DB00775	digestion of dietary carbohydrate	8	-1.2429
DB00775	acyl chain remodelling of ps	11	-1.22631
DB00775	antigen presentation folding assembly and peptide loading of class i mhc	20	-1.22582
DB00775	acyl chain remodelling of pc	14	-1.20015
DB00775	platelet sensitization by ldl	16	-1.17375
DB00775	acyl chain remodelling of pe	13	-1.16767
DB00775	gap junction assembly	11	-1.15501
DB00775	nrif signals cell death from the nucleus	14	-1.14363
DB00775	enos activation and regulation	20	-1.14238
DB00775	g beta gamma signalling through pi3kgamma	24	-1.11679
DB00775	akt phosphorylates targets in the cytosol	12	-1.09744
DB00775	destabilization of mrna by ksrp	17	-1.09666
DB00775	cd28 dependent vav1 pathway	11	-1.08108
DB00775	downregulation of erbb2 erbb3 signaling	11	-1.06591
DB00775	activated notch1 transmits signal to the nucleus	25	-1.04199
DB00775	elevation of cytosolic ca2 levels	8	-1.02846
DB00775	activation of bh3 only proteins	16	-0.983635
DB00775	abca transporters in lipid homeostasis	13	-0.971074
DB00775	peptide hormone biosynthesis	14	-0.932865
DB00775	creation of c4 and c2 activators	8	-0.924308
DB00775	fgfr4 ligand binding and activation	11	-0.914904
DB00775	hormone ligand binding receptors	9	-0.901844
DB00775	g protein beta gamma signalling	27	-0.900749
DB00775	keratan sulfate degradation	9	-0.888168
DB00775	signaling by fgfr1 mutants	28	-0.884106
DB00775	transport of organic anions	8	-0.880993
DB00775	class c 3 metabotropic glutamate pheromone receptors	10	-0.87789
DB00775	signaling by fgfr1 fusion mutants	18	-0.872113
DB00775	sos mediated signalling	14	-0.853257
DB00775	signaling by fgfr3 mutants	10	-0.836144
DB00775	glutathione conjugation	21	-0.832927
DB00775	growth hormone receptor signaling	24	-0.797701
DB00775	apobec3g mediated resistance to hiv1 infection	5	-0.7912
DB00775	activated point mutants of fgfr2	14	-0.789867
DB00775	recycling of bile acids and salts	8	-0.777806
DB00775	synthesis secretion and inactivation of gip	9	-0.774835
DB00775	fgfr1 ligand binding and activation	12	-0.770547
DB00775	frs2 mediated cascade	32	-0.76049
DB00775	glucuronidation	10	-0.741761
DB00775	transport of vitamins nucleosides and related molecules	16	-0.72987
DB00775	signaling by activated point mutants of fgfr1	10	-0.72853
DB00775	regulation of complement cascade	13	-0.722969
DB00775	pip3 activates akt signaling	27	-0.670327
DB00775	cd28 dependent pi3k akt signaling	21	-0.663679
DB00775	ligand gated ion channel transport	16	-0.644701
DB00775	hyaluronan uptake and degradation	9	-0.642975
DB00775	trafficking and processing of endosomal tlr	11	-0.641618
DB00775	synthesis secretion and deacylation of ghrelin	11	-0.641614
DB00775	signaling by fgfr mutants	41	-0.640563
DB00775	creb phosphorylation through the activation of ras	27	-0.636021
DB00775	intrinsic pathway for apoptosis	29	-0.635999
DB00775	platelet calcium homeostasis	15	-0.61692
DB00775	metabolism of porphyrins	14	-0.609913
DB00775	transferrin endocytosis and recycling	21	-0.60723
DB00775	purine ribonucleoside monophosphate biosynthesis	11	-0.605576
DB00775	initial triggering of complement	13	-0.603046
DB00775	regulation of pyruvate dehydrogenase pdh complex	11	-0.599159
DB00775	hyaluronan metabolism	12	-0.566528
DB00775	cs ds degradation	11	-0.561118
DB00775	hs gag biosynthesis	13	-0.556513
DB00775	pyrimidine catabolism	12	-0.545745
DB00775	endogenous sterols	11	-0.540298
DB00775	binding and entry of hiv virion	4	-0.537752
DB00775	pi3k events in erbb4 signaling	36	-0.525149
DB00775	activation of nmda receptor upon glutamate binding and postsynaptic events	37	-0.51719
DB00775	post nmda receptor activation events	33	-0.489363
DB00775	chondroitin sulfate biosynthesis	18	-0.486572
DB00775	insulin receptor recycling	19	-0.486301
DB00775	ion transport by p type atpases	17	-0.483473
DB00775	synthesis of pa	21	-0.465855
DB00775	hs gag degradation	17	-0.429679
DB00775	pre notch processing in golgi	14	-0.427951
DB00775	resolution of ap sites via the single nucleotide replacement pathway	12	-0.421675
DB00775	keratan sulfate biosynthesis	18	-0.418103
DB00775	amino acid synthesis and interconversion transamination	16	-0.407523
DB00775	synthesis of pips at the golgi membrane	14	-0.393844
DB00775	presynaptic nicotinic acetylcholine receptors	10	-0.380674
DB00775	downstream tcr signaling	35	-0.378412
DB00775	synthesis of bile acids and bile salts via 24 hydroxycholesterol	7	-0.375247
DB00775	abc family proteins mediated transport	22	-0.368302
DB00775	pi3k akt activation	36	-0.355534
DB00775	voltage gated potassium channels	34	-0.354395
DB00775	metabolism of non coding rna	47	-0.348586
DB00775	bile acid and bile salt metabolism	18	-0.338413
DB00775	signaling by notch2	12	-0.326346
DB00775	signaling by notch4	12	-0.321708
DB00775	purine catabolism	10	-0.30649
DB00775	signaling by notch3	12	-0.303888
DB00775	nef mediated downregulation of mhc class i complex cell surface expression	9	-0.296464
DB00775	complement cascade	29	-0.286629
DB00775	fgfr ligand binding and activation	18	-0.270515
DB00775	role of second messengers in netrin1 signaling	9	-0.238496
DB00775	mitochondrial fatty acid beta oxidation	12	-0.227629
DB00775	keratan sulfate keratin metabolism	22	-0.224201
DB00775	cholesterol biosynthesis	21	-0.222585
DB00775	iron uptake and transport	29	-0.212758
DB00775	latent infection of homo sapiens with mycobacterium tuberculosis	26	-0.208361
DB00775	branched chain amino acid catabolism	17	-0.199957
DB00775	pyruvate metabolism	17	-0.172005
DB00775	amine ligand binding receptors	31	-0.168098
DB00775	acetylcholine neurotransmitter release cycle	9	-0.157737
DB00775	chylomicron mediated lipid transport	15	-0.156849
DB00775	norepinephrine neurotransmitter release cycle	10	-0.152127
DB00775	a tetrasaccharide linker sequence is required for gag synthesis	22	-0.124282
DB00775	steroid hormones	22	-0.119003
DB00775	glutamate neurotransmitter release cycle	14	-0.0935779
DB00775	recruitment of numa to mitotic centrosomes	10	-0.0893
DB00775	glycogen breakdown glycogenolysis	16	-0.0529325
DB00775	interaction between l1 and ankyrins	20	-0.0492902
DB00775	dopamine neurotransmitter release cycle	11	-0.0477274
DB00775	integration of provirus	8	-0.0430164
DB00775	synthesis secretion and inactivation of glp1	13	-0.0369107
DB00775	role of dcc in regulating apoptosis	10	-0.0352501
DB00775	endosomal vacuolar pathway	8	-0.030353
DB00775	the nlrp3 inflammasome	11	-0.0247563
DB00775	synthesis and interconversion of nucleotide di and triphosphates	19	-0.0143699
DB00775	e2f enabled inhibition of pre replication complex formation	10	-0.0123177
DB00775	cgmp effects	16	-0.00182271
DB00775	metabolism of steroid hormones and vitamins a and d	28	-0.00167366
DB00775	incretin synthesis secretion and inactivation	16	0.00183494
DB00775	traf6 mediated irf7 activation in tlr7 8 or 9 signaling	10	0.0373862
DB00775	hdl mediated lipid transport	15	0.0438998
DB00775	rna pol iii chain elongation	17	0.0671372
DB00775	translocation of zap 70 to immunological synapse	14	0.0715656
DB00775	removal of the flap intermediate from the c strand	9	0.072738
DB00775	beta defensins	10	0.0738215
DB00775	inhibition of voltage gated ca2 channels via gbeta gamma subunits	25	0.0872933
DB00775	apoptosis induced dna fragmentation	13	0.0903825
DB00775	adenylate cyclase inhibitory pathway	13	0.104305
DB00775	receptor ligand binding initiates the second proteolytic cleavage of notch receptor	11	0.109234
DB00775	kinesins	23	0.11134
DB00775	regulation of rheb gtpase activity by ampk	10	0.116738
DB00775	insulin synthesis and processing	19	0.118346
DB00775	ionotropic activity of kainate receptors	11	0.119381
DB00775	resolution of ap sites via the multiple nucleotide patch replacement pathway	17	0.125256
DB00775	chondroitin sulfate dermatan sulfate metabolism	41	0.126332
DB00775	apoptotic cleavage of cell adhesion proteins	11	0.126729
DB00775	ikk complex recruitment mediated by rip1	10	0.127695
DB00775	degradation of the extracellular matrix	28	0.128711
DB00775	formation of atp by chemiosmotic coupling	15	0.14139
DB00775	crmps in sema3a signaling	14	0.148274
DB00775	inwardly rectifying k channels	30	0.149628
DB00775	pyrimidine metabolism	22	0.161152
DB00775	regulation of ampk activity via lkb1	14	0.166388
DB00775	phosphorylation of cd3 and tcr zeta chains	16	0.166403
DB00775	mrna decay by 5 to 3 exoribonuclease	14	0.167734
DB00775	membrane binding and targetting of gag proteins	9	0.19356
DB00775	il 6 signaling	10	0.199299
DB00775	purine metabolism	29	0.201089
DB00775	gaba synthesis release reuptake and degradation	15	0.201452
DB00775	processing of intronless pre mrnas	14	0.206232
DB00775	base excision repair	19	0.223783
DB00775	pd1 signaling	18	0.226854
DB00775	regulation of the fanconi anemia pathway	7	0.233611
DB00775	regulation of insulin secretion by acetylcholine	10	0.23762
DB00775	mtorc1 mediated signalling	11	0.238443
DB00775	pyruvate metabolism and citric acid tca cycle	38	0.241667
DB00775	rna pol iii transcription termination	19	0.243561
DB00775	activation of genes by atf4	24	0.244172
DB00775	early phase of hiv life cycle	13	0.244351
DB00775	serotonin receptors	11	0.247242
DB00775	effects of pip2 hydrolysis	21	0.255686
DB00775	regulated proteolysis of p75ntr	10	0.258074
DB00775	energy dependent regulation of mtor by lkb1 ampk	17	0.269114
DB00775	adherens junctions interactions	26	0.275468
DB00775	pol switching	13	0.276771
DB00775	slbp dependent processing of replication dependent histone pre mrnas	11	0.277745
DB00775	inflammasomes	16	0.279808
DB00775	il 7 signaling	11	0.287326
DB00775	irak1 recruits ikk complex	10	0.290513
DB00775	notch hlh transcription pathway	11	0.291487
DB00775	adp signalling through p2ry12	21	0.297459
DB00775	lipoprotein metabolism	27	0.300185
DB00775	inhibition of the proteolytic activity of apc c required for the onset of anaphase by mitotic spindle checkpoint components	18	0.303808
DB00775	nitric oxide stimulates guanylate cyclase	22	0.310596
DB00775	g2 m dna damage checkpoint	9	0.312562
DB00775	nfkb activation through fadd rip1 pathway mediated by caspase 8 and10	12	0.315494
DB00775	retrograde neurotrophin signalling	13	0.316875
DB00775	repair synthesis for gap filling by dna pol in tc ner	14	0.319102
DB00775	processive synthesis on the lagging strand	14	0.324981
DB00775	hormone sensitive lipase hsl mediated triacylglycerol hydrolysis	12	0.325628
DB00775	striated muscle contraction	25	0.335671
DB00775	signaling by nodal	14	0.341067
DB00775	association of tric cct with target proteins during biosynthesis	24	0.344212
DB00775	activation of rac	13	0.362105
DB00775	unblocking of nmda receptor glutamate binding and activation	15	0.367613
DB00775	dscam interactions	11	0.369
DB00775	association of licensing factors with the pre replicative complex	13	0.369073
DB00775	advanced glycosylation endproduct receptor signaling	13	0.369707
DB00775	rna pol iii transcription initiation from type 2 promoter	23	0.373265
DB00775	destabilization of mrna by tristetraprolin ttp	17	0.377009
DB00775	bile salt and organic anion slc transporters	3	0.381193
DB00775	erks are inactivated	12	0.384285
DB00775	prolactin receptor signaling	14	0.386514
DB00775	neurotransmitter release cycle	30	0.388468
DB00775	signaling by hippo	20	0.388548
DB00775	activation of irf3 irf7 mediated by tbk1 ikk epsilon	13	0.395912
DB00775	glucose transport	34	0.401155
DB00775	irak2 mediated activation of tak1 complex upon tlr7 8 or 9 stimulation	8	0.40175
DB00775	transport of ribonucleoproteins into the host nucleus	26	0.406158
DB00775	inhibition of replication initiation of damaged dna by rb1 e2f1	12	0.406341
DB00775	traf3 dependent irf activation pathway	14	0.407829
DB00775	nef mediates down modulation of cell surface receptors by recruiting them to clathrin adapters	20	0.407937
DB00775	g protein activation	26	0.409609
DB00775	post chaperonin tubulin folding pathway	18	0.409908
DB00775	trafficking of glur2 containing ampa receptors	15	0.411727
DB00775	deadenylation of mrna	18	0.411736
DB00775	inhibition of insulin secretion by adrenaline noradrenaline	25	0.411984
DB00775	cytosolic trna aminoacylation	24	0.41282
DB00775	phosphorylation of the apc c	17	0.413143
DB00775	pka mediated phosphorylation of creb	17	0.416117
DB00775	traf6 mediated induction of tak1 complex	13	0.443269
DB00775	synthesis of pips at the late endosome membrane	9	0.459105
DB00775	cyclin a b1 associated events during g2 m transition	15	0.460319
DB00775	raf map kinase cascade	10	0.462468
DB00775	gaba b receptor activation	38	0.462798
DB00775	trna aminoacylation	36	0.46366
DB00775	ctnnb1 phosphorylation cascade	15	0.464563
DB00775	endosomal sorting complex required for transport escrt	26	0.466419
DB00775	synthesis of pips at the plasma membrane	27	0.46969
DB00775	lagging strand synthesis	18	0.476265
DB00775	g1 s specific transcription	18	0.480482
DB00775	rna pol iii transcription initiation from type 3 promoter	26	0.480544
DB00775	perk regulated gene expression	27	0.488514
DB00775	rna pol iii transcription	33	0.5
DB00775	signaling by bmp	21	0.504529
DB00775	extrinsic pathway for apoptosis	13	0.519378
DB00775	purine salvage	9	0.520765
DB00775	viral messenger rna synthesis	14	0.520769
DB00775	formation of incision complex in gg ner	20	0.528271
DB00775	lysosome vesicle biogenesis	23	0.538663
DB00775	rap1 signalling	16	0.546244
DB00775	glycolysis	27	0.546269
DB00775	apc cdc20 mediated degradation of nek2a	21	0.546466
DB00775	rna pol i transcription termination	20	0.548346
DB00775	p75ntr recruits signalling complexes	11	0.551236
DB00775	synthesis of pips at the early endosome membrane	11	0.554001
DB00775	creb phosphorylation through the activation of camkii	15	0.566357
DB00775	nfkb is activated and signals survival	10	0.571587
DB00775	homologous recombination repair of replication independent double strand breaks	16	0.573867
DB00775	fgfr2c ligand binding and activation	11	0.574887
DB00775	processing of capped intronless pre mrna	23	0.575754
DB00775	ras activation uopn ca2 infux through nmda receptor	17	0.576101
DB00775	synthesis of bile acids and bile salts	13	0.582362
DB00775	pi metabolism	42	0.584851
DB00775	sema3a pak dependent axon repulsion	14	0.587912
DB00775	jnk c jun kinases phosphorylation and activation mediated by activated human tak1	16	0.5894
DB00775	formation of tubulin folding intermediates by cct tric	21	0.590872
DB00775	gluconeogenesis	31	0.591081
DB00775	traf6 mediated irf7 activation	24	0.591341
DB00775	sema4d induced cell migration and growth cone collapse	24	0.591341
DB00775	synthesis of bile acids and bile salts via 7alpha hydroxycholesterol	13	0.593489
DB00775	oxygen dependent proline hydroxylation of hypoxia inducible factor alpha	16	0.600045
DB00775	yap1 and wwtr1 taz stimulated gene expression	24	0.603736
DB00775	apc c cdc20 mediated degradation of cyclin b	19	0.619175
DB00775	circadian repression of expression by rev erba	22	0.626752
DB00775	termination of o glycan biosynthesis	14	0.632143
DB00775	rna pol i transcription initiation	23	0.635444
DB00775	interactions of vpr with host cellular proteins	31	0.635778
DB00775	p75ntr signals via nfkb	13	0.635873
DB00775	glucagon signaling in metabolic regulation	33	0.636729
DB00775	nrage signals death through jnk	42	0.638338
DB00775	signalling to p38 via rit and rin	15	0.647185
DB00775	abortive elongation of hiv1 transcript in the absence of tat	23	0.650988
DB00775	rip mediated nfkb activation via dai	18	0.655245
DB00775	activation of kainate receptors upon glutamate binding	31	0.656848
DB00775	fanconi anemia pathway	21	0.66402
DB00775	extension of telomeres	25	0.667842
DB00775	androgen biosynthesis	9	0.676341
DB00775	activation of the ap1 family of transcription factors	10	0.676439
DB00775	activated tak1 mediates p38 mapk activation	17	0.679508
DB00775	organic cation anion zwitterion transport	8	0.683507
DB00775	sema4d in semaphorin signaling	29	0.694374
DB00775	amine derived hormones	12	0.694435
DB00775	double strand break repair	22	0.699583
DB00775	arms mediated activation	17	0.708523
DB00775	regulation of insulin secretion by glucagon like peptide1	42	0.711364
DB00775	microrna mirna biogenesis	22	0.725465
DB00775	lipid digestion mobilization and transport	44	0.725768
DB00775	rora activates circadian expression	24	0.727037
DB00775	trafficking of ampa receptors	25	0.732813
DB00775	regulatory rna pathways	25	0.73825
DB00775	generation of second messenger molecules	27	0.738482
DB00775	the role of nef in hiv1 replication and disease pathogenesis	27	0.739263
DB00775	signaling by robo receptor	29	0.739593
DB00775	regulation of water balance by renal aquaporins	43	0.74391
DB00775	darpp 32 events	24	0.746068
DB00775	traf6 mediated nfkb activation	21	0.748309
DB00775	tak1 activates nfkb by phosphorylation and activation of ikks complex	23	0.750168
DB00775	pkb mediated events	28	0.756242
DB00775	activation of the pre replicative complex	30	0.765057
DB00775	myogenesis	27	0.766393
DB00775	dna strand elongation	29	0.767593
DB00775	zinc transporters	6	0.768489
DB00775	nephrin interactions	19	0.773061
DB00775	post translational modification synthesis of gpi anchored proteins	17	0.77659
DB00775	prefoldin mediated transfer of substrate to cct tric	27	0.777087
DB00775	prolonged erk activation events	19	0.780923
DB00775	formation of transcription coupled ner tc ner repair complex	28	0.7912
DB00775	bmal1 clock npas2 activates circadian expression	35	0.7985
DB00775	tandem pore domain potassium channels	5	0.798619
DB00775	deadenylation dependent mrna decay	42	0.805276
DB00775	erk mapk targets	21	0.805833
DB00775	global genomic ner gg ner	32	0.815085
DB00775	g alpha z signalling events	44	0.817796
DB00775	mrna capping	28	0.819951
DB00775	g0 and early g1	23	0.822585
DB00775	regulation of hypoxia inducible factor hif by oxygen	23	0.823795
DB00775	elongation arrest and recovery	31	0.826857
DB00775	synthesis of substrates in n glycan biosythesis	14	0.829215
DB00775	opsins	6	0.83029
DB00775	e2f mediated regulation of dna replication	34	0.833081
DB00775	packaging of telomere ends	47	0.838086
DB00775	downregulation of tgf beta receptor signaling	21	0.843766
DB00775	fatty acyl coa biosynthesis	14	0.844135
DB00775	nuclear signaling by erbb4	38	0.845594
DB00775	nuclear events kinase and transcription factor activation	24	0.845611
DB00775	negative regulators of rig i mda5 signaling	28	0.853023
DB00775	downregulation of smad2 3 smad4 transcriptional activity	19	0.85466
DB00775	xenobiotics	12	0.860663
DB00775	formation of the hiv1 early elongation complex	32	0.872103
DB00775	ca dependent events	29	0.889929
DB00775	tgf beta receptor signaling activates smads	24	0.897962
DB00775	pre notch transcription and translation	26	0.901654
DB00775	pre notch expression and processing	38	0.924343
DB00775	activation of atr in response to replication stress	35	0.93511
DB00775	dag and ip3 signaling	31	0.937951
DB00775	g2 m checkpoints	41	0.956814
DB00775	smad2 smad3 smad4 heterotrimer regulates transcription	25	0.96026
DB00775	biosynthesis of the n glycan precursor dolichol lipid linked oligosaccharide llo and transfer to a nascent protein	24	0.967957
DB00775	nuclear receptor transcription pathway	46	0.968496
DB00775	nod1 2 signaling pathway	30	0.997339
DB00775	il1 signaling	39	0.999307
DB00775	rna pol ii transcription pre initiation and promoter opening	39	1.02198
DB00775	transcription coupled ner tc ner	43	1.02483
DB00775	metal ion slc transporters	9	1.02744
DB00775	reversible hydration of carbon dioxide	6	1.04163
DB00775	g1 phase	35	1.04958
DB00775	mrna 3 end processing	34	1.04959
DB00775	na cl dependent neurotransmitter transporters	9	1.0695
DB00775	mapk targets nuclear events mediated by map kinases	30	1.07466
DB00775	formation of rna pol ii elongation complex	42	1.07766
DB00775	plc beta mediated events	41	1.10315
DB00775	synthesis of pe	8	1.10489
DB00775	metabolism of polyamines	13	1.11872
DB00775	triglyceride biosynthesis	24	1.15356
DB00775	regulation of ornithine decarboxylase odc	47	1.16007
DB00775	cross presentation of soluble exogenous antigens endosomes	44	1.16611
DB00775	cleavage of growing transcript in the termination region	43	1.16873
DB00775	transcriptional activity of smad2 smad3 smad4 heterotrimer	36	1.19373
DB00775	nucleotide binding domain leucine rich repeat containing receptor nlr signaling pathways	45	1.20149
DB00775	notch1 intracellular domain regulates transcription	43	1.20273
DB00775	the activation of arylsulfatases	8	1.23403
DB00775	transport to the golgi and subsequent modification	28	1.25596
DB00775	cdk mediated phosphorylation and removal of cdc6	45	1.2717
DB00775	tryptophan catabolism	9	1.33437
DB00775	sulfur amino acid metabolism	23	1.34634
DB00775	map kinase activation in tlr cascade	49	1.39437
DB00775	glycosphingolipid metabolism	29	1.41901
DB00775	copi mediated transport	10	1.43065
DB00775	ethanol oxidation	10	1.46226
DB00775	prostanoid ligand receptors	8	1.46824
DB00775	mrna splicing minor pathway	42	1.4759
DB00775	synthesis of very long chain fatty acyl coas	10	1.49524
DB00775	synthesis of pc	11	1.52147
DB00775	eicosanoid ligand binding receptors	11	1.57565
DB00775	glycoprotein hormones	12	1.66506
DB00775	citric acid cycle tca cycle	19	1.70682
DB00775	cytosolic sulfonation of small molecules	10	1.71629
DB00775	passive transport by aquaporins	7	1.71723
DB00775	n glycan antennae elongation	10	1.78834
DB00775	vitamin b5 pantothenate metabolism	9	1.85092
DB00775	activated ampk stimulates fatty acid oxidation in muscle	17	1.92189
DB00775	n glycan antennae elongation in the medial trans golgi	14	1.95787
DB00775	g beta gamma signalling through plc beta	20	1.96202
DB00775	abacavir transport and metabolism	9	2.03118
DB00775	glucagon type ligand receptors	33	2.03962
DB00775	conversion from apc c cdc20 to apc c cdh1 in late anaphase	16	2.04239
DB00775	regulation of glucokinase by glucokinase regulatory protein	26	2.04561
DB00775	prostacyclin signalling through prostacyclin receptor	19	2.05491
DB00775	thromboxane signalling through tp receptor	23	2.11131
DB00775	transport of mature mrna derived from an intronless transcript	32	2.12225
DB00775	nep ns2 interacts with the cellular export machinery	26	2.13124
DB00775	gaba a receptor activation	11	2.13607
DB00775	alpha linolenic acid ala metabolism	9	2.29068
DB00775	base free sugar phosphate removal via the single nucleotide replacement pathway	10	2.34358
DB00775	synthesis of glycosylphosphatidylinositol gpi	8	2.68046
DB00775	mitochondrial trna aminoacylation	15	2.71237
DB00775	peroxisomal lipid metabolism	19	2.77794
DB00775	adenylate cyclase activating pathway	10	2.88516
DB00775	mrna decay by 3 to 5 exoribonuclease	10	3.07777
DB00775	cdc6 association with the orc origin complex	11	3.10313
DB00775	proteolytic cleavage of snare complex proteins	15	3.58587
DB00775	unwinding of dna	11	3.61636
DB00775	botulinum neurotoxicity	17	3.78388
DB00678	prolactin receptor signaling	14	-2.64569
DB00678	latent infection of homo sapiens with mycobacterium tuberculosis	26	-2.59083
DB00678	regulation of ifng signaling	13	-2.57455
DB00678	il 6 signaling	10	-2.5702
DB00678	shc mediated cascade	24	-2.53739
DB00678	erks are inactivated	12	-2.53177
DB00678	advanced glycosylation endproduct receptor signaling	13	-2.51768
DB00678	grb2 sos provides linkage to mapk signaling for intergrins	15	-2.49615
DB00678	ras activation uopn ca2 infux through nmda receptor	17	-2.49012
DB00678	signal attenuation	13	-2.47958
DB00678	role of second messengers in netrin1 signaling	9	-2.45872
DB00678	rap1 signalling	16	-2.45521
DB00678	erk mapk targets	21	-2.44738
DB00678	adp signalling through p2ry1	25	-2.44438
DB00678	tetrahydrobiopterin bh4 synthesis recycling salvage and regulation	13	-2.43945
DB00678	p130cas linkage to mapk signaling for integrins	15	-2.43185
DB00678	lysosome vesicle biogenesis	23	-2.41982
DB00678	enos activation and regulation	20	-2.40831
DB00678	activation of the ap1 family of transcription factors	10	-2.40093
DB00678	creb phosphorylation through the activation of ras	27	-2.38472
DB00678	regulation of kit signaling	16	-2.37978
DB00678	tie2 signaling	17	-2.37611
DB00678	pecam1 interactions	10	-2.37534
DB00678	platelet aggregation plug formation	36	-2.36658
DB00678	dcc mediated attractive signaling	13	-2.36046
DB00678	p38mapk events	13	-2.34273
DB00678	activated notch1 transmits signal to the nucleus	25	-2.31138
DB00678	signal regulatory protein sirp family interactions	12	-2.29172
DB00678	signaling by fgfr1 fusion mutants	18	-2.27808
DB00678	nuclear signaling by erbb4	38	-2.27248
DB00678	nuclear events kinase and transcription factor activation	24	-2.27033
DB00678	ctla4 inhibitory signaling	21	-2.26409
DB00678	nitric oxide stimulates guanylate cyclase	22	-2.25661
DB00678	growth hormone receptor signaling	24	-2.24784
DB00678	raf map kinase cascade	10	-2.22293
DB00678	sos mediated signalling	14	-2.21865
DB00678	post nmda receptor activation events	33	-2.19504
DB00678	spry regulation of fgf signaling	13	-2.18735
DB00678	signal amplification	31	-2.18244
DB00678	shc related events	17	-2.18056
DB00678	egfr downregulation	24	-2.17175
DB00678	recycling pathway of l1	26	-2.16497
DB00678	signaling by fgfr1 mutants	28	-2.15529
DB00678	shc1 events in egfr signaling	15	-2.15529
DB00678	signalling to p38 via rit and rin	15	-2.15424
DB00678	integrin alphaiib beta3 signaling	27	-2.15326
DB00678	il receptor shc signaling	27	-2.15258
DB00678	thrombin signalling through proteinase activated receptors pars	32	-2.13876
DB00678	grb2 events in erbb2 signaling	22	-2.13532
DB00678	shc1 events in erbb4 signaling	20	-2.11592
DB00678	generation of second messenger molecules	27	-2.02091
DB00678	netrin1 signaling	35	-2.0195
DB00678	p2y receptors	6	-2.00866
DB00678	shc mediated signalling	15	-1.99776
DB00678	signaling by constitutively active egfr	17	-1.98592
DB00678	activation of nmda receptor upon glutamate binding and postsynaptic events	37	-1.97961
DB00678	il1 signaling	39	-1.95144
DB00678	negative regulation of fgfr signaling	32	-1.94381
DB00678	frs2 mediated cascade	32	-1.93436
DB00678	arms mediated activation	17	-1.92019
DB00678	mapk targets nuclear events mediated by map kinases	30	-1.911
DB00678	opsins	6	-1.90939
DB00678	prolonged erk activation events	19	-1.88543
DB00678	pi3k events in erbb2 signaling	42	-1.8526
DB00678	gab1 signalosome	36	-1.84997
DB00678	cd28 co stimulation	31	-1.79622
DB00678	signal transduction by l1	34	-1.79381
DB00678	signalling to ras	27	-1.78394
DB00678	antigen activates b cell receptor leading to generation of second messengers	29	-1.7565
DB00678	regulation of water balance by renal aquaporins	43	-1.74336
DB00678	ca dependent events	29	-1.73269
DB00678	dag and ip3 signaling	31	-1.72077
DB00678	signaling by fgfr mutants	41	-1.67824
DB00678	highly calcium permeable postsynaptic nicotinic acetylcholine receptors	8	-1.62578
DB00678	il 3 5 and gm csf signaling	43	-1.61968
DB00678	il 2 signaling	41	-1.58902
DB00678	map kinase activation in tlr cascade	49	-1.58189
DB00678	plc beta mediated events	41	-1.48913
DB00678	signalling to erks	36	-1.4691
DB00678	acetylcholine binding and downstream events	11	-1.43211
DB00678	nucleotide like purinergic receptors	9	-1.38479
DB00678	digestion of dietary carbohydrate	8	-1.32067
DB00678	acyl chain remodelling of ps	11	-1.29575
DB00678	beta defensins	10	-1.27696
DB00678	acyl chain remodelling of pg	11	-1.24888
DB00678	prostanoid ligand receptors	8	-1.22069
DB00678	eicosanoid ligand binding receptors	11	-1.1822
DB00678	acyl chain remodelling of pc	14	-1.17014
DB00678	acyl chain remodelling of pe	13	-1.1547
DB00678	gap junction assembly	11	-1.1426
DB00678	acyl chain remodelling of pi	12	-1.13905
DB00678	serotonin receptors	11	-1.08853
DB00678	transport of organic anions	8	-1.03374
DB00678	elevation of cytosolic ca2 levels	8	-1.01843
DB00678	synthesis of pips at the late endosome membrane	9	-1.01418
DB00678	abca transporters in lipid homeostasis	13	-0.999644
DB00678	vitamin b5 pantothenate metabolism	9	-0.997217
DB00678	fgfr4 ligand binding and activation	11	-0.992152
DB00678	hormone ligand binding receptors	9	-0.95746
DB00678	apobec3g mediated resistance to hiv1 infection	5	-0.93218
DB00678	amino acid transport across the plasma membrane	19	-0.931381
DB00678	keratan sulfate degradation	9	-0.924744
DB00678	synthesis of pips at the early endosome membrane	11	-0.903002
DB00678	creation of c4 and c2 activators	8	-0.902715
DB00678	signaling by activated point mutants of fgfr1	10	-0.891446
DB00678	fgfr2c ligand binding and activation	11	-0.883872
DB00678	signaling by fgfr3 mutants	10	-0.866935
DB00678	fgfr1 ligand binding and activation	12	-0.854242
DB00678	amine derived hormones	12	-0.851723
DB00678	activated point mutants of fgfr2	14	-0.833081
DB00678	regulation of complement cascade	13	-0.828346
DB00678	class c 3 metabotropic glutamate pheromone receptors	10	-0.827872
DB00678	hyaluronan uptake and degradation	9	-0.817314
DB00678	synthesis of substrates in n glycan biosythesis	14	-0.813957
DB00678	transport of vitamins nucleosides and related molecules	16	-0.806313
DB00678	synthesis secretion and inactivation of gip	9	-0.796133
DB00678	trafficking and processing of endosomal tlr	11	-0.794168
DB00678	vegf ligand receptor interactions	10	-0.790854
DB00678	endogenous sterols	11	-0.788117
DB00678	glucuronidation	10	-0.766086
DB00678	glutathione conjugation	21	-0.762465
DB00678	synthesis secretion and deacylation of ghrelin	11	-0.75755
DB00678	fatty acyl coa biosynthesis	14	-0.740233
DB00678	regulation of pyruvate dehydrogenase pdh complex	11	-0.739733
DB00678	base free sugar phosphate removal via the single nucleotide replacement pathway	10	-0.724337
DB00678	amino acid and oligopeptide slc transporters	28	-0.720909
DB00678	initial triggering of complement	13	-0.714329
DB00678	hyaluronan metabolism	12	-0.71263
DB00678	ligand gated ion channel transport	16	-0.707519
DB00678	purine ribonucleoside monophosphate biosynthesis	11	-0.704846
DB00678	post translational modification synthesis of gpi anchored proteins	17	-0.701234
DB00678	biosynthesis of the n glycan precursor dolichol lipid linked oligosaccharide llo and transfer to a nascent protein	24	-0.699591
DB00678	cs ds degradation	11	-0.697007
DB00678	metabolism of porphyrins	14	-0.679851
DB00678	calnexin calreticulin cycle	10	-0.669422
DB00678	ion transport by p type atpases	17	-0.668618
DB00678	platelet calcium homeostasis	15	-0.66291
DB00678	insulin receptor recycling	19	-0.657556
DB00678	sphingolipid de novo biosynthesis	21	-0.648353
DB00678	n glycan trimming in the er and calnexin calreticulin cycle	12	-0.644116
DB00678	mitochondrial trna aminoacylation	15	-0.63755
DB00678	binding and entry of hiv virion	4	-0.636834
DB00678	resolution of ap sites via the single nucleotide replacement pathway	12	-0.634483
DB00678	chondroitin sulfate biosynthesis	18	-0.628757
DB00678	metabolism of polyamines	13	-0.621078
DB00678	hs gag biosynthesis	13	-0.620841
DB00678	synthesis of pa	21	-0.610649
DB00678	common pathway	14	-0.60428
DB00678	triglyceride biosynthesis	24	-0.597082
DB00678	synthesis of pips at the golgi membrane	14	-0.578213
DB00678	hs gag degradation	17	-0.577065
DB00678	pre notch processing in golgi	14	-0.575561
DB00678	fgfr ligand binding and activation	18	-0.571388
DB00678	keratan sulfate biosynthesis	18	-0.566621
DB00678	peroxisomal lipid metabolism	19	-0.564341
DB00678	amino acid synthesis and interconversion transamination	16	-0.544823
DB00678	transport to the golgi and subsequent modification	28	-0.532501
DB00678	abc family proteins mediated transport	22	-0.522726
DB00678	nef mediated downregulation of mhc class i complex cell surface expression	9	-0.519971
DB00678	acetylcholine neurotransmitter release cycle	9	-0.515774
DB00678	voltage gated potassium channels	34	-0.495648
DB00678	mitochondrial fatty acid beta oxidation	12	-0.480946
DB00678	keratan sulfate keratin metabolism	22	-0.473472
DB00678	sulfur amino acid metabolism	23	-0.469925
DB00678	pyruvate metabolism	17	-0.456038
DB00678	complement cascade	29	-0.452596
DB00678	glutamate neurotransmitter release cycle	14	-0.44641
DB00678	chylomicron mediated lipid transport	15	-0.436442
DB00678	iron uptake and transport	29	-0.425998
DB00678	norepinephrine neurotransmitter release cycle	10	-0.424123
DB00678	endosomal vacuolar pathway	8	-0.420108
DB00678	regulation of insulin like growth factor igf activity by insulin like growth factor binding proteins igfbps	16	-0.410152
DB00678	amine ligand binding receptors	31	-0.405776
DB00678	integration of provirus	8	-0.3982
DB00678	role of dcc in regulating apoptosis	10	-0.397814
DB00678	a tetrasaccharide linker sequence is required for gag synthesis	22	-0.396331
DB00678	dopamine neurotransmitter release cycle	11	-0.376979
DB00678	recruitment of numa to mitotic centrosomes	10	-0.374628
DB00678	hdl mediated lipid transport	15	-0.372911
DB00678	negative regulation of the pi3k akt network	7	-0.3716
DB00678	adenylate cyclase activating pathway	10	-0.357739
DB00678	gap junction degradation	10	-0.355946
DB00678	glycogen breakdown glycogenolysis	16	-0.340824
DB00678	synthesis secretion and inactivation of glp1	13	-0.335797
DB00678	interaction between l1 and ankyrins	20	-0.335643
DB00678	ionotropic activity of kainate receptors	11	-0.333762
DB00678	intrinsic pathway	17	-0.303152
DB00678	the nlrp3 inflammasome	11	-0.298823
DB00678	tight junction interactions	21	-0.297649
DB00678	unwinding of dna	11	-0.29602
DB00678	cholesterol biosynthesis	21	-0.29226
DB00678	synthesis and interconversion of nucleotide di and triphosphates	19	-0.288129
DB00678	traf6 mediated irf7 activation in tlr7 8 or 9 signaling	10	-0.268293
DB00678	e2f enabled inhibition of pre replication complex formation	10	-0.259162
DB00678	cell extracellular matrix interactions	14	-0.258751
DB00678	gap junction trafficking	20	-0.257314
DB00678	regulation of rheb gtpase activity by ampk	10	-0.256843
DB00678	steroid hormones	22	-0.255339
DB00678	apoptotic cleavage of cell adhesion proteins	11	-0.253196
DB00678	incretin synthesis secretion and inactivation	16	-0.250438
DB00678	receptor ligand binding initiates the second proteolytic cleavage of notch receptor	11	-0.248303
DB00678	regulation of ampk activity via lkb1	14	-0.248176
DB00678	translocation of zap 70 to immunological synapse	14	-0.246183
DB00678	retrograde neurotrophin signalling	13	-0.24544
DB00678	citric acid cycle tca cycle	19	-0.244247
DB00678	conversion from apc c cdc20 to apc c cdh1 in late anaphase	16	-0.241575
DB00678	removal of the flap intermediate from the c strand	9	-0.230633
DB00678	degradation of the extracellular matrix	28	-0.225891
DB00678	rna pol iii chain elongation	17	-0.222699
DB00678	activation of chaperone genes by atf6 alpha	9	-0.221485
DB00678	metabolism of steroid hormones and vitamins a and d	28	-0.219709
DB00678	kinesins	23	-0.219675
DB00678	proteolytic cleavage of snare complex proteins	15	-0.216449
DB00678	cgmp effects	16	-0.214944
DB00678	ikk complex recruitment mediated by rip1	10	-0.207428
DB00678	sema3a plexin repulsion signaling by inhibiting integrin adhesion	13	-0.206829
DB00678	purine metabolism	29	-0.204885
DB00678	ncam1 interactions	38	-0.203904
DB00678	crmps in sema3a signaling	14	-0.202311
DB00678	mtorc1 mediated signalling	11	-0.201701
DB00678	chondroitin sulfate dermatan sulfate metabolism	41	-0.199531
DB00678	rna pol iii transcription termination	19	-0.192232
DB00678	botulinum neurotoxicity	17	-0.189285
DB00678	gaba synthesis release reuptake and degradation	15	-0.185553
DB00678	membrane binding and targetting of gag proteins	9	-0.180878
DB00678	formation of atp by chemiosmotic coupling	15	-0.180123
DB00678	prostacyclin signalling through prostacyclin receptor	19	-0.178098
DB00678	pyrimidine metabolism	22	-0.176129
DB00678	g2 m dna damage checkpoint	9	-0.173632
DB00678	insulin synthesis and processing	19	-0.172203
DB00678	activation of chaperones by atf6 alpha	11	-0.168401
DB00678	early phase of hiv life cycle	13	-0.167293
DB00678	regulated proteolysis of p75ntr	10	-0.162555
DB00678	regulation of insulin secretion by acetylcholine	10	-0.161194
DB00678	pol switching	13	-0.157481
DB00678	activated ampk stimulates fatty acid oxidation in muscle	17	-0.156813
DB00678	mrna decay by 5 to 3 exoribonuclease	14	-0.152878
DB00678	pd1 signaling	18	-0.151532
DB00678	resolution of ap sites via the multiple nucleotide patch replacement pathway	17	-0.144902
DB00678	energy dependent regulation of mtor by lkb1 ampk	17	-0.143699
DB00678	platelet adhesion to exposed collagen	12	-0.136248
DB00678	inhibition of voltage gated ca2 channels via gbeta gamma subunits	25	-0.135897
DB00678	inhibition of the proteolytic activity of apc c required for the onset of anaphase by mitotic spindle checkpoint components	18	-0.133717
DB00678	apoptosis induced dna fragmentation	13	-0.133165
DB00678	regulation of glucokinase by glucokinase regulatory protein	26	-0.132107
DB00678	inwardly rectifying k channels	30	-0.128859
DB00678	il 7 signaling	11	-0.126988
DB00678	inhibition of replication initiation of damaged dna by rb1 e2f1	12	-0.125555
DB00678	regulation of the fanconi anemia pathway	7	-0.124169
DB00678	notch hlh transcription pathway	11	-0.122169
DB00678	base excision repair	19	-0.119335
DB00678	hormone sensitive lipase hsl mediated triacylglycerol hydrolysis	12	-0.118634
DB00678	regulation of ifna signaling	18	-0.114399
DB00678	phosphorylation of cd3 and tcr zeta chains	16	-0.109472
DB00678	unblocking of nmda receptor glutamate binding and activation	15	-0.109066
DB00678	basigin interactions	23	-0.107955
DB00678	slbp dependent processing of replication dependent histone pre mrnas	11	-0.106696
DB00678	regulation of gene expression in beta cells	19	-0.10296
DB00678	adenylate cyclase inhibitory pathway	13	-0.100719
DB00678	nfkb activation through fadd rip1 pathway mediated by caspase 8 and10	12	-0.0970525
DB00678	glucagon type ligand receptors	33	-0.0968213
DB00678	adherens junctions interactions	26	-0.096457
DB00678	signaling by nodal	14	-0.0948354
DB00678	post chaperonin tubulin folding pathway	18	-0.085227
DB00678	activation of rac	13	-0.0829071
DB00678	inflammasomes	16	-0.0792662
DB00678	caspase mediated cleavage of cytoskeletal proteins	12	-0.0789853
DB00678	transport of ribonucleoproteins into the host nucleus	26	-0.078311
DB00678	g beta gamma signalling through plc beta	20	-0.0760664
DB00678	repair synthesis for gap filling by dna pol in tc ner	14	-0.0710706
DB00678	formation of fibrin clot clotting cascade	32	-0.0696508
DB00678	pyruvate metabolism and citric acid tca cycle	38	-0.066513
DB00678	effects of pip2 hydrolysis	21	-0.0657748
DB00678	processive synthesis on the lagging strand	14	-0.0612724
DB00678	irak1 recruits ikk complex	10	-0.0607245
DB00678	dscam interactions	11	-0.0597348
DB00678	thromboxane signalling through tp receptor	23	-0.0585307
DB00678	lipoprotein metabolism	27	-0.0557873
DB00678	deadenylation of mrna	18	-0.051031
DB00678	association of tric cct with target proteins during biosynthesis	24	-0.0510283
DB00678	cytosolic trna aminoacylation	24	-0.0477575
DB00678	striated muscle contraction	25	-0.0462183
DB00678	association of licensing factors with the pre replicative complex	13	-0.037179
DB00678	irak2 mediated activation of tak1 complex upon tlr7 8 or 9 stimulation	8	-0.0365121
DB00678	viral messenger rna synthesis	14	-0.0335599
DB00678	rna pol iii transcription initiation from type 2 promoter	23	-0.0323198
DB00678	phosphorylation of the apc c	17	-0.0269272
DB00678	synthesis of pips at the plasma membrane	27	-0.0241469
DB00678	adp signalling through p2ry12	21	-0.0234468
DB00678	traf3 dependent irf activation pathway	14	-0.0195217
DB00678	creb phosphorylation through the activation of camkii	15	-0.0186451
DB00678	platelet sensitization by ldl	16	-0.0181375
DB00678	regulation of beta cell development	28	-0.0180169
DB00678	inhibition of insulin secretion by adrenaline noradrenaline	25	-0.0165474
DB00678	extrinsic pathway for apoptosis	13	-0.0154938
DB00678	bile salt and organic anion slc transporters	3	-0.0149598
DB00678	akt phosphorylates targets in the cytosol	12	-0.0130421
DB00678	neurotransmitter release cycle	30	-0.00567971
DB00678	activation of chaperone genes by xbp1s	42	-0.00509654
DB00678	cyclin a b1 associated events during g2 m transition	15	-0.00246184
DB00678	activation of genes by atf4	24	0.00449471
DB00678	rna pol iii transcription initiation from type 3 promoter	26	0.00721289
DB00678	nef mediates down modulation of cell surface receptors by recruiting them to clathrin adapters	20	0.0103981
DB00678	trafficking of glur2 containing ampa receptors	15	0.0146401
DB00678	antigen presentation folding assembly and peptide loading of class i mhc	20	0.0159244
DB00678	traf6 mediated induction of tak1 complex	13	0.022866
DB00678	nep ns2 interacts with the cellular export machinery	26	0.0323054
DB00678	trna aminoacylation	36	0.0332015
DB00678	downregulation of erbb2 erbb3 signaling	11	0.0332535
DB00678	g1 s specific transcription	18	0.0336974
DB00678	activation of irf3 irf7 mediated by tbk1 ikk epsilon	13	0.034382
DB00678	smooth muscle contraction	23	0.0394225
DB00678	ctnnb1 phosphorylation cascade	15	0.0395401
DB00678	glucose transport	34	0.0412033
DB00678	nfkb is activated and signals survival	10	0.041626
DB00678	p75ntr recruits signalling complexes	11	0.0432204
DB00678	yap1 and wwtr1 taz stimulated gene expression	24	0.0465261
DB00678	nrif signals cell death from the nucleus	14	0.0517677
DB00678	signaling by hippo	20	0.0579663
DB00678	lagging strand synthesis	18	0.05852
DB00678	g protein activation	26	0.063185
DB00678	rna pol i transcription termination	20	0.0632203
DB00678	homologous recombination repair of replication independent double strand breaks	16	0.0774906
DB00678	destabilization of mrna by tristetraprolin ttp	17	0.0800515
DB00678	interactions of vpr with host cellular proteins	31	0.0816811
DB00678	signaling by bmp	21	0.0842545
DB00678	cd28 dependent vav1 pathway	11	0.0898357
DB00678	glycolysis	27	0.100645
DB00678	rna pol iii transcription	33	0.1052
DB00678	p75ntr signals via nfkb	13	0.109167
DB00678	formation of incision complex in gg ner	20	0.11379
DB00678	endosomal sorting complex required for transport escrt	26	0.115042
DB00678	destabilization of mrna by brf1	17	0.115302
DB00678	tgf beta receptor signaling in emt epithelial to mesenchymal transition	14	0.119369
DB00678	activation of bh3 only proteins	16	0.120114
DB00678	oxygen dependent proline hydroxylation of hypoxia inducible factor alpha	16	0.121647
DB00678	pi metabolism	42	0.122271
DB00678	apc cdc20 mediated degradation of nek2a	21	0.123517
DB00678	pka mediated phosphorylation of creb	17	0.127535
DB00678	sema3a pak dependent axon repulsion	14	0.128959
DB00678	formation of tubulin folding intermediates by cct tric	21	0.133687
DB00678	jnk c jun kinases phosphorylation and activation mediated by activated human tak1	16	0.139624
DB00678	apc c cdc20 mediated degradation of cyclin b	19	0.142757
DB00678	sema4d induced cell migration and growth cone collapse	24	0.144505
DB00678	traf6 mediated irf7 activation	24	0.146863
DB00678	transport of mature mrna derived from an intronless transcript	32	0.148457
DB00678	fanconi anemia pathway	21	0.156205
DB00678	rip mediated nfkb activation via dai	18	0.158219
DB00678	regulatory rna pathways	25	0.16004
DB00678	nrage signals death through jnk	42	0.160385
DB00678	g beta gamma signalling through pi3kgamma	24	0.164261
DB00678	double strand break repair	22	0.16561
DB00678	microrna mirna biogenesis	22	0.16585
DB00678	gluconeogenesis	31	0.167551
DB00678	activated tak1 mediates p38 mapk activation	17	0.167619
DB00678	rna pol i transcription initiation	23	0.168357
DB00678	extension of telomeres	25	0.169357
DB00678	processing of capped intronless pre mrna	23	0.174141
DB00678	traf6 mediated nfkb activation	21	0.178015
DB00678	nephrin interactions	19	0.180434
DB00678	regulation of signaling by cbl	18	0.18067
DB00678	perk regulated gene expression	27	0.181632
DB00678	g protein beta gamma signalling	27	0.185581
DB00678	destabilization of mrna by ksrp	17	0.186426
DB00678	activation of kainate receptors upon glutamate binding	31	0.191154
DB00678	lipid digestion mobilization and transport	44	0.192014
DB00678	pkb mediated events	28	0.193436
DB00678	trafficking of ampa receptors	25	0.195326
DB00678	circadian repression of expression by rev erba	22	0.19653
DB00678	abortive elongation of hiv1 transcript in the absence of tat	23	0.198642
DB00678	cd28 dependent pi3k akt signaling	21	0.202808
DB00678	formation of transcription coupled ner tc ner repair complex	28	0.204124
DB00678	dna strand elongation	29	0.206768
DB00678	sema4d in semaphorin signaling	29	0.206877
DB00678	the role of nef in hiv1 replication and disease pathogenesis	27	0.210123
DB00678	darpp 32 events	24	0.218346
DB00678	bmal1 clock npas2 activates circadian expression	35	0.229402
DB00678	regulation of insulin secretion by glucagon like peptide1	42	0.235971
DB00678	gaba b receptor activation	38	0.239528
DB00678	rora activates circadian expression	24	0.242038
DB00678	activation of the pre replicative complex	30	0.243828
DB00678	g0 and early g1	23	0.24401
DB00678	signaling by robo receptor	29	0.2473
DB00678	myogenesis	27	0.249908
DB00678	tgf beta receptor signaling activates smads	24	0.253185
DB00678	tak1 activates nfkb by phosphorylation and activation of ikks complex	23	0.259704
DB00678	prefoldin mediated transfer of substrate to cct tric	27	0.262996
DB00678	elongation arrest and recovery	31	0.26385
DB00678	organic cation anion zwitterion transport	8	0.265872
DB00678	mrna capping	28	0.268679
DB00678	downregulation of smad2 3 smad4 transcriptional activity	19	0.26892
DB00678	pip3 activates akt signaling	27	0.271883
DB00678	activation of atr in response to replication stress	35	0.272509
DB00678	regulation of hypoxia inducible factor hif by oxygen	23	0.27491
DB00678	negative regulators of rig i mda5 signaling	28	0.282267
DB00678	muscle contraction	44	0.289553
DB00678	deadenylation dependent mrna decay	42	0.289777
DB00678	downregulation of tgf beta receptor signaling	21	0.296662
DB00678	e2f mediated regulation of dna replication	34	0.298685
DB00678	formation of the hiv1 early elongation complex	32	0.300238
DB00678	glucagon signaling in metabolic regulation	33	0.301476
DB00678	pre notch transcription and translation	26	0.305452
DB00678	global genomic ner gg ner	32	0.307196
DB00678	packaging of telomere ends	47	0.32088
DB00678	zinc transporters	6	0.324208
DB00678	intrinsic pathway for apoptosis	29	0.325884
DB00678	pi3k events in erbb4 signaling	36	0.327375
DB00678	tandem pore domain potassium channels	5	0.335829
DB00678	g1 phase	35	0.340107
DB00678	pi3k akt activation	36	0.354361
DB00678	regulation of ornithine decarboxylase odc	47	0.361461
DB00678	pre notch expression and processing	38	0.363147
DB00678	nuclear receptor transcription pathway	46	0.366383
DB00678	nod1 2 signaling pathway	30	0.368716
DB00678	g alpha z signalling events	44	0.37241
DB00678	smad2 smad3 smad4 heterotrimer regulates transcription	25	0.376283
DB00678	rna pol ii transcription pre initiation and promoter opening	39	0.377164
DB00678	g2 m checkpoints	41	0.387265
DB00678	apoptotic cleavage of cellular proteins	37	0.38741
DB00678	cross presentation of soluble exogenous antigens endosomes	44	0.397287
DB00678	nucleotide binding domain leucine rich repeat containing receptor nlr signaling pathways	45	0.402336
DB00678	metabolism of non coding rna	47	0.419414
DB00678	transcription coupled ner tc ner	43	0.425145
DB00678	mrna 3 end processing	34	0.426733
DB00678	downstream tcr signaling	35	0.434987
DB00678	cdk mediated phosphorylation and removal of cdc6	45	0.444641
DB00678	formation of rna pol ii elongation complex	42	0.45645
DB00678	transcriptional activity of smad2 smad3 smad4 heterotrimer	36	0.465825
DB00678	cleavage of growing transcript in the termination region	43	0.473157
DB00678	gpvi mediated activation cascade	30	0.473804
DB00678	synthesis of bile acids and bile salts via 24 hydroxycholesterol	7	0.488514
DB00678	notch1 intracellular domain regulates transcription	43	0.499013
DB00678	na cl dependent neurotransmitter transporters	9	0.513487
DB00678	reversible hydration of carbon dioxide	6	0.532547
DB00678	presynaptic nicotinic acetylcholine receptors	10	0.535509
DB00678	metal ion slc transporters	9	0.5537
DB00678	synthesis of pe	8	0.580326
DB00678	the activation of arylsulfatases	8	0.589594
DB00678	mrna splicing minor pathway	42	0.610051
DB00678	facilitative na independent glucose transporters	4	0.615668
DB00678	synthesis of glycosylphosphatidylinositol gpi	8	0.62875
DB00678	amine compound slc transporters	14	0.658401
DB00678	tryptophan catabolism	9	0.711152
DB00678	synthesis of very long chain fatty acyl coas	10	0.731378
DB00678	synthesis of pc	11	0.758809
DB00678	passive transport by aquaporins	7	0.78096
DB00678	cytosolic sulfonation of small molecules	10	0.852205
DB00678	glycoprotein hormones	12	0.873334
DB00678	n glycan antennae elongation	10	0.882481
DB00678	recycling of bile acids and salts	8	0.933079
DB00678	abacavir transport and metabolism	9	0.974335
DB00678	peptide hormone biosynthesis	14	0.976108
DB00678	purine salvage	9	0.978399
DB00678	synthesis of bile acids and bile salts via 7alpha hydroxycholesterol	13	0.981975
DB00678	synthesis of bile acids and bile salts	13	0.992774
DB00678	termination of o glycan biosynthesis	14	1.02783
DB00678	androgen biosynthesis	9	1.04291
DB00678	n glycan antennae elongation in the medial trans golgi	14	1.05281
DB00678	gaba a receptor activation	11	1.12009
DB00678	alpha linolenic acid ala metabolism	9	1.14909
DB00678	xenobiotics	12	1.1501
DB00678	gamma carboxylation transport and amino terminal cleavage of proteins	10	1.16416
DB00678	pyrimidine catabolism	12	1.18519
DB00678	transferrin endocytosis and recycling	21	1.20261
DB00678	purine catabolism	10	1.36874
DB00678	other semaphorin interactions	14	1.37009
DB00678	signaling by notch3	12	1.42179
DB00678	ethanol oxidation	10	1.42187
DB00678	signaling by notch4	12	1.44299
DB00678	bile acid and bile salt metabolism	18	1.44299
DB00678	signaling by notch2	12	1.44585
DB00678	ptm gamma carboxylation hypusine formation and arylsulfatase activation	22	1.54546
DB00678	glycosphingolipid metabolism	29	1.55475
DB00678	mrna decay by 3 to 5 exoribonuclease	10	1.5746
DB00678	branched chain amino acid catabolism	17	1.5896
DB00678	cdc6 association with the orc origin complex	11	1.67772
DB00678	copi mediated transport	10	1.73739
DB00678	processing of intronless pre mrnas	14	2.13665
DB01169	gap junction assembly	11	-3.51992
DB01169	map kinase activation in tlr cascade	49	-3.49547
DB01169	amine derived hormones	12	-3.37808
DB01169	growth hormone receptor signaling	24	-3.35955
DB01169	raf map kinase cascade	10	-3.2561
DB01169	enos activation and regulation	20	-3.22852
DB01169	signalling to p38 via rit and rin	15	-3.21468
DB01169	arms mediated activation	17	-3.1803
DB01169	activation of the ap1 family of transcription factors	10	-3.1759
DB01169	sos mediated signalling	14	-3.13933
DB01169	frs2 mediated cascade	32	-3.1113
DB01169	thrombin signalling through proteinase activated receptors pars	32	-3.1091
DB01169	grb2 events in erbb2 signaling	22	-3.07378
DB01169	shc1 events in erbb4 signaling	20	-3.05817
DB01169	sphingolipid de novo biosynthesis	21	-3.05521
DB01169	shc mediated signalling	15	-3.04916
DB01169	prolonged erk activation events	19	-3.01298
DB01169	spry regulation of fgf signaling	13	-3.01165
DB01169	shc related events	17	-3.00019
DB01169	pre notch transcription and translation	26	-2.95612
DB01169	shc1 events in egfr signaling	15	-2.90645
DB01169	erks are inactivated	12	-2.82433
DB01169	pre notch expression and processing	38	-2.8167
DB01169	negative regulation of fgfr signaling	32	-2.81146
DB01169	il 2 signaling	41	-2.72871
DB01169	mapk targets nuclear events mediated by map kinases	30	-2.70656
DB01169	akt phosphorylates targets in the cytosol	12	-2.66869
DB01169	nucleotide binding domain leucine rich repeat containing receptor nlr signaling pathways	45	-2.63817
DB01169	signalling to erks	36	-2.63802
DB01169	signalling to ras	27	-2.62022
DB01169	gap junction degradation	10	-2.60345
DB01169	gap junction trafficking	20	-2.51532
DB01169	recycling pathway of l1	26	-2.42764
DB01169	regulation of rheb gtpase activity by ampk	10	-2.36805
DB01169	latent infection of homo sapiens with mycobacterium tuberculosis	26	-2.35854
DB01169	inflammasomes	16	-2.33818
DB01169	hyaluronan uptake and degradation	9	-2.27512
DB01169	creb phosphorylation through the activation of ras	27	-2.2723
DB01169	post nmda receptor activation events	33	-2.24277
DB01169	erk mapk targets	21	-2.23496
DB01169	ion transport by p type atpases	17	-2.22523
DB01169	p2y receptors	6	-2.18785
DB01169	pip3 activates akt signaling	27	-2.15854
DB01169	metabolism of porphyrins	14	-2.15369
DB01169	energy dependent regulation of mtor by lkb1 ampk	17	-2.13871
DB01169	nuclear events kinase and transcription factor activation	24	-2.13266
DB01169	integrin alphaiib beta3 signaling	27	-2.09821
DB01169	platelet aggregation plug formation	36	-2.09793
DB01169	ca dependent events	29	-2.08985
DB01169	e2f mediated regulation of dna replication	34	-2.08828
DB01169	synthesis of pa	21	-2.08738
DB01169	pi3k events in erbb4 signaling	36	-2.0717
DB01169	activation of nmda receptor upon glutamate binding and postsynaptic events	37	-2.06613
DB01169	hyaluronan metabolism	12	-2.00243
DB01169	pi3k akt activation	36	-1.97769
DB01169	p38mapk events	13	-1.95095
DB01169	nod1 2 signaling pathway	30	-1.94585
DB01169	cyclin a b1 associated events during g2 m transition	15	-1.92274
DB01169	plc beta mediated events	41	-1.91556
DB01169	g1 phase	35	-1.91429
DB01169	tetrahydrobiopterin bh4 synthesis recycling salvage and regulation	13	-1.87507
DB01169	inhibition of replication initiation of damaged dna by rb1 e2f1	12	-1.85827
DB01169	synthesis and interconversion of nucleotide di and triphosphates	19	-1.85014
DB01169	gab1 signalosome	36	-1.82881
DB01169	downstream tcr signaling	35	-1.82764
DB01169	signal attenuation	13	-1.82542
DB01169	signal transduction by l1	34	-1.8216
DB01169	yap1 and wwtr1 taz stimulated gene expression	24	-1.82086
DB01169	pi3k events in erbb2 signaling	42	-1.81459
DB01169	destabilization of mrna by ksrp	17	-1.80111
DB01169	g2 m dna damage checkpoint	9	-1.7755
DB01169	intrinsic pathway	17	-1.76398
DB01169	regulation of gene expression in beta cells	19	-1.7493
DB01169	p75ntr recruits signalling complexes	11	-1.74037
DB01169	hormone ligand binding receptors	9	-1.73729
DB01169	insulin receptor recycling	19	-1.72075
DB01169	rora activates circadian expression	24	-1.6319
DB01169	nfkb is activated and signals survival	10	-1.60971
DB01169	cd28 co stimulation	31	-1.60393
DB01169	circadian repression of expression by rev erba	22	-1.60388
DB01169	synthesis secretion and inactivation of gip	9	-1.58874
DB01169	rip mediated nfkb activation via dai	18	-1.58774
DB01169	activation of bh3 only proteins	16	-1.57295
DB01169	recruitment of numa to mitotic centrosomes	10	-1.56917
DB01169	incretin synthesis secretion and inactivation	16	-1.52955
DB01169	regulation of beta cell development	28	-1.50391
DB01169	e2f enabled inhibition of pre replication complex formation	10	-1.43948
DB01169	acyl chain remodelling of ps	11	-1.42618
DB01169	platelet calcium homeostasis	15	-1.42306
DB01169	activation of genes by atf4	24	-1.4151
DB01169	p75ntr signals via nfkb	13	-1.40352
DB01169	nfkb activation through fadd rip1 pathway mediated by caspase 8 and10	12	-1.38744
DB01169	bmal1 clock npas2 activates circadian expression	35	-1.37759
DB01169	signaling by nodal	14	-1.3697
DB01169	destabilization of mrna by brf1	17	-1.36082
DB01169	regulation of ifna signaling	18	-1.35396
DB01169	nuclear signaling by erbb4	38	-1.35134
DB01169	darpp 32 events	24	-1.35051
DB01169	hormone sensitive lipase hsl mediated triacylglycerol hydrolysis	12	-1.34543
DB01169	regulation of insulin secretion by acetylcholine	10	-1.34252
DB01169	acyl chain remodelling of pi	12	-1.33341
DB01169	basigin interactions	23	-1.31772
DB01169	phosphorylation of the apc c	17	-1.30986
DB01169	formation of fibrin clot clotting cascade	32	-1.30742
DB01169	regulation of hypoxia inducible factor hif by oxygen	23	-1.30649
DB01169	acyl chain remodelling of pc	14	-1.29186
DB01169	acyl chain remodelling of pe	13	-1.28863
DB01169	advanced glycosylation endproduct receptor signaling	13	-1.28345
DB01169	extrinsic pathway for apoptosis	13	-1.28077
DB01169	crmps in sema3a signaling	14	-1.27471
DB01169	traf3 dependent irf activation pathway	14	-1.26833
DB01169	downregulation of tgf beta receptor signaling	21	-1.24795
DB01169	tak1 activates nfkb by phosphorylation and activation of ikks complex	23	-1.24154
DB01169	intrinsic pathway for apoptosis	29	-1.23408
DB01169	rna pol i transcription initiation	23	-1.2239
DB01169	the nlrp3 inflammasome	11	-1.22284
DB01169	reversible hydration of carbon dioxide	6	-1.21738
DB01169	traf6 mediated nfkb activation	21	-1.20777
DB01169	ctla4 inhibitory signaling	21	-1.20308
DB01169	myogenesis	27	-1.20247
DB01169	adp signalling through p2ry1	25	-1.18454
DB01169	downregulation of smad2 3 smad4 transcriptional activity	19	-1.17211
DB01169	tgf beta receptor signaling activates smads	24	-1.16906
DB01169	synthesis secretion and deacylation of ghrelin	11	-1.16491
DB01169	g protein beta gamma signalling	27	-1.16439
DB01169	destabilization of mrna by tristetraprolin ttp	17	-1.09804
DB01169	passive transport by aquaporins	7	-1.09495
DB01169	il 6 signaling	10	-1.09479
DB01169	grb2 sos provides linkage to mapk signaling for intergrins	15	-1.08635
DB01169	elevation of cytosolic ca2 levels	8	-1.07799
DB01169	activation of the pre replicative complex	30	-1.04202
DB01169	il1 signaling	39	-1.03272
DB01169	apoptotic cleavage of cellular proteins	37	-1.02967
DB01169	nucleotide like purinergic receptors	9	-1.02904
DB01169	synthesis secretion and inactivation of glp1	13	-1.01748
DB01169	opsins	6	-0.999826
DB01169	pkb mediated events	28	-0.964024
DB01169	creation of c4 and c2 activators	8	-0.948899
DB01169	antigen activates b cell receptor leading to generation of second messengers	29	-0.926468
DB01169	synthesis of pips at the late endosome membrane	9	-0.904805
DB01169	peptide hormone biosynthesis	14	-0.901698
DB01169	effects of pip2 hydrolysis	21	-0.892567
DB01169	facilitative na independent glucose transporters	4	-0.883774
DB01169	tgf beta receptor signaling in emt epithelial to mesenchymal transition	14	-0.875156
DB01169	perk regulated gene expression	27	-0.867197
DB01169	sema3a pak dependent axon repulsion	14	-0.866194
DB01169	activation of atr in response to replication stress	35	-0.864943
DB01169	regulated proteolysis of p75ntr	10	-0.860482
DB01169	nephrin interactions	19	-0.855529
DB01169	activated tak1 mediates p38 mapk activation	17	-0.855196
DB01169	caspase mediated cleavage of cytoskeletal proteins	12	-0.85444
DB01169	signal amplification	31	-0.852312
DB01169	rna pol i transcription termination	20	-0.846168
DB01169	synthesis of bile acids and bile salts	13	-0.834687
DB01169	synthesis of bile acids and bile salts via 7alpha hydroxycholesterol	13	-0.83274
DB01169	prolactin receptor signaling	14	-0.827946
DB01169	rap1 signalling	16	-0.814172
DB01169	negative regulation of the pi3k akt network	7	-0.801948
DB01169	jnk c jun kinases phosphorylation and activation mediated by activated human tak1	16	-0.799313
DB01169	n glycan trimming in the er and calnexin calreticulin cycle	12	-0.79091
DB01169	synthesis of pips at the early endosome membrane	11	-0.778879
DB01169	calnexin calreticulin cycle	10	-0.765438
DB01169	activation of chaperones by atf6 alpha	11	-0.763127
DB01169	pecam1 interactions	10	-0.75881
DB01169	platelet sensitization by ldl	16	-0.753931
DB01169	transcriptional activity of smad2 smad3 smad4 heterotrimer	36	-0.721373
DB01169	regulation of ifng signaling	13	-0.715997
DB01169	glycolysis	27	-0.714601
DB01169	abacavir transport and metabolism	9	-0.711594
DB01169	pyruvate metabolism	17	-0.706729
DB01169	gpvi mediated activation cascade	30	-0.696638
DB01169	acyl chain remodelling of pg	11	-0.68091
DB01169	activation of chaperone genes by atf6 alpha	9	-0.680656
DB01169	traf6 mediated irf7 activation	24	-0.680311
DB01169	role of dcc in regulating apoptosis	10	-0.678744
DB01169	glutathione conjugation	21	-0.675266
DB01169	synthesis of bile acids and bile salts via 24 hydroxycholesterol	7	-0.666427
DB01169	apobec3g mediated resistance to hiv1 infection	5	-0.665247
DB01169	digestion of dietary carbohydrate	8	-0.663469
DB01169	il receptor shc signaling	27	-0.662706
DB01169	antigen presentation folding assembly and peptide loading of class i mhc	20	-0.658891
DB01169	interaction between l1 and ankyrins	20	-0.638395
DB01169	nitric oxide stimulates guanylate cyclase	22	-0.634891
DB01169	il 3 5 and gm csf signaling	43	-0.629682
DB01169	amine ligand binding receptors	31	-0.609531
DB01169	retrograde neurotrophin signalling	13	-0.59575
DB01169	signal regulatory protein sirp family interactions	12	-0.592336
DB01169	lipid digestion mobilization and transport	44	-0.587513
DB01169	na cl dependent neurotransmitter transporters	9	-0.552183
DB01169	notch1 intracellular domain regulates transcription	43	-0.540079
DB01169	regulation of insulin like growth factor igf activity by insulin like growth factor binding proteins igfbps	16	-0.528046
DB01169	il 7 signaling	11	-0.525588
DB01169	signaling by fgfr1 fusion mutants	18	-0.520737
DB01169	irak1 recruits ikk complex	10	-0.510837
DB01169	smooth muscle contraction	23	-0.492747
DB01169	ctnnb1 phosphorylation cascade	15	-0.467389
DB01169	alpha linolenic acid ala metabolism	9	-0.466141
DB01169	vegf ligand receptor interactions	10	-0.453761
DB01169	regulation of pyruvate dehydrogenase pdh complex	11	-0.450464
DB01169	purine ribonucleoside monophosphate biosynthesis	11	-0.445977
DB01169	signaling by fgfr1 mutants	28	-0.436632
DB01169	eicosanoid ligand binding receptors	11	-0.435471
DB01169	cd28 dependent pi3k akt signaling	21	-0.433941
DB01169	cgmp effects	16	-0.433198
DB01169	xenobiotics	12	-0.427538
DB01169	signaling by bmp	21	-0.427446
DB01169	apoptotic cleavage of cell adhesion proteins	11	-0.425067
DB01169	base free sugar phosphate removal via the single nucleotide replacement pathway	10	-0.418612
DB01169	g2 m checkpoints	41	-0.418365
DB01169	regulation of kit signaling	16	-0.417544
DB01169	activation of chaperone genes by xbp1s	42	-0.410812
DB01169	viral messenger rna synthesis	14	-0.410105
DB01169	serotonin receptors	11	-0.402885
DB01169	adherens junctions interactions	26	-0.392642
DB01169	rna pol ii transcription pre initiation and promoter opening	39	-0.387342
DB01169	initial triggering of complement	13	-0.384555
DB01169	ligand gated ion channel transport	16	-0.384362
DB01169	g0 and early g1	23	-0.381041
DB01169	dscam interactions	11	-0.372102
DB01169	p130cas linkage to mapk signaling for integrins	15	-0.370456
DB01169	glycoprotein hormones	12	-0.368274
DB01169	acetylcholine binding and downstream events	11	-0.352741
DB01169	cytosolic trna aminoacylation	24	-0.351615
DB01169	sema3a plexin repulsion signaling by inhibiting integrin adhesion	13	-0.309353
DB01169	nrage signals death through jnk	42	-0.306688
DB01169	trna aminoacylation	36	-0.288135
DB01169	amine compound slc transporters	14	-0.285142
DB01169	hs gag biosynthesis	13	-0.271502
DB01169	egfr downregulation	24	-0.250022
DB01169	downregulation of erbb2 erbb3 signaling	11	-0.235563
DB01169	ikk complex recruitment mediated by rip1	10	-0.21981
DB01169	transcription coupled ner tc ner	43	-0.217173
DB01169	signaling by constitutively active egfr	17	-0.194115
DB01169	nuclear receptor transcription pathway	46	-0.190341
DB01169	rna pol iii transcription initiation from type 3 promoter	26	-0.187508
DB01169	formation of transcription coupled ner tc ner repair complex	28	-0.17758
DB01169	signaling by fgfr mutants	41	-0.151217
DB01169	degradation of the extracellular matrix	28	-0.140092
DB01169	traf6 mediated irf7 activation in tlr7 8 or 9 signaling	10	-0.119151
DB01169	highly calcium permeable postsynaptic nicotinic acetylcholine receptors	8	-0.113138
DB01169	class c 3 metabotropic glutamate pheromone receptors	10	-0.109908
DB01169	apc c cdc20 mediated degradation of cyclin b	19	-0.109042
DB01169	hs gag degradation	17	-0.0988256
DB01169	keratan sulfate degradation	9	-0.0878164
DB01169	resolution of ap sites via the single nucleotide replacement pathway	12	-0.0718767
DB01169	regulation of insulin secretion by glucagon like peptide1	42	-0.0426152
DB01169	smad2 smad3 smad4 heterotrimer regulates transcription	25	-0.0403292
DB01169	purine salvage	9	-0.0352352
DB01169	peroxisomal lipid metabolism	19	-0.0325174
DB01169	dag and ip3 signaling	31	-0.031184
DB01169	fgfr4 ligand binding and activation	11	-0.0243051
DB01169	regulation of water balance by renal aquaporins	43	-0.0057435
DB01169	fanconi anemia pathway	21	-0.00282835
DB01169	mrna capping	28	-0.000871812
DB01169	oxygen dependent proline hydroxylation of hypoxia inducible factor alpha	16	-0.000112843
DB01169	integration of provirus	8	0.00814915
DB01169	synthesis of pips at the golgi membrane	14	0.0143611
DB01169	ncam1 interactions	38	0.0188472
DB01169	zinc transporters	6	0.0235683
DB01169	ras activation uopn ca2 infux through nmda receptor	17	0.027431
DB01169	mtorc1 mediated signalling	11	0.0294031
DB01169	transport of organic anions	8	0.0637418
DB01169	formation of the hiv1 early elongation complex	32	0.0682726
DB01169	beta defensins	10	0.0722257
DB01169	elongation arrest and recovery	31	0.0749664
DB01169	nef mediated downregulation of mhc class i complex cell surface expression	9	0.0792877
DB01169	termination of o glycan biosynthesis	14	0.112861
DB01169	dcc mediated attractive signaling	13	0.113153
DB01169	g beta gamma signalling through pi3kgamma	24	0.115183
DB01169	mitochondrial trna aminoacylation	15	0.120715
DB01169	tandem pore domain potassium channels	5	0.122641
DB01169	double strand break repair	22	0.128361
DB01169	cd28 dependent vav1 pathway	11	0.128904
DB01169	fgfr2c ligand binding and activation	11	0.142333
DB01169	the role of nef in hiv1 replication and disease pathogenesis	27	0.149556
DB01169	signaling by activated point mutants of fgfr1	10	0.152364
DB01169	synthesis of pc	11	0.156847
DB01169	g beta gamma signalling through plc beta	20	0.182141
DB01169	pyruvate metabolism and citric acid tca cycle	38	0.187144
DB01169	nep ns2 interacts with the cellular export machinery	26	0.18922
DB01169	rna pol iii transcription	33	0.196185
DB01169	abca transporters in lipid homeostasis	13	0.196402
DB01169	phosphorylation of cd3 and tcr zeta chains	16	0.200702
DB01169	glycosphingolipid metabolism	29	0.218049
DB01169	association of tric cct with target proteins during biosynthesis	24	0.218109
DB01169	prostanoid ligand receptors	8	0.220078
DB01169	muscle contraction	44	0.221125
DB01169	signaling by fgfr3 mutants	10	0.222105
DB01169	regulation of glucokinase by glucokinase regulatory protein	26	0.224527
DB01169	activation of kainate receptors upon glutamate binding	31	0.224549
DB01169	other semaphorin interactions	14	0.234316
DB01169	creb phosphorylation through the activation of camkii	15	0.236142
DB01169	g1 s specific transcription	18	0.23698
DB01169	activation of rac	13	0.238668
DB01169	role of second messengers in netrin1 signaling	9	0.242141
DB01169	cell extracellular matrix interactions	14	0.244244
DB01169	transport of vitamins nucleosides and related molecules	16	0.24808
DB01169	gaba a receptor activation	11	0.255184
DB01169	fgfr1 ligand binding and activation	12	0.277821
DB01169	complement cascade	29	0.284298
DB01169	glucuronidation	10	0.290563
DB01169	regulation of complement cascade	13	0.292957
DB01169	a tetrasaccharide linker sequence is required for gag synthesis	22	0.293832
DB01169	iron uptake and transport	29	0.303791
DB01169	lysosome vesicle biogenesis	23	0.319709
DB01169	synthesis of substrates in n glycan biosythesis	14	0.331327
DB01169	activated point mutants of fgfr2	14	0.337143
DB01169	synthesis of pips at the plasma membrane	27	0.342243
DB01169	receptor ligand binding initiates the second proteolytic cleavage of notch receptor	11	0.344361
DB01169	homologous recombination repair of replication independent double strand breaks	16	0.351292
DB01169	pd1 signaling	18	0.363338
DB01169	chylomicron mediated lipid transport	15	0.36714
DB01169	endosomal vacuolar pathway	8	0.387185
DB01169	fatty acyl coa biosynthesis	14	0.400326
DB01169	endogenous sterols	11	0.40922
DB01169	signaling by robo receptor	29	0.413156
DB01169	neurotransmitter release cycle	30	0.416071
DB01169	abortive elongation of hiv1 transcript in the absence of tat	23	0.425991
DB01169	regulation of signaling by cbl	18	0.442901
DB01169	dopamine neurotransmitter release cycle	11	0.443533
DB01169	glucose transport	34	0.445535
DB01169	transferrin endocytosis and recycling	21	0.449388
DB01169	trafficking and processing of endosomal tlr	11	0.465688
DB01169	cdc6 association with the orc origin complex	11	0.468963
DB01169	pyrimidine metabolism	22	0.481462
DB01169	cytosolic sulfonation of small molecules	10	0.488865
DB01169	gamma carboxylation transport and amino terminal cleavage of proteins	10	0.499072
DB01169	nef mediates down modulation of cell surface receptors by recruiting them to clathrin adapters	20	0.501362
DB01169	organic cation anion zwitterion transport	8	0.50378
DB01169	cdk mediated phosphorylation and removal of cdc6	45	0.510922
DB01169	notch hlh transcription pathway	11	0.546632
DB01169	regulation of ampk activity via lkb1	14	0.562121
DB01169	pi metabolism	42	0.576251
DB01169	regulation of the fanconi anemia pathway	7	0.586456
DB01169	n glycan antennae elongation	10	0.594423
DB01169	rna pol iii transcription initiation from type 2 promoter	23	0.607978
DB01169	biosynthesis of the n glycan precursor dolichol lipid linked oligosaccharide llo and transfer to a nascent protein	24	0.610898
DB01169	glycogen breakdown glycogenolysis	16	0.616849
DB01169	resolution of ap sites via the multiple nucleotide patch replacement pathway	17	0.682851
DB01169	nrif signals cell death from the nucleus	14	0.704087
DB01169	proteolytic cleavage of snare complex proteins	15	0.711107
DB01169	early phase of hiv life cycle	13	0.714755
DB01169	vitamin b5 pantothenate metabolism	9	0.725227
DB01169	g alpha z signalling events	44	0.744527
DB01169	bile acid and bile salt metabolism	18	0.746153
DB01169	translocation of zap 70 to immunological synapse	14	0.748141
DB01169	abc family proteins mediated transport	22	0.757481
DB01169	kinesins	23	0.759506
DB01169	base excision repair	19	0.762369
DB01169	purine metabolism	29	0.769392
DB01169	chondroitin sulfate dermatan sulfate metabolism	41	0.771993
DB01169	gaba synthesis release reuptake and degradation	15	0.776344
DB01169	metal ion slc transporters	9	0.779776
DB01169	trafficking of glur2 containing ampa receptors	15	0.783364
DB01169	insulin synthesis and processing	19	0.786539
DB01169	triglyceride biosynthesis	24	0.794163
DB01169	formation of rna pol ii elongation complex	42	0.808429
DB01169	recycling of bile acids and salts	8	0.809906
DB01169	gluconeogenesis	31	0.816106
DB01169	activated notch1 transmits signal to the nucleus	25	0.817257
DB01169	sema4d in semaphorin signaling	29	0.818743
DB01169	apoptosis induced dna fragmentation	13	0.822337
DB01169	botulinum neurotoxicity	17	0.833091
DB01169	ionotropic activity of kainate receptors	11	0.852733
DB01169	pre notch processing in golgi	14	0.863725
DB01169	transport of ribonucleoproteins into the host nucleus	26	0.872672
DB01169	netrin1 signaling	35	0.878895
DB01169	keratan sulfate biosynthesis	18	0.909738
DB01169	amino acid synthesis and interconversion transamination	16	0.916137
DB01169	interactions of vpr with host cellular proteins	31	0.926344
DB01169	thromboxane signalling through tp receptor	23	0.949327
DB01169	amino acid transport across the plasma membrane	19	0.949358
DB01169	binding and entry of hiv virion	4	0.971775
DB01169	glucagon type ligand receptors	33	0.993399
DB01169	transport to the golgi and subsequent modification	28	0.994234
DB01169	voltage gated potassium channels	34	1.00432
DB01169	common pathway	14	1.00537
DB01169	activation of irf3 irf7 mediated by tbk1 ikk epsilon	13	1.01554
DB01169	fgfr ligand binding and activation	18	1.02596
DB01169	n glycan antennae elongation in the medial trans golgi	14	1.0297
DB01169	sulfur amino acid metabolism	23	1.0631
DB01169	adenylate cyclase inhibitory pathway	13	1.06537
DB01169	transport of mature mrna derived from an intronless transcript	32	1.07321
DB01169	ptm gamma carboxylation hypusine formation and arylsulfatase activation	22	1.09668
DB01169	membrane binding and targetting of gag proteins	9	1.11852
DB01169	irak2 mediated activation of tak1 complex upon tlr7 8 or 9 stimulation	8	1.12374
DB01169	platelet adhesion to exposed collagen	12	1.13202
DB01169	keratan sulfate keratin metabolism	22	1.15104
DB01169	tie2 signaling	17	1.15266
DB01169	rna pol iii chain elongation	17	1.15645
DB01169	mitochondrial fatty acid beta oxidation	12	1.15716
DB01169	mrna decay by 3 to 5 exoribonuclease	10	1.15943
DB01169	acetylcholine neurotransmitter release cycle	9	1.16682
DB01169	bile salt and organic anion slc transporters	3	1.17108
DB01169	synthesis of glycosylphosphatidylinositol gpi	8	1.17771
DB01169	rna pol iii transcription termination	19	1.18765
DB01169	signaling by notch4	12	1.20392
DB01169	pka mediated phosphorylation of creb	17	1.21382
DB01169	norepinephrine neurotransmitter release cycle	10	1.21652
DB01169	signaling by notch3	12	1.23679
DB01169	unblocking of nmda receptor glutamate binding and activation	15	1.24794
DB01169	signaling by notch2	12	1.24867
DB01169	citric acid cycle tca cycle	19	1.28255
DB01169	steroid hormones	22	1.28819
DB01169	traf6 mediated induction of tak1 complex	13	1.29134
DB01169	shc mediated cascade	24	1.29299
DB01169	glutamate neurotransmitter release cycle	14	1.30612
DB01169	post translational modification synthesis of gpi anchored proteins	17	1.3168
DB01169	regulatory rna pathways	25	1.32265
DB01169	adp signalling through p2ry12	21	1.3352
DB01169	formation of tubulin folding intermediates by cct tric	21	1.35696
DB01169	microrna mirna biogenesis	22	1.36521
DB01169	sema4d induced cell migration and growth cone collapse	24	1.37119
DB01169	cholesterol biosynthesis	21	1.38362
DB01169	negative regulators of rig i mda5 signaling	28	1.38724
DB01169	cs ds degradation	11	1.39474
DB01169	activated ampk stimulates fatty acid oxidation in muscle	17	1.40542
DB01169	amino acid and oligopeptide slc transporters	28	1.42309
DB01169	association of licensing factors with the pre replicative complex	13	1.44142
DB01169	metabolism of steroid hormones and vitamins a and d	28	1.4496
DB01169	post chaperonin tubulin folding pathway	18	1.4587
DB01169	g protein activation	26	1.47275
DB01169	removal of the flap intermediate from the c strand	9	1.50197
DB01169	tryptophan catabolism	9	1.5074
DB01169	inhibition of insulin secretion by adrenaline noradrenaline	25	1.50836
DB01169	formation of incision complex in gg ner	20	1.51497
DB01169	glucagon signaling in metabolic regulation	33	1.51748
DB01169	lipoprotein metabolism	27	1.55033
DB01169	pol switching	13	1.55179
DB01169	synthesis of pe	8	1.56084
DB01169	striated muscle contraction	25	1.57085
DB01169	inhibition of voltage gated ca2 channels via gbeta gamma subunits	25	1.58771
DB01169	extension of telomeres	25	1.61442
DB01169	copi mediated transport	10	1.63388
DB01169	trafficking of ampa receptors	25	1.63411
DB01169	prostacyclin signalling through prostacyclin receptor	19	1.66342
DB01169	gaba b receptor activation	38	1.68066
DB01169	global genomic ner gg ner	32	1.69376
DB01169	chondroitin sulfate biosynthesis	18	1.71597
DB01169	inwardly rectifying k channels	30	1.71638
DB01169	signaling by hippo	20	1.7328
DB01169	purine catabolism	10	1.76773
DB01169	processive synthesis on the lagging strand	14	1.7875
DB01169	processing of intronless pre mrnas	14	1.78905
DB01169	apc cdc20 mediated degradation of nek2a	21	1.79788
DB01169	tight junction interactions	21	1.79807
DB01169	unwinding of dna	11	1.79868
DB01169	conversion from apc c cdc20 to apc c cdh1 in late anaphase	16	1.81826
DB01169	metabolism of polyamines	13	1.85075
DB01169	generation of second messenger molecules	27	1.86613
DB01169	repair synthesis for gap filling by dna pol in tc ner	14	1.87004
DB01169	hdl mediated lipid transport	15	1.90377
DB01169	the activation of arylsulfatases	8	1.95889
DB01169	inhibition of the proteolytic activity of apc c required for the onset of anaphase by mitotic spindle checkpoint components	18	1.96799
DB01169	adenylate cyclase activating pathway	10	1.96903
DB01169	androgen biosynthesis	9	1.96922
DB01169	endosomal sorting complex required for transport escrt	26	1.9745
DB01169	prefoldin mediated transfer of substrate to cct tric	27	1.99763
DB01169	formation of atp by chemiosmotic coupling	15	2.00069
DB01169	lagging strand synthesis	18	2.08018
DB01169	branched chain amino acid catabolism	17	2.09704
DB01169	packaging of telomere ends	47	2.32893
DB01169	mrna decay by 5 to 3 exoribonuclease	14	2.45448
DB01169	synthesis of very long chain fatty acyl coas	10	2.51578
DB01169	presynaptic nicotinic acetylcholine receptors	10	2.74222
DB01169	dna strand elongation	29	2.75652
DB01169	ethanol oxidation	10	2.93122
DB01169	deadenylation of mrna	18	2.98154
DB01169	mrna splicing minor pathway	42	2.98572
DB01169	deadenylation dependent mrna decay	42	3.13739
DB01169	processing of capped intronless pre mrna	23	3.35174
DB01169	slbp dependent processing of replication dependent histone pre mrnas	11	3.3982
DB01169	cross presentation of soluble exogenous antigens endosomes	44	3.41028
DB01169	regulation of ornithine decarboxylase odc	47	3.60597
DB01169	pyrimidine catabolism	12	4.31677
DB01169	metabolism of non coding rna	47	4.41616
DB01169	mrna 3 end processing	34	4.55749
DB01169	cleavage of growing transcript in the termination region	43	4.77192
DB00674	acetylcholine binding and downstream events	11	-14.8518
DB00674	highly calcium permeable postsynaptic nicotinic acetylcholine receptors	8	-13.6025
DB00674	presynaptic nicotinic acetylcholine receptors	10	-12.2957
DB00674	signal regulatory protein sirp family interactions	12	-1.89002
DB00674	synthesis secretion and deacylation of ghrelin	11	-1.77952
DB00674	transport of vitamins nucleosides and related molecules	16	-1.74121
DB00674	grb2 sos provides linkage to mapk signaling for intergrins	15	-1.11805
DB00674	cell extracellular matrix interactions	14	-0.978688
DB00674	platelet adhesion to exposed collagen	12	-0.943055
DB00674	class c 3 metabotropic glutamate pheromone receptors	10	-0.926295
DB00674	signaling by notch3	12	-0.757936
DB00674	signaling by notch2	12	-0.718199
DB00674	signaling by notch4	12	-0.694282
DB00674	p2y receptors	6	-0.521597
DB00674	tandem pore domain potassium channels	5	-0.380596
DB00674	chylomicron mediated lipid transport	15	-0.333356
DB00674	ncam1 interactions	38	-0.301108
DB00674	egfr downregulation	24	-0.118376
DB00674	lipoprotein metabolism	27	-0.10843
DB00674	integrin alphaiib beta3 signaling	27	-0.0367537
DB00674	keratan sulfate degradation	9	-0.01156
DB00674	gab1 signalosome	36	-0.0104457
DB00674	synthesis of pa	21	0.0471249
DB00674	pi3k events in erbb2 signaling	42	0.0830304
DB00674	platelet aggregation plug formation	36	0.112125
DB00674	acyl chain remodelling of ps	11	0.203913
DB00674	acyl chain remodelling of pi	12	0.278624
DB00674	other semaphorin interactions	14	0.336881
DB00674	acyl chain remodelling of pe	13	0.345292
DB00674	synthesis of pc	11	0.357615
DB00674	il 6 signaling	10	0.374817
DB00674	acyl chain remodelling of pc	14	0.386868
DB00674	synthesis of pe	8	0.406359
DB00674	regulated proteolysis of p75ntr	10	0.423364
DB00674	cd28 co stimulation	31	0.467145
DB00674	the nlrp3 inflammasome	11	0.478946
DB00674	apobec3g mediated resistance to hiv1 infection	5	0.485858
DB00674	endosomal sorting complex required for transport escrt	26	0.566709
DB00674	hs gag degradation	17	0.619361
DB00674	dopamine neurotransmitter release cycle	11	0.644037
DB00674	p130cas linkage to mapk signaling for integrins	15	0.668295
DB00674	tie2 signaling	17	0.675831
DB00674	interactions of vpr with host cellular proteins	31	0.701921
DB00674	signal attenuation	13	0.709153
DB00674	glycosphingolipid metabolism	29	0.72474
DB00674	nef mediated downregulation of mhc class i complex cell surface expression	9	0.746287
DB00674	transport of organic anions	8	0.748597
DB00674	gaba a receptor activation	11	0.753657
DB00674	metabolism of porphyrins	14	0.753766
DB00674	synthesis of very long chain fatty acyl coas	10	0.793497
DB00674	sema3a plexin repulsion signaling by inhibiting integrin adhesion	13	0.800106
DB00674	crmps in sema3a signaling	14	0.815095
DB00674	amine compound slc transporters	14	0.828651
DB00674	hs gag biosynthesis	13	0.850357
DB00674	cd28 dependent vav1 pathway	11	0.891476
DB00674	regulation of signaling by cbl	18	0.904902
DB00674	spry regulation of fgf signaling	13	0.920792
DB00674	shc mediated cascade	24	0.935911
DB00674	dna strand elongation	29	0.940666
DB00674	binding and entry of hiv virion	4	0.992309
DB00674	cd28 dependent pi3k akt signaling	21	0.99757
DB00674	nucleotide like purinergic receptors	9	1.0126
DB00674	basigin interactions	23	1.02504
DB00674	il receptor shc signaling	27	1.02595
DB00674	activated notch1 transmits signal to the nucleus	25	1.05415
DB00674	inflammasomes	16	1.05796
DB00674	pi3k events in erbb4 signaling	36	1.06196
DB00674	lipid digestion mobilization and transport	44	1.09662
DB00674	digestion of dietary carbohydrate	8	1.13481
DB00674	ligand gated ion channel transport	16	1.13592
DB00674	advanced glycosylation endproduct receptor signaling	13	1.13596
DB00674	membrane binding and targetting of gag proteins	9	1.13798
DB00674	nrif signals cell death from the nucleus	14	1.1493
DB00674	interaction between l1 and ankyrins	20	1.17118
DB00674	pip3 activates akt signaling	27	1.17574
DB00674	shc mediated signalling	15	1.17806
DB00674	pi3k akt activation	36	1.21481
DB00674	acetylcholine neurotransmitter release cycle	9	1.21595
DB00674	signaling by fgfr1 fusion mutants	18	1.2172
DB00674	mitochondrial fatty acid beta oxidation	12	1.25811
DB00674	role of second messengers in netrin1 signaling	9	1.26843
DB00674	steroid hormones	22	1.30119
DB00674	shc related events	17	1.3069
DB00674	regulation of kit signaling	16	1.32824
DB00674	signal transduction by l1	34	1.34792
DB00674	pkb mediated events	28	1.34841
DB00674	shc1 events in erbb4 signaling	20	1.36464
DB00674	unwinding of dna	11	1.40921
DB00674	negative regulation of fgfr signaling	32	1.42424
DB00674	signaling by fgfr1 mutants	28	1.43416
DB00674	mitochondrial trna aminoacylation	15	1.43459
DB00674	tight junction interactions	21	1.4406
DB00674	nuclear signaling by erbb4	38	1.45259
DB00674	gap junction assembly	11	1.46153
DB00674	removal of the flap intermediate from the c strand	9	1.46402
DB00674	norepinephrine neurotransmitter release cycle	10	1.47257
DB00674	glutamate neurotransmitter release cycle	14	1.47478
DB00674	fatty acyl coa biosynthesis	14	1.48654
DB00674	signaling by constitutively active egfr	17	1.52612
DB00674	glycolysis	27	1.52662
DB00674	grb2 events in erbb2 signaling	22	1.52945
DB00674	signaling by activated point mutants of fgfr1	10	1.54356
DB00674	keratan sulfate keratin metabolism	22	1.55173
DB00674	signalling to ras	27	1.55867
DB00674	metabolism of steroid hormones and vitamins a and d	28	1.56844
DB00674	sos mediated signalling	14	1.61079
DB00674	frs2 mediated cascade	32	1.61112
DB00674	gap junction trafficking	20	1.62966
DB00674	iron uptake and transport	29	1.62986
DB00674	fgfr1 ligand binding and activation	12	1.63664
DB00674	regulation of beta cell development	28	1.65046
DB00674	sema3a pak dependent axon repulsion	14	1.68483
DB00674	kinesins	23	1.69318
DB00674	shc1 events in egfr signaling	15	1.72583
DB00674	abca transporters in lipid homeostasis	13	1.73979
DB00674	calnexin calreticulin cycle	10	1.74495
DB00674	processing of intronless pre mrnas	14	1.74934
DB00674	n glycan trimming in the er and calnexin calreticulin cycle	12	1.76212
DB00674	a tetrasaccharide linker sequence is required for gag synthesis	22	1.78802
DB00674	insulin synthesis and processing	19	1.81261
DB00674	il 7 signaling	11	1.82602
DB00674	facilitative na independent glucose transporters	4	1.8325
DB00674	hyaluronan uptake and degradation	9	1.84243
DB00674	synthesis of bile acids and bile salts	13	1.86319
DB00674	integration of provirus	8	1.86955
DB00674	translocation of zap 70 to immunological synapse	14	1.87557
DB00674	p38mapk events	13	1.88432
DB00674	energy dependent regulation of mtor by lkb1 ampk	17	1.8854
DB00674	transport of ribonucleoproteins into the host nucleus	26	1.88862
DB00674	activation of genes by atf4	24	1.89079
DB00674	passive transport by aquaporins	7	1.89834
DB00674	receptor ligand binding initiates the second proteolytic cleavage of notch receptor	11	1.90509
DB00674	signalling to erks	36	1.91011
DB00674	intrinsic pathway	17	1.91487
DB00674	apoptotic cleavage of cell adhesion proteins	11	1.9181
DB00674	regulation of ampk activity via lkb1	14	1.92014
DB00674	nep ns2 interacts with the cellular export machinery	26	1.92317
DB00674	na cl dependent neurotransmitter transporters	9	1.93083
DB00674	pol switching	13	1.94042
DB00674	rip mediated nfkb activation via dai	18	1.94128
DB00674	processing of capped intronless pre mrna	23	1.94622
DB00674	synthesis of bile acids and bile salts via 7alpha hydroxycholesterol	13	1.95745
DB00674	regulation of rheb gtpase activity by ampk	10	1.95898
DB00674	role of dcc in regulating apoptosis	10	1.96392
DB00674	apoptosis induced dna fragmentation	13	1.97928
DB00674	akt phosphorylates targets in the cytosol	12	1.98053
DB00674	smad2 smad3 smad4 heterotrimer regulates transcription	25	1.98147
DB00674	cs ds degradation	11	1.98238
DB00674	adenylate cyclase inhibitory pathway	13	1.98407
DB00674	signaling by fgfr mutants	41	1.99164
DB00674	hyaluronan metabolism	12	1.99959
DB00674	signaling by fgfr3 mutants	10	2.02779
DB00674	antigen activates b cell receptor leading to generation of second messengers	29	2.03558
DB00674	repair synthesis for gap filling by dna pol in tc ner	14	2.0547
DB00674	processive synthesis on the lagging strand	14	2.05848
DB00674	il 2 signaling	41	2.06707
DB00674	prostanoid ligand receptors	8	2.07721
DB00674	mtorc1 mediated signalling	11	2.09749
DB00674	triglyceride biosynthesis	24	2.09807
DB00674	caspase mediated cleavage of cytoskeletal proteins	12	2.10432
DB00674	recycling of bile acids and salts	8	2.1224
DB00674	neurotransmitter release cycle	30	2.12344
DB00674	bmal1 clock npas2 activates circadian expression	35	2.13826
DB00674	eicosanoid ligand binding receptors	11	2.14605
DB00674	prostacyclin signalling through prostacyclin receptor	19	2.16147
DB00674	notch1 intracellular domain regulates transcription	43	2.18136
DB00674	il 3 5 and gm csf signaling	43	2.1843
DB00674	retrograde neurotrophin signalling	13	2.19407
DB00674	insulin receptor recycling	19	2.19415
DB00674	phosphorylation of cd3 and tcr zeta chains	16	2.19962
DB00674	synthesis of bile acids and bile salts via 24 hydroxycholesterol	7	2.202
DB00674	amine derived hormones	12	2.21473
DB00674	resolution of ap sites via the multiple nucleotide patch replacement pathway	17	2.2416
DB00674	cyclin a b1 associated events during g2 m transition	15	2.24649
DB00674	hdl mediated lipid transport	15	2.24804
DB00674	traf6 mediated nfkb activation	21	2.25028
DB00674	activation of chaperone genes by atf6 alpha	9	2.25526
DB00674	gap junction degradation	10	2.26009
DB00674	pd1 signaling	18	2.26013
DB00674	regulation of water balance by renal aquaporins	43	2.26299
DB00674	purine salvage	9	2.28051
DB00674	adp signalling through p2ry1	25	2.31041
DB00674	g2 m checkpoints	41	2.32018
DB00674	metabolism of polyamines	13	2.32038
DB00674	resolution of ap sites via the single nucleotide replacement pathway	12	2.32281
DB00674	nef mediates down modulation of cell surface receptors by recruiting them to clathrin adapters	20	2.33403
DB00674	gaba synthesis release reuptake and degradation	15	2.33647
DB00674	pyrimidine metabolism	22	2.33938
DB00674	bile acid and bile salt metabolism	18	2.34068
DB00674	degradation of the extracellular matrix	28	2.34528
DB00674	voltage gated potassium channels	34	2.3564
DB00674	branched chain amino acid catabolism	17	2.36306
DB00674	base free sugar phosphate removal via the single nucleotide replacement pathway	10	2.36585
DB00674	chondroitin sulfate biosynthesis	18	2.36824
DB00674	gpvi mediated activation cascade	30	2.37352
DB00674	perk regulated gene expression	27	2.37772
DB00674	vegf ligand receptor interactions	10	2.40886
DB00674	chondroitin sulfate dermatan sulfate metabolism	41	2.41318
DB00674	beta defensins	10	2.41505
DB00674	reversible hydration of carbon dioxide	6	2.42357
DB00674	base excision repair	19	2.43003
DB00674	signaling by hippo	20	2.44217
DB00674	activation of chaperones by atf6 alpha	11	2.44227
DB00674	yap1 and wwtr1 taz stimulated gene expression	24	2.44317
DB00674	transcriptional activity of smad2 smad3 smad4 heterotrimer	36	2.44374
DB00674	g protein activation	26	2.45672
DB00674	dscam interactions	11	2.46374
DB00674	tak1 activates nfkb by phosphorylation and activation of ikks complex	23	2.47132
DB00674	inhibition of insulin secretion by adrenaline noradrenaline	25	2.48049
DB00674	recycling pathway of l1	26	2.49369
DB00674	synthesis of pips at the plasma membrane	27	2.4937
DB00674	activation of rac	13	2.49407
DB00674	metabolism of non coding rna	47	2.49571
DB00674	bile salt and organic anion slc transporters	3	2.49789
DB00674	initial triggering of complement	13	2.50027
DB00674	post translational modification synthesis of gpi anchored proteins	17	2.50045
DB00674	platelet calcium homeostasis	15	2.50474
DB00674	association of tric cct with target proteins during biosynthesis	24	2.51127
DB00674	lagging strand synthesis	18	2.51658
DB00674	effects of pip2 hydrolysis	21	2.52232
DB00674	regulation of pyruvate dehydrogenase pdh complex	11	2.53921
DB00674	transferrin endocytosis and recycling	21	2.54573
DB00674	regulation of glucokinase by glucokinase regulatory protein	26	2.55669
DB00674	dcc mediated attractive signaling	13	2.58053
DB00674	complement cascade	29	2.58762
DB00674	striated muscle contraction	25	2.59303
DB00674	homologous recombination repair of replication independent double strand breaks	16	2.59422
DB00674	pecam1 interactions	10	2.60665
DB00674	regulation of ifng signaling	13	2.60893
DB00674	activated ampk stimulates fatty acid oxidation in muscle	17	2.6124
DB00674	trna aminoacylation	36	2.62882
DB00674	thromboxane signalling through tp receptor	23	2.63387
DB00674	traf6 mediated irf7 activation in tlr7 8 or 9 signaling	10	2.65108
DB00674	incretin synthesis secretion and inactivation	16	2.65691
DB00674	regulation of insulin like growth factor igf activity by insulin like growth factor binding proteins igfbps	16	2.67844
DB00674	activation of the pre replicative complex	30	2.6826
DB00674	lysosome vesicle biogenesis	23	2.68937
DB00674	activation of bh3 only proteins	16	2.69093
DB00674	formation of fibrin clot clotting cascade	32	2.69844
DB00674	sphingolipid de novo biosynthesis	21	2.71656
DB00674	fgfr ligand binding and activation	18	2.71794
DB00674	glucagon type ligand receptors	33	2.7306
DB00674	hormone sensitive lipase hsl mediated triacylglycerol hydrolysis	12	2.73578
DB00674	destabilization of mrna by tristetraprolin ttp	17	2.74595
DB00674	cgmp effects	16	2.76007
DB00674	copi mediated transport	10	2.7695
DB00674	serotonin receptors	11	2.77289
DB00674	apc c cdc20 mediated degradation of cyclin b	19	2.78227
DB00674	viral messenger rna synthesis	14	2.78812
DB00674	gluconeogenesis	31	2.78886
DB00674	activation of chaperone genes by xbp1s	42	2.80523
DB00674	pyrimidine catabolism	12	2.80796
DB00674	signal amplification	31	2.82395
DB00674	acyl chain remodelling of pg	11	2.8289
DB00674	recruitment of numa to mitotic centrosomes	10	2.83647
DB00674	raf map kinase cascade	10	2.8388
DB00674	g beta gamma signalling through pi3kgamma	24	2.83912
DB00674	oxygen dependent proline hydroxylation of hypoxia inducible factor alpha	16	2.84567
DB00674	synthesis secretion and inactivation of glp1	13	2.85811
DB00674	ctnnb1 phosphorylation cascade	15	2.86589
DB00674	abc family proteins mediated transport	22	2.86733
DB00674	purine ribonucleoside monophosphate biosynthesis	11	2.86756
DB00674	cytosolic trna aminoacylation	24	2.87229
DB00674	traf6 mediated irf7 activation	24	2.87401
DB00674	p75ntr recruits signalling complexes	11	2.87413
DB00674	early phase of hiv life cycle	13	2.87744
DB00674	regulation of ifna signaling	18	2.8789
DB00674	post chaperonin tubulin folding pathway	18	2.88308
DB00674	ptm gamma carboxylation hypusine formation and arylsulfatase activation	22	2.89148
DB00674	regulation of insulin secretion by acetylcholine	10	2.89682
DB00674	abacavir transport and metabolism	9	2.90214
DB00674	activation of atr in response to replication stress	35	2.90336
DB00674	the activation of arylsulfatases	8	2.90704
DB00674	activated tak1 mediates p38 mapk activation	17	2.90708
DB00674	platelet sensitization by ldl	16	2.9197
DB00674	phosphorylation of the apc c	17	2.9274
DB00674	extrinsic pathway for apoptosis	13	2.92934
DB00674	rap1 signalling	16	2.93654
DB00674	irak2 mediated activation of tak1 complex upon tlr7 8 or 9 stimulation	8	2.93953
DB00674	g beta gamma signalling through plc beta	20	2.94334
DB00674	metal ion slc transporters	9	2.95354
DB00674	creation of c4 and c2 activators	8	2.95717
DB00674	pre notch processing in golgi	14	2.95882
DB00674	nephrin interactions	19	2.96246
DB00674	ras activation uopn ca2 infux through nmda receptor	17	2.97047
DB00674	the role of nef in hiv1 replication and disease pathogenesis	27	2.98686
DB00674	signaling by nodal	14	2.99218
DB00674	latent infection of homo sapiens with mycobacterium tuberculosis	26	3.01352
DB00674	double strand break repair	22	3.01921
DB00674	adp signalling through p2ry12	21	3.02149
DB00674	pka mediated phosphorylation of creb	17	3.02577
DB00674	erks are inactivated	12	3.03841
DB00674	prefoldin mediated transfer of substrate to cct tric	27	3.04693
DB00674	pi metabolism	42	3.04888
DB00674	activation of the ap1 family of transcription factors	10	3.05325
DB00674	unblocking of nmda receptor glutamate binding and activation	15	3.07748
DB00674	tgf beta receptor signaling in emt epithelial to mesenchymal transition	14	3.08143
DB00674	adherens junctions interactions	26	3.08279
DB00674	conversion from apc c cdc20 to apc c cdh1 in late anaphase	16	3.08528
DB00674	rna pol i transcription termination	20	3.08972
DB00674	prolactin receptor signaling	14	3.09545
DB00674	glucose transport	34	3.1132
DB00674	p75ntr signals via nfkb	13	3.12791
DB00674	abortive elongation of hiv1 transcript in the absence of tat	23	3.13429
DB00674	tryptophan catabolism	9	3.13659
DB00674	traf3 dependent irf activation pathway	14	3.14153
DB00674	gaba b receptor activation	38	3.14339
DB00674	regulation of insulin secretion by glucagon like peptide1	42	3.14907
DB00674	g protein beta gamma signalling	27	3.15233
DB00674	destabilization of mrna by ksrp	17	3.15481
DB00674	regulation of complement cascade	13	3.15998
DB00674	formation of atp by chemiosmotic coupling	15	3.17398
DB00674	e2f enabled inhibition of pre replication complex formation	10	3.17569
DB00674	nucleotide binding domain leucine rich repeat containing receptor nlr signaling pathways	45	3.18061
DB00674	antigen presentation folding assembly and peptide loading of class i mhc	20	3.18291
DB00674	negative regulation of the pi3k akt network	7	3.18757
DB00674	cdk mediated phosphorylation and removal of cdc6	45	3.1887
DB00674	amine ligand binding receptors	31	3.2024
DB00674	smooth muscle contraction	23	3.21738
DB00674	irak1 recruits ikk complex	10	3.21972
DB00674	traf6 mediated induction of tak1 complex	13	3.22734
DB00674	intrinsic pathway for apoptosis	29	3.2279
DB00674	downregulation of erbb2 erbb3 signaling	11	3.23698
DB00674	trafficking and processing of endosomal tlr	11	3.24106
DB00674	thrombin signalling through proteinase activated receptors pars	32	3.24211
DB00674	signalling to p38 via rit and rin	15	3.25075
DB00674	elevation of cytosolic ca2 levels	8	3.25704
DB00674	elongation arrest and recovery	31	3.25897
DB00674	hormone ligand binding receptors	9	3.26236
DB00674	endosomal vacuolar pathway	8	3.26753
DB00674	trafficking of glur2 containing ampa receptors	15	3.27123
DB00674	extension of telomeres	25	3.2744
DB00674	endogenous sterols	11	3.27589
DB00674	slbp dependent processing of replication dependent histone pre mrnas	11	3.27956
DB00674	organic cation anion zwitterion transport	8	3.29279
DB00674	gamma carboxylation transport and amino terminal cleavage of proteins	10	3.29658
DB00674	sulfur amino acid metabolism	23	3.30145
DB00674	synthesis secretion and inactivation of gip	9	3.30375
DB00674	pyruvate metabolism	17	3.30435
DB00674	fanconi anemia pathway	21	3.30662
DB00674	purine catabolism	10	3.32665
DB00674	ctla4 inhibitory signaling	21	3.32883
DB00674	nfkb is activated and signals survival	10	3.33286
DB00674	fgfr2c ligand binding and activation	11	3.34119
DB00674	purine metabolism	29	3.36102
DB00674	regulation of the fanconi anemia pathway	7	3.36735
DB00674	creb phosphorylation through the activation of camkii	15	3.37978
DB00674	arms mediated activation	17	3.38954
DB00674	regulation of hypoxia inducible factor hif by oxygen	23	3.39401
DB00674	glucagon signaling in metabolic regulation	33	3.39436
DB00674	inhibition of the proteolytic activity of apc c required for the onset of anaphase by mitotic spindle checkpoint components	18	3.40952
DB00674	rna pol i transcription initiation	23	3.41499
DB00674	formation of tubulin folding intermediates by cct tric	21	3.41654
DB00674	inhibition of replication initiation of damaged dna by rb1 e2f1	12	3.42783
DB00674	cross presentation of soluble exogenous antigens endosomes	44	3.44121
DB00674	destabilization of mrna by brf1	17	3.44269
DB00674	regulation of ornithine decarboxylase odc	47	3.46595
DB00674	transport of mature mrna derived from an intronless transcript	32	3.47052
DB00674	g1 s specific transcription	18	3.47156
DB00674	amino acid synthesis and interconversion transamination	16	3.4919
DB00674	zinc transporters	6	3.50508
DB00674	deadenylation of mrna	18	3.51177
DB00674	global genomic ner gg ner	32	3.53372
DB00674	netrin1 signaling	35	3.56024
DB00674	sema4d in semaphorin signaling	29	3.5702
DB00674	nrage signals death through jnk	42	3.57155
DB00674	negative regulators of rig i mda5 signaling	28	3.59411
DB00674	biosynthesis of the n glycan precursor dolichol lipid linked oligosaccharide llo and transfer to a nascent protein	24	3.59969
DB00674	apoptotic cleavage of cellular proteins	37	3.60629
DB00674	enos activation and regulation	20	3.61665
DB00674	g1 phase	35	3.61887
DB00674	prolonged erk activation events	19	3.64334
DB00674	mrna capping	28	3.64339
DB00674	cleavage of growing transcript in the termination region	43	3.64641
DB00674	activated point mutants of fgfr2	14	3.65157
DB00674	generation of second messenger molecules	27	3.65786
DB00674	ionotropic activity of kainate receptors	11	3.66468
DB00674	cdc6 association with the orc origin complex	11	3.67884
DB00674	g2 m dna damage checkpoint	9	3.68662
DB00674	regulation of gene expression in beta cells	19	3.68689
DB00674	microrna mirna biogenesis	22	3.70281
DB00674	fgfr4 ligand binding and activation	11	3.71034
DB00674	nuclear receptor transcription pathway	46	3.71789
DB00674	formation of the hiv1 early elongation complex	32	3.72429
DB00674	synthesis of substrates in n glycan biosythesis	14	3.72684
DB00674	synthesis and interconversion of nucleotide di and triphosphates	19	3.7316
DB00674	downstream tcr signaling	35	3.73202
DB00674	mrna 3 end processing	34	3.74703
DB00674	opsins	6	3.74765
DB00674	muscle contraction	44	3.75541
DB00674	rna pol iii transcription	33	3.76296
DB00674	erk mapk targets	21	3.76974
DB00674	nitric oxide stimulates guanylate cyclase	22	3.78342
DB00674	regulatory rna pathways	25	3.79494
DB00674	jnk c jun kinases phosphorylation and activation mediated by activated human tak1	16	3.798
DB00674	notch hlh transcription pathway	11	3.80531
DB00674	pre notch transcription and translation	26	3.81567
DB00674	activation of irf3 irf7 mediated by tbk1 ikk epsilon	13	3.8393
DB00674	formation of rna pol ii elongation complex	42	3.84447
DB00674	rna pol iii transcription initiation from type 2 promoter	23	3.85161
DB00674	rna pol iii chain elongation	17	3.85327
DB00674	common pathway	14	3.85971
DB00674	darpp 32 events	24	3.87265
DB00674	dag and ip3 signaling	31	3.87352
DB00674	vitamin b5 pantothenate metabolism	9	3.9034
DB00674	growth hormone receptor signaling	24	3.90492
DB00674	association of licensing factors with the pre replicative complex	13	3.91633
DB00674	rna pol iii transcription initiation from type 3 promoter	26	3.91823
DB00674	signaling by robo receptor	29	3.92018
DB00674	ca dependent events	29	3.92385
DB00674	myogenesis	27	3.9273
DB00674	plc beta mediated events	41	3.93886
DB00674	ion transport by p type atpases	17	3.96897
DB00674	g0 and early g1	23	3.97038
DB00674	mrna decay by 5 to 3 exoribonuclease	14	3.98354
DB00674	glucuronidation	10	3.99701
DB00674	glutathione conjugation	21	4.00742
DB00674	sema4d induced cell migration and growth cone collapse	24	4.02284
DB00674	nod1 2 signaling pathway	30	4.05088
DB00674	activation of kainate receptors upon glutamate binding	31	4.05499
DB00674	botulinum neurotoxicity	17	4.05647
DB00674	g alpha z signalling events	44	4.07578
DB00674	creb phosphorylation through the activation of ras	27	4.09018
DB00674	circadian repression of expression by rev erba	22	4.10925
DB00674	trafficking of ampa receptors	25	4.11063
DB00674	rna pol iii transcription termination	19	4.14209
DB00674	pre notch expression and processing	38	4.14457
DB00674	nuclear events kinase and transcription factor activation	24	4.17104
DB00674	rora activates circadian expression	24	4.19883
DB00674	apc cdc20 mediated degradation of nek2a	21	4.1995
DB00674	tetrahydrobiopterin bh4 synthesis recycling salvage and regulation	13	4.24861
DB00674	citric acid cycle tca cycle	19	4.25394
DB00674	keratan sulfate biosynthesis	18	4.26372
DB00674	termination of o glycan biosynthesis	14	4.26849
DB00674	post nmda receptor activation events	33	4.27722
DB00674	peroxisomal lipid metabolism	19	4.27767
DB00674	ikk complex recruitment mediated by rip1	10	4.27852
DB00674	amino acid transport across the plasma membrane	19	4.28724
DB00674	downregulation of tgf beta receptor signaling	21	4.31741
DB00674	packaging of telomere ends	47	4.34009
DB00674	amino acid and oligopeptide slc transporters	28	4.34872
DB00674	alpha linolenic acid ala metabolism	9	4.36003
DB00674	cholesterol biosynthesis	21	4.38916
DB00674	rna pol ii transcription pre initiation and promoter opening	39	4.39653
DB00674	synthesis of pips at the golgi membrane	14	4.3972
DB00674	transcription coupled ner tc ner	43	4.39884
DB00674	activation of nmda receptor upon glutamate binding and postsynaptic events	37	4.46556
DB00674	formation of transcription coupled ner tc ner repair complex	28	4.47886
DB00674	tgf beta receptor signaling activates smads	24	4.51227
DB00674	inhibition of voltage gated ca2 channels via gbeta gamma subunits	25	4.52929
DB00674	mrna splicing minor pathway	42	4.54699
DB00674	signaling by bmp	21	4.58809
DB00674	il1 signaling	39	4.59301
DB00674	mapk targets nuclear events mediated by map kinases	30	4.6006
DB00674	cytosolic sulfonation of small molecules	10	4.67721
DB00674	e2f mediated regulation of dna replication	34	4.68326
DB00674	inwardly rectifying k channels	30	4.69066
DB00674	synthesis of pips at the late endosome membrane	9	4.75456
DB00674	glycogen breakdown glycogenolysis	16	4.77398
DB00674	nfkb activation through fadd rip1 pathway mediated by caspase 8 and10	12	4.79351
DB00674	proteolytic cleavage of snare complex proteins	15	4.80713
DB00674	androgen biosynthesis	9	4.81343
DB00674	pyruvate metabolism and citric acid tca cycle	38	4.89551
DB00674	deadenylation dependent mrna decay	42	4.94343
DB00674	transport to the golgi and subsequent modification	28	4.99079
DB00674	synthesis of pips at the early endosome membrane	11	5.00323
DB00674	map kinase activation in tlr cascade	49	5.0407
DB00674	downregulation of smad2 3 smad4 transcriptional activity	19	5.08418
DB00674	formation of incision complex in gg ner	20	5.23221
DB00674	adenylate cyclase activating pathway	10	5.5513
DB00674	synthesis of glycosylphosphatidylinositol gpi	8	5.7031
DB00674	glycoprotein hormones	12	5.73307
DB00674	peptide hormone biosynthesis	14	5.91779
DB00674	n glycan antennae elongation	10	6.30596
DB00674	n glycan antennae elongation in the medial trans golgi	14	6.60856
DB00674	xenobiotics	12	6.6109
DB00674	mrna decay by 3 to 5 exoribonuclease	10	7.01933
DB00674	ethanol oxidation	10	7.29175
DB00675	nuclear receptor transcription pathway	46	-4.1778
DB00675	nuclear signaling by erbb4	38	-2.9048
DB00675	glycogen breakdown glycogenolysis	16	-2.30428
DB00675	translocation of zap 70 to immunological synapse	14	-2.3
DB00675	synthesis secretion and inactivation of gip	9	-2.27626
DB00675	endogenous sterols	11	-2.19911
DB00675	transferrin endocytosis and recycling	21	-2.16318
DB00675	pd1 signaling	18	-2.13064
DB00675	activation of chaperone genes by xbp1s	42	-2.1064
DB00675	base free sugar phosphate removal via the single nucleotide replacement pathway	10	-2.06043
DB00675	negative regulation of the pi3k akt network	7	-2.04465
DB00675	nef mediates down modulation of cell surface receptors by recruiting them to clathrin adapters	20	-2.00027
DB00675	il 7 signaling	11	-1.96309
DB00675	signaling by nodal	14	-1.93437
DB00675	p2y receptors	6	-1.93037
DB00675	resolution of ap sites via the single nucleotide replacement pathway	12	-1.92888
DB00675	phosphorylation of cd3 and tcr zeta chains	16	-1.89385
DB00675	adp signalling through p2ry1	25	-1.88552
DB00675	ionotropic activity of kainate receptors	11	-1.87357
DB00675	destabilization of mrna by brf1	17	-1.87198
DB00675	signal amplification	31	-1.84531
DB00675	destabilization of mrna by ksrp	17	-1.81987
DB00675	regulation of gene expression in beta cells	19	-1.77333
DB00675	p130cas linkage to mapk signaling for integrins	15	-1.76951
DB00675	signaling by bmp	21	-1.75079
DB00675	activated tak1 mediates p38 mapk activation	17	-1.74568
DB00675	insulin receptor recycling	19	-1.74195
DB00675	iron uptake and transport	29	-1.73163
DB00675	tetrahydrobiopterin bh4 synthesis recycling salvage and regulation	13	-1.71701
DB00675	downregulation of erbb2 erbb3 signaling	11	-1.71149
DB00675	enos activation and regulation	20	-1.68624
DB00675	tandem pore domain potassium channels	5	-1.67912
DB00675	dscam interactions	11	-1.67125
DB00675	activation of kainate receptors upon glutamate binding	31	-1.66956
DB00675	latent infection of homo sapiens with mycobacterium tuberculosis	26	-1.66648
DB00675	pecam1 interactions	10	-1.66143
DB00675	g beta gamma signalling through pi3kgamma	24	-1.64238
DB00675	regulation of beta cell development	28	-1.63733
DB00675	dcc mediated attractive signaling	13	-1.63636
DB00675	opsins	6	-1.63512
DB00675	regulation of ifng signaling	13	-1.63052
DB00675	g protein beta gamma signalling	27	-1.62277
DB00675	creb phosphorylation through the activation of camkii	15	-1.60549
DB00675	smooth muscle contraction	23	-1.60452
DB00675	thrombin signalling through proteinase activated receptors pars	32	-1.59599
DB00675	highly calcium permeable postsynaptic nicotinic acetylcholine receptors	8	-1.54551
DB00675	prolactin receptor signaling	14	-1.53368
DB00675	signaling by fgfr1 fusion mutants	18	-1.5314
DB00675	akt phosphorylates targets in the cytosol	12	-1.51692
DB00675	synthesis of bile acids and bile salts via 24 hydroxycholesterol	7	-1.48859
DB00675	the role of nef in hiv1 replication and disease pathogenesis	27	-1.48802
DB00675	activation of bh3 only proteins	16	-1.4637
DB00675	signaling by fgfr1 mutants	28	-1.4488
DB00675	cd28 dependent vav1 pathway	11	-1.43738
DB00675	presynaptic nicotinic acetylcholine receptors	10	-1.43141
DB00675	generation of second messenger molecules	27	-1.42774
DB00675	muscle contraction	44	-1.39563
DB00675	nucleotide like purinergic receptors	9	-1.38907
DB00675	recycling pathway of l1	26	-1.37302
DB00675	darpp 32 events	24	-1.36945
DB00675	acetylcholine binding and downstream events	11	-1.35192
DB00675	ras activation uopn ca2 infux through nmda receptor	17	-1.34971
DB00675	cd28 dependent pi3k akt signaling	21	-1.32321
DB00675	netrin1 signaling	35	-1.31958
DB00675	downregulation of smad2 3 smad4 transcriptional activity	19	-1.31852
DB00675	grb2 sos provides linkage to mapk signaling for intergrins	15	-1.30581
DB00675	signal regulatory protein sirp family interactions	12	-1.28784
DB00675	nod1 2 signaling pathway	30	-1.2868
DB00675	ctla4 inhibitory signaling	21	-1.26551
DB00675	dag and ip3 signaling	31	-1.26036
DB00675	p38mapk events	13	-1.25984
DB00675	ca dependent events	29	-1.25566
DB00675	spry regulation of fgf signaling	13	-1.25507
DB00675	erk mapk targets	21	-1.25187
DB00675	myogenesis	27	-1.23986
DB00675	pip3 activates akt signaling	27	-1.23954
DB00675	growth hormone receptor signaling	24	-1.23437
DB00675	plc beta mediated events	41	-1.20579
DB00675	acyl chain remodelling of ps	11	-1.20445
DB00675	adenylate cyclase inhibitory pathway	13	-1.20283
DB00675	signal attenuation	13	-1.20177
DB00675	pi3k events in erbb4 signaling	36	-1.18932
DB00675	nuclear events kinase and transcription factor activation	24	-1.18346
DB00675	downstream tcr signaling	35	-1.16205
DB00675	intrinsic pathway for apoptosis	29	-1.15732
DB00675	negative regulation of fgfr signaling	32	-1.13555
DB00675	acyl chain remodelling of pg	11	-1.13247
[truncated: 63,536 more rows]

## Sheet: drug-side effect proximity
Drugbank ID	Side effect	Number of side effect proteins	Proximity (z)
DB00775	pancreas	3	-2.48919
DB00775	vascular disease	3	-2.11536
DB00775	endocrine disorders	3	-1.98998
DB00775	tumor	1	-1.67655
DB00775	rheumatoid arthritis	1	-1.43602
DB00775	myocardial ischemia	6	-1.25902
DB00775	psoriasis	2	-1.15322
DB00775	hematologic disorders	1	-0.864014
DB00775	dementia	15	-0.829132
DB00775	varicose vein	1	-0.636104
DB00775	hypopigmentation	2	-0.544617
DB00775	leukemia	2	-0.433738
DB00775	systemic lupus erythematosus	2	-0.407436
DB00775	arrhythmia	7	0.234557
DB00775	inflammatory bowel disease	1	0.318098
DB00775	hemolytic anemia	3	1.11297
DB00775	anemia	1	1.16311
DB00678	endocrine disorders	3	-1.87897
DB00678	tumor	1	-1.73985
DB00678	leukemia	2	-1.72405
DB00678	anemia	1	-1.5641
DB00678	myocardial ischemia	6	-1.39161
DB00678	pancreas	3	-1.21751
DB00678	inflammatory bowel disease	1	-1.16556
DB00678	arrhythmia	7	-1.02958
DB00678	vascular disease	3	-0.966727
DB00678	dementia	15	-0.8352
DB00678	varicose vein	1	-0.810891
DB00678	hypopigmentation	2	-0.748238
DB00678	rheumatoid arthritis	1	-0.492049
DB00678	psoriasis	2	-0.0169815
DB00678	hematologic disorders	1	0.14494
DB00678	systemic lupus erythematosus	2	0.437641
DB00678	hemolytic anemia	3	0.476614
DB01169	tumor	1	-3.08517
DB01169	varicose vein	1	-2.96709
DB01169	inflammatory bowel disease	1	-2.33509
DB01169	hypopigmentation	2	-1.58288
DB01169	pancreas	3	-1.36759
DB01169	leukemia	2	-1.30754
DB01169	rheumatoid arthritis	1	-1.30426
DB01169	anemia	1	-1.19006
DB01169	endocrine disorders	3	-0.908245
DB01169	myocardial ischemia	6	-0.774457
DB01169	psoriasis	2	-0.668286
DB01169	systemic lupus erythematosus	2	-0.658017
DB01169	vascular disease	3	-0.392712
DB01169	arrhythmia	7	-0.364882
DB01169	hematologic disorders	1	-0.181463
DB01169	hemolytic anemia	3	0.12475
DB01169	dementia	15	0.962812
DB00674	pancreas	3	0.623836
DB00674	varicose vein	1	0.908769
DB00674	rheumatoid arthritis	1	0.994994
DB00674	tumor	1	1.27206
DB00674	hypopigmentation	2	1.28843
DB00674	anemia	1	1.41455
DB00674	dementia	15	1.67433
DB00674	inflammatory bowel disease	1	1.69334
DB00674	psoriasis	2	2.38983
DB00674	hematologic disorders	1	2.41161
DB00674	endocrine disorders	3	2.64099
DB00674	leukemia	2	3.26376
DB00674	vascular disease	3	3.59327
DB00674	systemic lupus erythematosus	2	3.62083
DB00674	hemolytic anemia	3	4.03603
DB00674	arrhythmia	7	4.34516
DB00674	myocardial ischemia	6	4.78874
DB00675	varicose vein	1	-3.94256
DB00675	tumor	1	-2.83433
DB00675	hematologic disorders	1	-1.75218
DB00675	systemic lupus erythematosus	2	-1.49131
DB00675	myocardial ischemia	6	-1.18801
DB00675	anemia	1	-1.09165
DB00675	pancreas	3	-0.99099
DB00675	dementia	15	-0.851598
DB00675	inflammatory bowel disease	1	-0.301818
DB00675	vascular disease	3	-0.260089
DB00675	endocrine disorders	3	-0.216454
DB00675	rheumatoid arthritis	1	-0.103147
DB00675	leukemia	2	-0.028467
DB00675	hemolytic anemia	3	0.0633253
DB00675	hypopigmentation	2	0.0700484
DB00675	psoriasis	2	0.51753
DB00675	arrhythmia	7	0.525547
DB00672	hemolytic anemia	3	-5.53578
DB00672	arrhythmia	7	0.186563
DB00672	vascular disease	3	0.199929
DB00672	hypopigmentation	2	0.297525
DB00672	dementia	15	0.347542
DB00672	rheumatoid arthritis	1	0.485213
DB00672	psoriasis	2	0.878937
DB00672	hematologic disorders	1	1.12694
DB00672	endocrine disorders	3	1.44422
DB00672	tumor	1	1.57889
DB00672	leukemia	2	1.58397
DB00672	systemic lupus erythematosus	2	1.63828
DB00672	anemia	1	1.74439
DB00672	pancreas	3	2.01237
DB00672	myocardial ischemia	6	2.04522
DB00672	inflammatory bowel disease	1	2.0858
DB00672	varicose vein	1	2.31885
DB00494	systemic lupus erythematosus	2	-1.31141
DB00494	arrhythmia	7	-1.13399
DB00494	rheumatoid arthritis	1	-0.523998
DB00494	psoriasis	2	-0.0202814
DB00494	hematologic disorders	1	0.230499
DB00494	endocrine disorders	3	0.401699
DB00494	tumor	1	0.447312
DB00494	anemia	1	0.486974
DB00494	hemolytic anemia	3	0.505197
DB00494	leukemia	2	0.5211
DB00494	pancreas	3	0.661191
DB00494	myocardial ischemia	6	0.687291
DB00494	inflammatory bowel disease	1	0.785837
DB00494	vascular disease	3	1.04286
DB00494	dementia	15	1.04407
DB00494	hypopigmentation	2	1.10398
DB00494	varicose vein	1	1.10797
DB00269	varicose vein	1	-3.36317
DB00269	tumor	1	-2.50957
DB00269	hematologic disorders	1	-0.884285
DB00269	endocrine disorders	3	-0.650432
DB00269	leukemia	2	-0.514156
DB00269	systemic lupus erythematosus	2	-0.487611
DB00269	hemolytic anemia	3	-0.467771
DB00269	anemia	1	-0.245895
DB00269	myocardial ischemia	6	-0.216601
DB00269	pancreas	3	-0.215256
DB00269	arrhythmia	7	-0.125259
DB00269	dementia	15	0.111629
DB00269	vascular disease	3	0.28952
DB00269	rheumatoid arthritis	1	0.350223
DB00269	inflammatory bowel disease	1	0.504152
DB00269	hypopigmentation	2	0.716216
DB00269	psoriasis	2	0.777215
DB00810	hematologic disorders	1	-0.177591
DB00810	hypopigmentation	2	-0.0660166
DB00810	dementia	15	-0.0598451
DB00810	rheumatoid arthritis	1	0.147556
DB00810	systemic lupus erythematosus	2	0.31406
DB00810	tumor	1	0.331878
DB00810	anemia	1	0.482748
DB00810	pancreas	3	0.763345
DB00810	psoriasis	2	0.772432
DB00810	arrhythmia	7	0.887217
DB00810	inflammatory bowel disease	1	0.904688
DB00810	varicose vein	1	1.18371
DB00810	endocrine disorders	3	1.34996
DB00810	leukemia	2	1.38215
DB00810	hemolytic anemia	3	1.56653
DB00810	myocardial ischemia	6	1.89344
DB00810	vascular disease	3	2.28953
DB00522	systemic lupus erythematosus	2	-0.375849
DB00522	pancreas	3	-0.145191
DB00522	vascular disease	3	0.0610266
DB00522	varicose vein	1	0.0698796
DB00522	dementia	15	0.11852
DB00522	rheumatoid arthritis	1	0.305669
DB00522	psoriasis	2	0.77485
DB00522	hematologic disorders	1	0.925759
DB00522	endocrine disorders	3	1.2692
DB00522	leukemia	2	1.33496
DB00522	tumor	1	1.341
DB00522	hemolytic anemia	3	1.40557
DB00522	anemia	1	1.48483
DB00522	myocardial ischemia	6	1.6051
DB00522	inflammatory bowel disease	1	1.76976
DB00522	arrhythmia	7	1.83031
DB00522	hypopigmentation	2	1.88247
DB00387	dementia	15	-2.87165
DB00387	pancreas	3	-2.82337
DB00387	hematologic disorders	1	-2.65001
DB00387	arrhythmia	7	-2.41838
DB00387	systemic lupus erythematosus	2	-2.3492
DB00387	endocrine disorders	3	-2.34116
DB00387	psoriasis	2	-1.99929
DB00387	myocardial ischemia	6	-1.82159
DB00387	vascular disease	3	-1.3804
DB00387	varicose vein	1	-1.20299
DB00387	hypopigmentation	2	-1.17838
DB00387	inflammatory bowel disease	1	-0.763862
DB00387	rheumatoid arthritis	1	-0.491864
DB00387	tumor	1	-0.460864
DB00387	leukemia	2	-0.456252
DB00387	anemia	1	-0.212348
DB00387	hemolytic anemia	3	0.61004
DB00819	rheumatoid arthritis	1	-1.71006
DB00819	inflammatory bowel disease	1	-1.3948
DB00819	psoriasis	2	-1.3123
DB00819	hematologic disorders	1	-0.992097
DB00819	hypopigmentation	2	-0.926588
DB00819	arrhythmia	7	-0.517501
DB00819	systemic lupus erythematosus	2	-0.422368
DB00819	dementia	15	-0.119798
DB00819	endocrine disorders	3	0.283324
DB00819	tumor	1	0.453817
DB00819	anemia	1	0.631988
DB00819	vascular disease	3	0.646442
DB00819	varicose vein	1	0.752793
DB00819	myocardial ischemia	6	0.883883
DB00819	leukemia	2	1.23281
DB00819	hemolytic anemia	3	1.34645
DB00819	pancreas	3	1.8855
DB00158	tumor	1	-1.02644
DB00158	anemia	1	-0.912603
DB00158	inflammatory bowel disease	1	-0.66118
DB00158	varicose vein	1	-0.524775
DB00158	dementia	15	-0.511217
DB00158	hypopigmentation	2	-0.492428
DB00158	rheumatoid arthritis	1	-0.265254
DB00158	psoriasis	2	0.0611397
DB00158	hematologic disorders	1	0.258027
DB00158	endocrine disorders	3	0.495862
DB00158	leukemia	2	0.531816
DB00158	systemic lupus erythematosus	2	0.598622
DB00158	hemolytic anemia	3	0.602082
DB00158	myocardial ischemia	6	0.769388
DB00158	pancreas	3	0.884812
DB00158	arrhythmia	7	0.914718
DB00158	vascular disease	3	1.1295
DB00380	varicose vein	1	-1.80648
DB00380	leukemia	2	-1.52393
DB00380	tumor	1	-1.33669
DB00380	hemolytic anemia	3	-1.32777
DB00380	anemia	1	-1.06931
DB00380	inflammatory bowel disease	1	-0.605799
DB00380	vascular disease	3	-0.43181
DB00380	hypopigmentation	2	-0.201802
DB00380	rheumatoid arthritis	1	-0.0648374
DB00380	pancreas	3	0.45786
DB00380	arrhythmia	7	0.565467
DB00380	psoriasis	2	0.574282
DB00380	hematologic disorders	1	0.809093
DB00380	dementia	15	0.954922
DB00380	endocrine disorders	3	1.04105
DB00380	systemic lupus erythematosus	2	1.20865
DB00380	myocardial ischemia	6	1.5937
DB00788	hemolytic anemia	3	-7.82183
DB00788	myocardial ischemia	6	-5.00027
DB00788	varicose vein	1	-1.30139
DB00788	pancreas	3	-0.539932
DB00788	inflammatory bowel disease	1	-0.382379
DB00788	vascular disease	3	-0.0637064
DB00788	hematologic disorders	1	0.0898027
DB00788	hypopigmentation	2	0.100645
DB00788	rheumatoid arthritis	1	0.351196
DB00788	tumor	1	0.50089
DB00788	leukemia	2	0.534696
DB00788	systemic lupus erythematosus	2	0.572917
DB00788	anemia	1	0.653004
DB00788	arrhythmia	7	1.06915
DB00788	dementia	15	1.27334
DB00788	psoriasis	2	1.3616
DB00788	endocrine disorders	3	2.01982
DB00464	varicose vein	1	-1.59169
DB00464	leukemia	2	-1.16995
DB00464	rheumatoid arthritis	1	-0.934655
DB00464	vascular disease	3	-0.440067
DB00464	psoriasis	2	-0.338216
DB00464	tumor	1	0.350489
DB00464	systemic lupus erythematosus	2	0.372411
DB00464	hemolytic anemia	3	0.442019
DB00464	anemia	1	0.461041
DB00464	pancreas	3	0.694127
DB00464	inflammatory bowel disease	1	0.758776
DB00464	arrhythmia	7	0.861276
DB00464	dementia	15	1.07691
DB00464	hypopigmentation	2	1.14668
DB00464	hematologic disorders	1	1.30279
DB00464	endocrine disorders	3	1.81645
DB00464	myocardial ischemia	6	2.19441
DB00783	varicose vein	1	-3.77379
DB00783	tumor	1	-3.23762
DB00783	anemia	1	-1.69188
DB00783	hematologic disorders	1	-1.40293
DB00783	systemic lupus erythematosus	2	-0.970431
DB00783	inflammatory bowel disease	1	-0.921424
DB00783	myocardial ischemia	6	-0.604161
DB00783	hypopigmentation	2	-0.468545
DB00783	pancreas	3	-0.40705
DB00783	dementia	15	-0.0681402
DB00783	endocrine disorders	3	0.0142228
DB00783	leukemia	2	0.153387
DB00783	vascular disease	3	0.254909
DB00783	hemolytic anemia	3	0.258404
DB00783	psoriasis	2	0.359138
DB00783	rheumatoid arthritis	1	0.486852
DB00783	arrhythmia	7	0.951624
DB01097	varicose vein	1	-1.98486
DB01097	tumor	1	-1.8933
DB01097	myocardial ischemia	6	-1.70971
DB01097	pancreas	3	-1.47822
DB01097	arrhythmia	7	-1.47134
DB01097	psoriasis	2	-1.4652
DB01097	dementia	15	-1.1446
DB01097	inflammatory bowel disease	1	-1.05121
DB01097	endocrine disorders	3	-0.873355
DB01097	vascular disease	3	-0.777009
DB01097	leukemia	2	-0.669256
DB01097	hypopigmentation	2	-0.667603
DB01097	systemic lupus erythematosus	2	-0.589394
DB01097	hemolytic anemia	3	-0.507017
DB01097	rheumatoid arthritis	1	-0.452347
DB01097	anemia	1	-0.282483
DB01097	hematologic disorders	1	0.326501
DB04895	pancreas	3	-3.32653
DB04895	hematologic disorders	1	-2.02835
DB04895	endocrine disorders	3	-1.76083
DB04895	systemic lupus erythematosus	2	-1.73351
DB04895	dementia	15	-0.964177
DB04895	psoriasis	2	-0.0507746
DB04895	leukemia	2	0.411771
DB04895	hemolytic anemia	3	0.427211
DB04895	tumor	1	0.440295
DB04895	anemia	1	0.471009
DB04895	myocardial ischemia	6	0.593269
DB04895	inflammatory bowel disease	1	0.740968
DB04895	arrhythmia	7	0.764646
DB04895	varicose vein	1	0.950012
DB04895	vascular disease	3	0.958409
DB04895	hypopigmentation	2	1.03333
DB04895	rheumatoid arthritis	1	1.28557
DB01014	hemolytic anemia	3	-4.77226
DB01014	myocardial ischemia	6	-2.59194
DB01014	anemia	1	-2.35866
DB01014	varicose vein	1	-1.38669
DB01014	tumor	1	-1.04816
DB01014	inflammatory bowel disease	1	-1.04476
DB01014	hypopigmentation	2	-0.496397
DB01014	pancreas	3	-0.414702
DB01014	rheumatoid arthritis	1	-0.00257024
DB01014	vascular disease	3	0.175115
DB01014	hematologic disorders	1	0.32473
DB01014	arrhythmia	7	0.766347
DB01014	endocrine disorders	3	0.771283
DB01014	leukemia	2	0.895578
DB01014	psoriasis	2	0.949066
DB01014	systemic lupus erythematosus	2	0.969491
DB01014	dementia	15	1.2226
DB01016	dementia	15	-3.15729
DB01016	hemolytic anemia	3	-2.46293
DB01016	vascular disease	3	-2.39257
DB01016	arrhythmia	7	-2.35562
DB01016	systemic lupus erythematosus	2	-1.96926
DB01016	hematologic disorders	1	-1.78187
DB01016	rheumatoid arthritis	1	-1.28946
DB01016	tumor	1	-1.28243
DB01016	psoriasis	2	-1.25239
DB01016	endocrine disorders	3	-0.869441
DB01016	hypopigmentation	2	-0.726403
DB01016	pancreas	3	0.093511
DB01016	varicose vein	1	0.357727
DB01016	inflammatory bowel disease	1	0.493869
DB01016	myocardial ischemia	6	0.593919
DB01016	anemia	1	0.806259
DB01016	leukemia	2	1.07898
DB00549	hemolytic anemia	3	-0.996599
DB00549	inflammatory bowel disease	1	-0.660558
DB00549	arrhythmia	7	-0.612623
DB00549	vascular disease	3	-0.505154
DB00549	varicose vein	1	-0.47471
DB00549	hypopigmentation	2	-0.39993
DB00549	rheumatoid arthritis	1	-0.262819
DB00549	psoriasis	2	0.103835
DB00549	hematologic disorders	1	0.263308
DB00549	endocrine disorders	3	0.474502
DB00549	systemic lupus erythematosus	2	0.537683
DB00549	tumor	1	0.539702
DB00549	leukemia	2	0.54094
DB00549	anemia	1	0.633342
DB00549	myocardial ischemia	6	0.745379
DB00549	pancreas	3	0.836854
DB00549	dementia	15	1.06486
DB00541	anemia	1	-2.00228
DB00541	hematologic disorders	1	-1.6547
DB00541	endocrine disorders	3	-1.38815
DB00541	leukemia	2	-1.16532
DB00541	systemic lupus erythematosus	2	-1.16343
DB00541	rheumatoid arthritis	1	-1.15619
DB00541	tumor	1	-1.02632
DB00541	hypopigmentation	2	-0.993686
DB00541	varicose vein	1	-0.98598
DB00541	psoriasis	2	-0.677656
DB00541	pancreas	3	-0.650636
DB00541	arrhythmia	7	-0.532263
DB00541	dementia	15	-0.359862
DB00541	vascular disease	3	-0.117072
DB00541	inflammatory bowel disease	1	0.25443
DB00541	hemolytic anemia	3	1.52627
DB00541	myocardial ischemia	6	1.73933
DB00014	inflammatory bowel disease	1	-2.17528
DB00014	rheumatoid arthritis	1	-2.01233
DB00014	psoriasis	2	-1.71143
DB00014	hypopigmentation	2	-1.61579
DB00014	varicose vein	1	-1.60332
DB00014	hematologic disorders	1	-1.54296
DB00014	endocrine disorders	3	-1.39501
DB00014	tumor	1	-1.28364
DB00014	systemic lupus erythematosus	2	-1.16848
DB00014	arrhythmia	7	-0.512368
DB00014	vascular disease	3	-0.382582
DB00014	dementia	15	-0.266156
DB00014	leukemia	2	0.227884
DB00014	hemolytic anemia	3	0.342535
DB00014	anemia	1	0.359087
DB00014	myocardial ischemia	6	0.59811
DB00014	pancreas	3	0.688411
DB01250	tumor	1	-2.22696
DB01250	inflammatory bowel disease	1	-1.71286
DB01250	hypopigmentation	2	-1.35508
DB01250	varicose vein	1	-1.35348
DB01250	vascular disease	3	-1.34465
DB01250	rheumatoid arthritis	1	-0.921945
DB01250	psoriasis	2	-0.457798
DB01250	hematologic disorders	1	-0.228456
DB01250	endocrine disorders	3	-0.0142605
DB01250	leukemia	2	0.0184538
DB01250	systemic lupus erythematosus	2	0.0903203
DB01250	hemolytic anemia	3	0.105835
DB01250	anemia	1	0.118623
DB01250	myocardial ischemia	6	0.309999
DB01250	pancreas	3	0.366149
DB01250	arrhythmia	7	0.457323
DB01250	dementia	15	0.642898
DB01033	hematologic disorders	1	-2.00813
DB01033	endocrine disorders	3	-1.75597
DB01033	systemic lupus erythematosus	2	-1.67236
DB01033	leukemia	2	-1.61769
DB01033	dementia	15	-0.787942
DB01033	varicose vein	1	-0.765678
DB01033	rheumatoid arthritis	1	-0.488658
DB01033	psoriasis	2	0.0573791
DB01033	tumor	1	0.474864
DB01033	hemolytic anemia	3	0.567557
DB01033	anemia	1	0.577466
DB01033	myocardial ischemia	6	0.714642
DB01033	pancreas	3	0.755551
DB01033	inflammatory bowel disease	1	0.787017
DB01033	arrhythmia	7	0.867595
DB01033	vascular disease	3	1.04407
DB01033	hypopigmentation	2	1.24111
DB01076	inflammatory bowel disease	1	-1.96364
DB01076	varicose vein	1	-1.49145
DB01076	hypopigmentation	2	-1.39086
DB01076	pancreas	3	-1.0755
DB01076	arrhythmia	7	-0.92828
DB01076	rheumatoid arthritis	1	-0.750032
DB01076	endocrine disorders	3	-0.636927
DB01076	dementia	15	-0.533822
DB01076	vascular disease	3	-0.502716
DB01076	tumor	1	-0.491485
DB01076	anemia	1	-0.212464
DB01076	psoriasis	2	-0.137218
DB01076	hematologic disorders	1	0.151387
DB01076	leukemia	2	0.652027
DB01076	systemic lupus erythematosus	2	0.702309
DB01076	hemolytic anemia	3	0.758759
DB01076	myocardial ischemia	6	1.04241
DB01075	rheumatoid arthritis	1	-2.6137
DB01075	psoriasis	2	-2.34607
DB01075	inflammatory bowel disease	1	-1.86254
DB01075	arrhythmia	7	-1.61282
DB01075	vascular disease	3	-1.60109
DB01075	varicose vein	1	-1.54147
DB01075	hypopigmentation	2	-1.41154
DB01075	dementia	15	-1.37252
DB01075	hematologic disorders	1	-0.380325
DB01075	systemic lupus erythematosus	2	-0.105792
DB01075	endocrine disorders	3	-0.093112
DB01075	leukemia	2	-0.0644818
DB01075	tumor	1	-0.0317803
DB01075	hemolytic anemia	3	-0.0255925
DB01075	anemia	1	-0.00848983
DB01075	myocardial ischemia	6	0.169054
DB01075	pancreas	3	0.212872
DB00608	vascular disease	3	-1.27059
DB00608	inflammatory bowel disease	1	-0.430859
DB00608	endocrine disorders	3	-0.237278
DB00608	dementia	15	-0.0896897
DB00608	systemic lupus erythematosus	2	-0.0725646
DB00608	varicose vein	1	-0.0321062
DB00608	tumor	1	0.00099751
DB00608	hypopigmentation	2	0.01248
DB00608	psoriasis	2	0.130259
DB00608	rheumatoid arthritis	1	0.231127
DB00608	hematologic disorders	1	0.377007
DB00608	pancreas	3	0.403704
DB00608	arrhythmia	7	0.670789
DB00608	leukemia	2	0.898726
DB00608	hemolytic anemia	3	1.08958
DB00608	anemia	1	1.18919
DB00608	myocardial ischemia	6	1.39733
DB01073	anemia	1	-1.17065
DB01073	leukemia	2	-0.503715
DB01073	tumor	1	-0.455758
DB01073	hemolytic anemia	3	-0.316843
DB01073	varicose vein	1	-0.301352
DB01073	hypopigmentation	2	-0.228209
DB01073	myocardial ischemia	6	0.0204906
DB01073	rheumatoid arthritis	1	0.0864599
DB01073	inflammatory bowel disease	1	0.274493
DB01073	vascular disease	3	0.577276
DB01073	dementia	15	0.595481
DB01073	psoriasis	2	1.07676
DB01073	pancreas	3	1.25594
DB01073	hematologic disorders	1	1.27701
DB01073	arrhythmia	7	1.37374
DB01073	endocrine disorders	3	1.81394
DB01073	systemic lupus erythematosus	2	1.9674
DB00603	tumor	1	-4.93502
DB00603	varicose vein	1	-4.40638
DB00603	anemia	1	-0.923797
DB00603	myocardial ischemia	6	-0.84182
DB00603	pancreas	3	-0.627461
DB00603	hematologic disorders	1	-0.310322
DB00603	inflammatory bowel disease	1	-0.240741
DB00603	vascular disease	3	-0.191402
DB00603	endocrine disorders	3	-0.00548417
DB00603	rheumatoid arthritis	1	0.0542139
DB00603	leukemia	2	0.142103
DB00603	systemic lupus erythematosus	2	0.154907
DB00603	hemolytic anemia	3	0.243819
DB00603	hypopigmentation	2	0.265841
DB00603	psoriasis	2	0.810101
DB00603	arrhythmia	7	0.960158
DB00603	dementia	15	1.2874
DB00949	psoriasis	2	-3.34446
DB00949	endocrine disorders	3	-2.97337
DB00949	systemic lupus erythematosus	2	-2.73743
DB00949	arrhythmia	7	-1.9649
DB00949	dementia	15	-1.66335
DB00949	tumor	1	-1.59335
DB00949	myocardial ischemia	6	-1.13031
DB00949	pancreas	3	-1.02702
DB00949	rheumatoid arthritis	1	-0.77996
DB00949	vascular disease	3	-0.466842
DB00949	varicose vein	1	-0.433315
DB00949	hypopigmentation	2	-0.320267
DB00949	anemia	1	-0.177703
DB00949	hematologic disorders	1	0.0997989
DB00949	inflammatory bowel disease	1	0.17453
DB00949	leukemia	2	0.626082
DB00949	hemolytic anemia	3	1.89938
DB00600	inflammatory bowel disease	1	-1.84377
DB00600	arrhythmia	7	-1.74996
DB00600	vascular disease	3	-1.71873
DB00600	varicose vein	1	-1.61506
DB00600	hypopigmentation	2	-1.50783
DB00600	dementia	15	-1.41563
DB00600	rheumatoid arthritis	1	-1.1269
DB00600	psoriasis	2	-0.560289
DB00600	hematologic disorders	1	-0.468039
DB00600	endocrine disorders	3	-0.221382
DB00600	tumor	1	-0.157761
DB00600	systemic lupus erythematosus	2	-0.142583
DB00600	leukemia	2	-0.114057
DB00600	hemolytic anemia	3	-0.0902336
DB00600	anemia	1	-0.0355472
DB00600	pancreas	3	0.0666954
DB00600	myocardial ischemia	6	0.110467
DB00829	dementia	15	-3.87786
DB00829	vascular disease	3	-3.22411
DB00829	myocardial ischemia	6	-2.50949
DB00829	inflammatory bowel disease	1	-2.27071
DB00829	arrhythmia	7	-1.95018
DB00829	hypopigmentation	2	-1.89632
DB00829	rheumatoid arthritis	1	-1.84403
DB00829	psoriasis	2	-1.75438
DB00829	varicose vein	1	-1.06858
DB00829	hematologic disorders	1	-0.612313
DB00829	tumor	1	0.215614
DB00829	systemic lupus erythematosus	2	0.256403
DB00829	anemia	1	0.464029
DB00829	leukemia	2	0.660161
DB00829	pancreas	3	0.715093
DB00829	endocrine disorders	3	0.982962
DB00829	hemolytic anemia	3	2.29646
DB00605	hemolytic anemia	3	-4.5109
DB00605	myocardial ischemia	6	-3.31051
DB00605	varicose vein	1	-1.82574
DB00605	tumor	1	-1.21737
DB00605	inflammatory bowel disease	1	-1.01063
DB00605	pancreas	3	-0.568549
DB00605	leukemia	2	-0.437895
DB00605	hypopigmentation	2	-0.280597
DB00605	anemia	1	-0.0615507
DB00605	rheumatoid arthritis	1	0.0191805
DB00605	vascular disease	3	0.115202
DB00605	psoriasis	2	0.295284
DB00605	systemic lupus erythematosus	2	0.535626
DB00605	hematologic disorders	1	0.605073
DB00605	dementia	15	0.978007
DB00605	endocrine disorders	3	1.22078
DB00605	arrhythmia	7	1.46129
DB00471	arrhythmia	7	-1.23186
DB00471	inflammatory bowel disease	1	-1.20254
DB00471	vascular disease	3	-1.03662
DB00471	varicose vein	1	-0.909012
DB00471	hypopigmentation	2	-0.858751
DB00471	endocrine disorders	3	-0.773309
DB00471	tumor	1	-0.596497
DB00471	hemolytic anemia	3	-0.588581
DB00471	rheumatoid arthritis	1	-0.570507
DB00471	anemia	1	-0.448005
DB00471	pancreas	3	-0.212937
DB00471	psoriasis	2	0.0321178
DB00471	hematologic disorders	1	0.196143
DB00471	dementia	15	0.240772
DB00471	leukemia	2	0.554122
DB00471	systemic lupus erythematosus	2	0.629635
DB00471	myocardial ischemia	6	0.922722
DB01367	inflammatory bowel disease	1	-0.572163
DB01367	vascular disease	3	-0.515217
DB01367	leukemia	2	-0.250647
DB01367	varicose vein	1	-0.179247
DB01367	hypopigmentation	2	-0.132991
DB01367	tumor	1	-0.123525
DB01367	hemolytic anemia	3	-0.102782
DB01367	anemia	1	0.162003
DB01367	arrhythmia	7	0.513755
DB01367	hematologic disorders	1	0.683785
DB01367	dementia	15	0.808241
DB01367	endocrine disorders	3	1.04741
DB01367	rheumatoid arthritis	1	1.09163
DB01367	systemic lupus erythematosus	2	1.20077
DB01367	myocardial ischemia	6	1.60225
DB01367	pancreas	3	1.66237
DB01367	psoriasis	2	2.08853
DB00860	inflammatory bowel disease	1	-3.53252
DB00860	hypopigmentation	2	-3.52593
DB00860	rheumatoid arthritis	1	-1.8283
DB00860	psoriasis	2	-1.53813
DB00860	hematologic disorders	1	-1.25682
DB00860	endocrine disorders	3	-0.965834
DB00860	systemic lupus erythematosus	2	-0.816865
DB00860	leukemia	2	-0.785365
DB00860	tumor	1	-0.710683
DB00860	hemolytic anemia	3	-0.70063
DB00860	anemia	1	-0.483248
DB00860	pancreas	3	-0.445762
DB00860	arrhythmia	7	-0.329247
DB00860	dementia	15	-0.214115
DB00860	vascular disease	3	-0.0293069
DB00860	varicose vein	1	0.485335
DB00860	myocardial ischemia	6	1.44552
DB01083	pancreas	3	-1.48207
DB01083	rheumatoid arthritis	1	-1.07527
DB01083	endocrine disorders	3	-0.921655
DB01083	varicose vein	1	-0.868243
DB01083	dementia	15	-0.829392
DB01083	psoriasis	2	-0.464744
DB01083	inflammatory bowel disease	1	-0.170243
DB01083	hematologic disorders	1	-0.136247
DB01083	arrhythmia	7	-0.123921
DB01083	vascular disease	3	0.157141
DB01083	tumor	1	0.339301
DB01083	hypopigmentation	2	0.356581
DB01083	systemic lupus erythematosus	2	0.404464
DB01083	leukemia	2	0.405541
DB01083	anemia	1	0.529616
DB01083	hemolytic anemia	3	1.72821
DB01083	myocardial ischemia	6	1.9802
DB01080	pancreas	3	-1.94172
DB01080	vascular disease	3	-1.48023
DB01080	hematologic disorders	1	-1.41152
[truncated: 3,380 more rows]

## Sheet: Withdrawn drug-disease proximity
Drugbank ID	Side effect	Number of side effect proteins	Proximity (z)
[truncated: 3,510 more rows]

[truncated: 1 more sheets: Withdrawn drug-side effect proximity]
