# Supplementary material for: Network-based in silico drug efficacy screening
Source: Nat Commun. 2016 Feb 1;7:10331. doi: 10.1038/ncomms10331 (PMC4740350; doi:10.1038/ncomms10331)
Supplement: Supplementary Data 2 — Drug proximity values for rare diseases [file ncomms10331-s3.xls]

## Sheet: drug disease proximity for rare
Supplementary Data 2. Drug proximity values for rare diseases.
Drugbank ID	Disease	Number of disease proteins	Proximity (z)
DB01418	Hereditary combined deficiency of vitamin K dependent clotting factors	2	-6.89617
DB01418	Resistance to vitamin K antagonists	1	-5.98669
DB01418	Vitamin K antagonists toxicity or dose selection	3	-5.77705
DB01418	Biotin responsive basal ganglia disease	1	-4.12098
DB01418	Chylomicron retention disease	1	-4.05836
DB01418	Albers Sch?nberg osteopetrosis	1	-3.99463
DB01418	Lenz Majewski hyperostotic dwarfism	1	-3.93167
DB01418	Infantile spams psychomotor retardation progressive brain atrophy basal ganglia disease	1	-3.84727
DB01418	Desquamative interstitial pneumonia	1	-3.80661
DB01418	Keratoderma hereditarium mutilans	1	-3.7743
DB01418	Infant acute respiratory distress syndrome	2	-3.73449
DB01418	Chronic respiratory distress with surfactant metabolism deficiency	1	-3.69056
DB01418	Porokeratotic eccrine ostial and dermal duct nevus	1	-3.52088
DB01418	Fatty acid hydroxylase associated neurodegeneration	1	-3.52088
DB01418	Familial dementia British type	1	-3.51484
DB01418	Knuckle pads leukonychia sensorineural deafness palmoplantar hyperkeratosis syndrome	1	-3.50711
DB01418	KID syndrome	2	-3.44656
DB01418	Palmoplantar keratoderma deafness syndrome	1	-3.43376
DB01418	X linked parkinsonism spasticity syndrome	1	-3.4018
DB01418	X linked intellectual disability Hedera type	1	-3.4018
DB01418	Retinal dystrophy with inner retinal dysfunction and ganglion cell anomalies	1	-3.38195
DB01418	Ehlers Danlos syndrome spondylocheirodysplastic type	1	-3.36574
DB01418	ALG3 CDG	1	-3.34533
DB01418	Thiamine responsive encephalopathy	1	-3.34146
DB01418	Leukoencephalopathy dystonia motor neuropathy	1	-3.32468
DB01418	Fetal hydantoin syndrome	1	-3.314
DB01418	Carpenter syndrome	2	-3.30862
DB01418	Hypotrichosis deafness syndrome	1	-3.29131
DB01418	Familial dementia Danish type	1	-3.27724
DB01418	Autosomal dominant spastic paraplegia type 6	1	-3.26787
DB01418	Familial renal amyloidosis due to Apolipoprotein AII variant	1	-3.22883
DB01418	Hyperphosphatasia intellectual disability syndrome	3	-3.15817
DB01418	Severe early childhood onset retinal dystrophy	3	-3.13535
DB01418	Craniometaphyseal dysplasia	1	-3.08696
DB01418	Syndactyly type 3	1	-3.08001
DB01418	Erythrokeratodermia variabilis	2	-3.04855
DB01418	DK1 CDG	1	-3.01653
DB01418	Ichthyosis hypotrichosis sclerosing cholangitis	1	-3.00737
DB01418	Cisplatin toxicity	1	-2.98546
DB01418	Immunodeficiency by defective expression of HLA class 1	3	-2.95932
DB01418	Graham Little Piccardi Lassueur syndrome	1	-2.93607
DB01418	Familial hypercholanemia	3	-2.92
DB01418	Autosomal recessive malignant osteopetrosis	3	-2.88234
DB01418	Non epidermolytic palmoplantar keratoderma	1	-2.8566
DB01418	Intermediate osteopetrosis	2	-2.84315
DB01418	Hereditary motor and sensory neuropathy type 6	1	-2.81127
DB01418	Combined oxidative phosphorylation deficiency type 21	1	-2.794
DB01418	WAGR syndrome	3	-2.77749
DB01418	Autosomal dominant palmoplantar keratoderma and congenital alopecia	1	-2.70944
DB01418	Chronic eosinophilic leukemia	2	-2.70519
DB01418	Myxoid/round cell liposarcoma	2	-2.65988
DB01418	Autosomal recessive spastic paraplegia type 35	1	-2.64209
DB01418	Hyperlipoproteinemia type 5	2	-2.58476
DB01418	Methylmalonic acidemia with homocystinuria type cblX	1	-2.56081
DB01418	Microphthalmia Lenz type	2	-2.55882
DB01418	Huntington disease	2	-2.55234
DB01418	Hereditary motor and sensory neuropathy type 5	1	-2.5316
DB01418	Pancytopenia developmental delay syndrome	1	-2.52996
DB01418	Premature aging appearance developmental delay cardiac arrhythmia syndrome	1	-2.5064
DB01418	Oculodentodigital dysplasia	1	-2.49615
DB01418	Autosomal dominant medullary cystic kidney disease with hyperuricemia	1	-2.48276
DB01418	Myeloid neoplasm associated with PDGFRA rearrangement	1	-2.45314
DB01418	Coats plus syndrome	1	-2.45314
DB01418	Severe combined immunodeficiency due to IKK2 deficiency	1	-2.375
DB01418	X linked Emery Dreifuss muscular dystrophy	2	-2.34382
DB01418	Susceptibility/resistance to HIV infection	1	-2.3395
DB01418	Hypoplastic left heart syndrome	2	-2.31615
DB01418	Myxofibrosarcoma	3	-2.3125
DB01418	Toxicity or absent response to clozapine	2	-2.3094
DB01418	Ichthyosis follicularis alopecia photophobia	1	-2.28748
DB01418	Sudden infant death dysgenesis of the testes	1	-2.25884
DB01418	Familial atrial fibrillation	17	-2.25492
DB01418	Gastrointestinal stromal tumor	5	-2.24289
DB01418	BRESEK syndrome	1	-2.23607
DB01418	Lethal arthrogryposis anterior horn cell disease	1	-2.20207
DB01418	Primary hypereosinophilic syndrome	5	-2.20207
DB01418	Ataxia with vitamin E deficiency	1	-2.19172
DB01418	Rh deficiency syndrome	1	-2.19003
DB01418	Hereditary pulmonary alveolar proteinosis	4	-2.17232
DB01418	Isoniazid toxicity	1	-2.17147
DB01418	Short stature due to primary acid labile subunit deficiency	1	-2.16869
DB01418	Hidrotic ectodermal dysplasia	1	-2.16742
DB01418	Autosomal recessive spastic paraplegia type 62	1	-2.16129
DB01418	Severe congenital hypochromic anemia with ringed sideroblasts	1	-2.15443
DB01418	Bothnia retinal dystrophy	1	-2.1502
DB01418	Mutilating palmoplantar keratoderma with periorificial keratotic plaques	1	-2.12879
DB01418	Macrocephaly developmental delay syndrome	1	-2.11849
DB01418	Severe early onset axonal neuropathy due to MFN2 deficiency	1	-2.11695
DB01418	GAPO syndrome	1	-2.10717
DB01418	22q11 2 deletion syndrome	5	-2.09683
DB01418	Idiopathic pulmonary fibrosis	9	-2.08727
DB01418	Isolated thyroid stimulating hormone deficiency	1	-2.05736
DB01418	Methylmalonic acidemia due to methylmalonyl CoA epimerase deficiency	1	-2.01144
DB01418	Ehlers Danlos syndrome musculocontractural type	1	-2.00135
DB01418	Familial juvenile hyperuricemic nephropathy type 1	1	-1.98575
DB01418	Autosomal recessive non syndromic intellectual disability	18	-1.97133
DB01418	Severe early onset obesity insulin resistance syndrome due to SH2B1 deficiency	1	-1.96869
DB01418	Autosomal dominant spastic paraplegia type 17	1	-1.95189
DB01418	Familial tumoral calcinosis	2	-1.95133
DB01418	Bathing suit ichthyosis	1	-1.95083
DB01418	MPDU1 CDG	1	-1.95083
DB01418	Common variable immunodeficiency	9	-1.94957
DB01418	Acral self healing collodion baby	1	-1.94782
DB01418	Osteogenesis imperfecta type 3	11	-1.94782
DB01418	Hydrolethalus	2	-1.91004
DB01418	Hyperuricemia anemia renal failure	1	-1.90165
DB01418	Overhydrated hereditary stomatocytosis	1	-1.89922
DB01418	Pseudohypoaldosteronism type 2B	1	-1.89701
DB01418	Congenital deficiency in alpha fetoprotein	1	-1.89535
DB01418	Glutathione synthetase deficiency without 5 oxoprolinuria	1	-1.87662
DB01418	Autosomal recessive severe congenital neutropenia due to JAGN1 deficiency	1	-1.87179
DB01418	Self healing collodion baby	2	-1.86987
DB01418	Leigh syndrome with leukodystrophy	13	-1.86987
DB01418	Autosomal dominant limb girdle muscular dystrophy type 1C	1	-1.85934
DB01418	Autosomal dominant Charcot Marie Tooth disease type 2A2	1	-1.83617
DB01418	Leber congenital amaurosis	17	-1.83322
DB01418	Lamellar ichthyosis	2	-1.82759
DB01418	Growth delay due to insulin like growth factor type 1 deficiency	1	-1.82143
DB01418	Severe neurodegenerative syndrome with lipodystrophy	1	-1.80299
DB01418	Charcot Marie Tooth disease type 1D	1	-1.8023
DB01418	Congenital adrenal hyperplasia due to cytochrome P450 oxidoreductase deficiency	1	-1.80197
DB01418	Thomsen and Becker disease	1	-1.78074
DB01418	Autosomal dominant non syndromic sensorineural deafness type DFNA	26	-1.77083
DB01418	STT3A CDG	1	-1.77083
DB01418	Microcephalic primordial dwarfism due to ZNF335 deficiency	1	-1.76631
DB01418	Non syndromic congenital cataract	2	-1.75845
DB01418	Hyperbiliverdinemia	1	-1.75032
DB01418	Familial caudal dysgenesis	1	-1.74596
DB01418	Spinocerebellar ataxia type 34	1	-1.73205
DB01418	Wolcott Rallison syndrome	1	-1.72775
DB01418	Oculopharyngeal muscular dystrophy	1	-1.71791
DB01418	Glutathione synthetase deficiency with 5 oxoprolinuria	1	-1.69067
DB01418	Multicentric carpo tarsal osteolysis with or without nephropathy	1	-1.68676
DB01418	Glycogen storage disease due to muscle beta enolase deficiency	1	-1.68168
DB01418	Congenital non bullous ichthyosiform erythroderma	2	-1.67932
DB01418	Nephrotic syndrome deafness pretibial epidermolysis bullosa syndrome	1	-1.67932
DB01418	Lethal congenital contracture syndrome type 1	1	-1.67833
DB01418	X linked intellectual disability Porteous type	1	-1.66667
DB01418	Distal monosomy 3p	3	-1.66667
DB01418	Charcot Marie Tooth disease type 1C	1	-1.66004
DB01418	Familial renal amyloidosis due to lysozyme variant	1	-1.65553
DB01418	Autosomal recessive non syndromic sensorineural deafness type DFNB	37	-1.65123
DB01418	Microcephaly complex motor and sensory axonal neuropathy	1	-1.64485
DB01418	Hereditary persistence of alpha fetoprotein	1	-1.64139
DB01418	Homocystinuria due to methylene tetrahydrofolate reductase deficiency	1	-1.64111
DB01418	Cystathioninuria	1	-1.64111
DB01418	Oculofaciocardiodental syndrome	1	-1.62777
DB01418	Intellectual disability craniofacial dysmorphism cryptorchidism	1	-1.62221
DB01418	Progressive symmetric erythrokeratodermia	1	-1.62221
DB01418	Fraser syndrome	1	-1.62069
DB01418	Myoclonic astastic epilepsy	2	-1.61357
DB01418	Nakajo Nishimura syndrome	1	-1.61156
DB01418	Early onset epileptic encephalopathy cortical blindness intellectual disability facial dysmorphism syndrome	1	-1.61156
DB01418	Lethal encephalopathy due to mitochondrial and peroxisomal fission defect	1	-1.61036
DB01418	Autosomal recessive spondylometaphyseal dysplasia M?garban? type	1	-1.61036
DB01418	CHST3 related skeletal dysplasia	1	-1.60451
DB01418	Cortical dysgenesis with pontocerebellar hypoplasia due to TUBB3 mutation	1	-1.60391
DB01418	Methotrexate toxicity or dose selection	1	-1.60357
DB01418	Carnitine palmitoyl transferase 1A deficiency	1	-1.58547
DB01418	Familial multiple trichoepithelioma	1	-1.58311
DB01418	X linked non syndromic intellectual disability	22	-1.58311
DB01418	Isolated anencephaly/exencephaly	2	-1.58311
DB01418	Sarcosinemia	1	-1.58114
DB01418	Autosomal dominant Charcot Marie Tooth disease type 2A1	1	-1.58114
DB01418	Hyperlipidemia due to hepatic triglyceride lipase deficiency	1	-1.58114
DB01418	Pancreatic colipase deficiency	1	-1.57238
DB01418	Mucopolysaccharidosis type 7	1	-1.57238
DB01418	Caudal regression sequence	2	-1.57072
DB01418	Rippling muscle disease	1	-1.56961
DB01418	17p11 2 microduplication syndrome	1	-1.56061
DB01418	Maternally inherited spastic paraplegia	1	-1.55629
DB01418	2p21 microdeletion syndrome	3	-1.55481
DB01418	Exfoliative ichthyosis	1	-1.54631
DB01418	Congenital ichthyosis intellectual disability spastic quadriplegia	1	-1.54303
DB01418	Psychomotor retardation due to S adenosylhomocysteine hydrolase deficiency	1	-1.53216
DB01418	Stargardt disease	3	-1.52094
DB01418	Fundus albipunctatus	3	-1.51933
DB01418	Combined oxidative phosphorylation deficiency type 20	1	-1.51655
DB01418	X linked intellectual disability Golabi Ito Hall type	1	-1.51268
DB01418	Charcot Marie Tooth disease type 4E	1	-1.50756
DB01418	Fatal infantile hypertrophic cardiomyopathy due to mitochondrial complex I deficiency	1	-1.50517
DB01418	Familial vesicoureteral reflux	3	-1.49691
DB01418	X linked progressive cerebellar ataxia	1	-1.493
DB01418	Spinocerebellar ataxia type 5	1	-1.48079
DB01418	Hemihypertrophy	1	-1.47959
DB01418	Congenital high molecular weight kininogen deficiency	1	-1.47959
DB01418	BAP1 related tumor predisposition syndrome	1	-1.47254
DB01418	Progressive familial intrahepatic cholestasis type 2	2	-1.45539
DB01418	CANDLE syndrome	1	-1.45539
DB01418	X linked Charcot Marie Tooth disease type 1	1	-1.45297
DB01418	Distal 16p11 2 microdeletion syndrome	1	-1.44989
DB01418	Generalized epilepsy paroxysmal dyskinesia	1	-1.44422
DB01418	Silver Russell syndrome due to 11p15 microduplication	1	-1.42639
DB01418	Polyglucosan body myopathy	1	-1.42432
DB01418	Distal hereditary motor neuropathy type 5	3	-1.42432
DB01418	Keratoderma hereditarium mutilans with ichthyosis	1	-1.41791
DB01418	Precursor B cell acute lymphoblastic leukemia	18	-1.41714
DB01418	Peripheral primitive neuroectodermal tumor	2	-1.41267
DB01418	Shprintzen Goldberg syndrome	2	-1.41267
DB01418	Familial dysautonomia	1	-1.41102
DB01418	Beckwith Wiedemann syndrome due to imprinting defect of 11p15	1	-1.40214
DB01418	NARP syndrome	1	-1.401
DB01418	Bernard Soulier syndrome	2	-1.39715
DB01418	Moyamoya disease	2	-1.39437
DB01418	Familial lipoprotein lipase deficiency	1	-1.39437
DB01418	Duane retraction syndrome	1	-1.38796
DB01418	Progressive myoclonic epilepsy type 6	1	-1.38699
DB01418	Multisystemic smooth muscle dysfunction syndrome	1	-1.38176
DB01418	X linked intellectual disability Sutherland Haan type	1	-1.37675
DB01418	Congenital nephrotic syndrome interstitial lung disease epidermolysis bullosa syndrome	1	-1.36892
DB01418	JMP syndrome	1	-1.366
DB01418	Spectrin associated autosomal recessive cerebellar ataxia	1	-1.36189
DB01418	CEDNIK syndrome	1	-1.36189
DB01418	Vitiligo associated autoimmune disease	2	-1.36189
DB01418	Autosomal dominant Charcot Marie Tooth disease type 2P	1	-1.36158
DB01418	Xeroderma pigmentosum complementation group E	1	-1.3536
DB01418	Fructose 16 bisphosphatase deficiency	1	-1.3536
DB01418	Alpha B crystallin related late onset distal myopathy	1	-1.3525
DB01418	Ichthyosis hystrix of Curth Macklin	1	-1.35247
DB01418	ALDH18A1 related De Barsy syndrome	1	-1.34449
DB01418	Proximal myotonic myopathy	1	-1.33849
DB01418	Monoamine oxidase A deficiency	1	-1.33849
DB01418	Atypical pantothenate kinase associated neurodegeneration	1	-1.33755
DB01418	Atypical hemolytic uremic syndrome with MCP/CD46 anomaly	1	-1.33755
DB01418	CADDS	2	-1.33755
DB01418	Obesity due to leptin receptor gene deficiency	1	-1.33526
DB01418	Larsen like syndrome B3GAT3 type	1	-1.33353
DB01418	Phosphoenolpyruvate carboxykinase 2 deficiency	1	-1.33154
DB01418	Retinitis pigmentosa	53	-1.32638
DB01418	Familial isolated dilated cardiomyopathy	37	-1.32467
DB01418	Classic pantothenate kinase associated neurodegeneration	1	-1.31829
DB01418	Hereditary gingival fibromatosis	1	-1.31544
DB01418	Silver Russell syndrome due to an imprinting defect of 11p15	1	-1.31054
DB01418	Proximal 16p11 2 microdeletion syndrome	1	-1.30902
DB01418	Polyostotic fibrous dysplasia	1	-1.30601
DB01418	Smith Magenis syndrome	2	-1.30601
DB01418	Mitochondrial DNA depletion syndrome encephalomyopathic form with methylmalonic aciduria	1	-1.30488
DB01418	Peroxisomal acyl CoA oxidase deficiency	1	-1.29881
DB01418	Susceptibility to respiratory infections associated with CD8alpha chain mutation	1	-1.29777
DB01418	Retinitis punctata albescens	4	-1.29636
DB01418	Methylmalonic aciduria due to transcobalamin receptor defect	1	-1.29591
DB01418	Epidermolysis bullosa simplex due to BP230 deficiency	1	-1.29248
DB01418	Micro syndrome	3	-1.2906
DB01418	Congenital atransferrinemia	1	-1.28439
DB01418	Cherubism	1	-1.28373
DB01418	McCune Albright syndrome	1	-1.27955
DB01418	Deafness lymphedema leukemia	1	-1.27171
DB01418	Familial platelet syndrome with predisposition to acute myelogenous leukemia	1	-1.26962
DB01418	Autosomal recessive spastic paraplegia type 57	1	-1.26962
DB01418	Severe motor and intellectual disabilities sensorineural deafness dystonia syndrome	1	-1.26491
DB01418	Autosomal dominant beta2 microglobulinic amyloidosis	1	-1.26486
DB01418	Waardenburg Shah syndrome	3	-1.25903
DB01418	Oculocutaneous albinism type 2	1	-1.24656
DB01418	Benign adult familial myoclonic epilepsy	2	-1.24645
DB01418	Familial cylindromatosis	1	-1.24612
DB01418	8p23 1 microdeletion syndrome	1	-1.23894
DB01418	Familial multiple nevi flammei	1	-1.23718
DB01418	Infantile onset mesial temporal lobe epilepsy with severe cognitive regression	1	-1.23718
DB01418	Myeloid neoplasm associated with FGFR1 rearrangement	1	-1.22901
DB01418	Infantile glycine encephalopathy	3	-1.2216
DB01418	Pseudohypoparathyroidism type 1C	1	-1.2216
DB01418	Large congenital melanocytic nevus	2	-1.21854
DB01418	Citrullinemia type II	1	-1.21226
DB01418	Hyperinsulinism due to HNF1A deficiency	1	-1.20721
DB01418	Monostotic fibrous dysplasia	1	-1.19808
DB01418	Hereditary sensory and autonomic neuropathy type 6	1	-1.19808
DB01418	Isolated focal cortical dysplasia type IIa	1	-1.19734
DB01418	Familial amyloid polyneuropathy	1	-1.19226
DB01418	X linked hypohidrotic ectodermal dysplasia	2	-1.19226
DB01418	Sheldon Hall syndrome	3	-1.18876
DB01418	Phakomatosis pigmentokeratotica	1	-1.18728
DB01418	Hamel cerebro palato cardiac syndrome	1	-1.18728
DB01418	Familial advanced sleep phase syndrome	2	-1.18728
DB01418	WHIM syndrome	1	-1.18322
DB01418	Pituitary stalk interruption syndrome	3	-1.18306
DB01418	Griscelli disease type 2	1	-1.18306
DB01418	Neurologic Waardenburg Shah syndrome	1	-1.17954
DB01418	Combined oxidative phosphorylation defect type 14	1	-1.17954
DB01418	Synovial sarcoma	3	-1.17489
DB01418	Transient myeloproliferative syndrome	1	-1.17217
DB01418	Vici syndrome	1	-1.16982
DB01418	Congenital plasminogen activator inhibitor type 1 deficiency	1	-1.16069
DB01418	Atypical dentin dysplasia due to SMOC2 deficiency	1	-1.15844
DB01418	Lethal arteriopathy syndrome due to fibulin 4 deficiency	1	-1.15844
DB01418	Coppock like cataract	3	-1.15739
DB01418	Pelizaeus Merzbacher like disease due to GJC2 mutation	1	-1.15257
DB01418	Autosomal recessive severe congenital neutropenia due to CXCR2 deficiency	1	-1.15257
DB01418	Autoinflammatory syndrome with pyogenic bacterial infection and amylopectinosis	2	-1.15232
DB01418	Short stature due to partial GHR deficiency	1	-1.15232
DB01418	Isolated trigonocephaly	2	-1.15232
DB01418	Phosphoenolpyruvate carboxykinase 1 deficiency	1	-1.15094
DB01418	5 fluorouracil toxicity	2	-1.15079
DB01418	Adult onset autosomal dominant leukodystrophy	1	-1.15079
DB01418	P2Y12 defect	1	-1.14979
DB01418	Dimethylglycine dehydrogenase deficiency	1	-1.14907
DB01418	Cleidocranial dysplasia	1	-1.14708
DB01418	Autosomal recessive lymphoproliferative disease	2	-1.14708
DB01418	Branchio oculo facial syndrome	1	-1.14708
DB01418	Bilineal acute leukemia	1	-1.14293
DB01418	Cystinuria type B	1	-1.14293
DB01418	Autosomal dominant spastic paraplegia type 3	1	-1.13615
DB01418	Johanson Blizzard syndrome	1	-1.13332
DB01418	Kearns Sayre syndrome	2	-1.13332
DB01418	Nestor Guillermo progeria syndrome	1	-1.13332
DB01418	Lethal polymalformative syndrome Boissel type	1	-1.13137
DB01418	Progressive osseous heteroplasia	1	-1.13032
DB01418	Primary dystonia DYT4 type	1	-1.12991
DB01418	Corneal intraepithelial dyskeratosis with palmoplantar hyperkeratosis and laryngeal dyskeratosis	1	-1.12885
DB01418	Coffin Lowry syndrome	1	-1.12842
DB01418	1p36 deletion syndrome	4	-1.12842
DB01418	Complete atrioventricular canal left heart obstruction	2	-1.12535
DB01418	Rapid onset dystonia parkinsonism	1	-1.12464
DB01418	Cerebellar ataxia areflexia pes cavus optic atrophy sensorineural hearing loss	1	-1.12115
DB01418	Mucolipidosis type III gamma	1	-1.12115
DB01418	X linked distal arthrogryposis multiplex congenita	1	-1.1209
DB01418	Laron syndrome with immunodeficiency	1	-1.1209
DB01418	Charcot Marie Tooth disease type 2B2	1	-1.1209
DB01418	Linear nevus sebaceus syndrome	2	-1.1209
DB01418	Microvillus inclusion disease	2	-1.1209
DB01418	Laron syndrome	1	-1.11765
DB01418	Restrictive dermopathy	2	-1.11496
DB01418	Leukocyte adhesion deficiency type I	1	-1.11496
DB01418	Digitotalar dysmorphism	4	-1.11442
DB01418	Moyamoya angiopathy short stature facial dysmorphism hypergonadotropic hypogonadism	1	-1.11247
DB01418	Recurrent infection due to specific granule deficiency	1	-1.10416
DB01418	Short stature due to growth hormone qualitative anomaly	1	-1.10265
DB01418	Congenital muscular dystrophy due to LMNA mutation	1	-1.10265
DB01418	Joubert syndrome with orofaciodigital defect	5	-1.10265
DB01418	Progressive sensorineural hearing loss hypertrophic cardiomyopathy	1	-1.1002
DB01418	Autosomal recessive spastic paraplegia type 21	1	-1.1002
DB01418	Inherited acute myeloid leukemia	1	-1.0994
DB01418	Complete atrioventricular canal Fallot tetralogy	2	-1.09691
DB01418	Hermansky Pudlak syndrome with neutropenia	1	-1.09423
DB01418	Atypical glycine encephalopathy	3	-1.09334
DB01418	Cole Carpenter syndrome	2	-1.09334
DB01418	Pyruvate dehydrogenase E3 deficiency	1	-1.09322
DB01418	Waldenstr?m macroglobulinemia	1	-1.09322
DB01418	Congenital cataract hypertrophic cardiomyopathy mitochondrial myopathy	2	-1.09322
DB01418	Pseudohypoparathyroidism type 1B	2	-1.09322
DB01418	Periodic paralysis with later onset distal motor neuropathy	2	-1.08794
DB01418	Myeloid neoplasm associated with PDGFRB rearrangement	1	-1.08794
DB01418	Acute myeloid leukemia	1	-1.08531
DB01418	Hereditary motor and sensory neuropathy Okinawa type	1	-1.08347
DB01418	Waardenburg syndrome type 2	3	-1.08118
DB01418	Birdshot chorioretinopathy	1	-1.07974
DB01418	Metaphyseal dysplasia maxillary hypoplasia brachydacty	1	-1.07974
DB01418	Drug or toxin induced pulmonary arterial hypertension	1	-1.07841
DB01418	Autosomal recessive cutis laxa type 1	2	-1.07841
DB01418	Woodhouse Sakati syndrome	1	-1.07417
DB01418	Hartsfield Bixler Demyer syndrome	1	-1.07079
DB01418	CLN13 disease	1	-1.07079
DB01418	Parkinsonism due to ATP13A2 deficiency	1	-1.07079
DB01418	Autosomal dominant progressive external ophthalmoplegia	5	-1.07024
DB01418	Autosomal dominant Charcot Marie Tooth disease type 2B	1	-1.06904
DB01418	Microphthalmia with linear skin defects syndrome	2	-1.06452
DB01418	Hyper IgM syndrome type 3	1	-1.06326
DB01418	Idiopathic achalasia	2	-1.06021
DB01418	Autosomal recessive spastic paraplegia type 66	1	-1.05974
DB01418	Infantile onset ascending hereditary spastic paralysis	1	-1.05974
DB01418	Desmosterolosis	1	-1.05456
DB01418	Fatal infantile hypertonic myofibrillar myopathy	1	-1.05279
DB01418	Cerulean cataract	3	-1.05227
DB01418	Charcot Marie Tooth disease type 4D	1	-1.05227
DB01418	Autosomal dominant medullary cystic kidney disease without hyperuricemia	1	-1.05066
DB01418	Dermatofibrosarcoma protuberans	2	-1.04939
DB01418	Congenital reticular ichthyosiform erythroderma	2	-1.0475
DB01418	Acute myeloid leukemia with 11q23 abnormalities	1	-1.04419
DB01418	Alternating hemiplegia of childhood	4	-1.04019
DB01418	Immunodeficiency due to a late component of complements deficiency	7	-1.04019
DB01418	Severe generalized recessive dystrophic epidermolysis bullosa	2	-1.03786
DB01418	Pseudopseudohypoparathyroidism	1	-1.03786
DB01418	Sturge Weber syndrome	1	-1.0375
DB01418	Monocytopenia with susceptibility to infections	1	-1.0375
DB01418	Congenital isolated ACTH deficiency	1	-1.03661
DB01418	Costello syndrome	1	-1.03538
DB01418	Syndromic X linked intellectual disability due to JARID1C mutation	1	-1.03508
DB01418	Congenital cataract microcornea with corneal opacity	1	-1.03378
DB01418	Autosomal recessive spastic paraplegia type 43	1	-1.03208
DB01418	Histiocytoid cardiomyopathy	1	-1.0314
DB01418	Familial capillary hemangioma	2	-1.02795
DB01418	Pseudohypoparathyroidism type 1A	1	-1.02795
DB01418	Combined immunodeficiency due to ZAP70 deficiency	1	-1.02416
DB01418	Polymicrogyria due to TUBB2B mutation	1	-1.02105
DB01418	Dejerine Sottas syndrome	4	-1.02105
DB01418	Dilated cardiomyopathy hypergonadotropic hypogonadism	1	-1.01168
DB01418	Atypical Werner syndrome	1	-1.01165
DB01418	Dominant hypophosphatemia with nephrolithiasis or osteoporosis	2	-1.0088
DB01418	Pyogenic bacterial infections due to MyD88 deficiency	1	-1.0088
DB01418	Ataxia telangiectasia variant	1	-1.00482
DB01418	X linked severe congenital neutropenia	1	-1.00482
DB01418	Unclassified chronic myeloproliferative disease	1	-1.00482
DB01418	Inherited congenital spastic tetraplegia	3	-1.00232
DB01418	Hypomyelination with atrophy of basal ganglia and cerebellum	1	-1.00232
DB01418	Frontometaphyseal dysplasia	1	-1
DB01418	Familial isolated hyperparathyroidism	2	-1
DB01418	Mandibuloacral dysplasia with type A lipodystrophy	1	-1
DB01418	Congenital mesoblastic nephroma	2	-0.999025
DB01418	MYH9 related disease	1	-0.999025
DB01418	Autosomal semi dominant severe lipodystrophic laminopathy	1	-0.999025
DB01418	Episodic ataxia type 6	1	-0.999025
DB01418	Malignant epithelial tumor of salivary glands	1	-0.996082
DB01418	Camptodactyly arthropathy coxa vara pericarditis syndrome	1	-0.995585
DB01418	Epidermolytic ichthyosis	2	-0.994135
DB01418	Cervical spina bifida cystica	5	-0.992296
DB01418	Acute biphenotypic leukemia	2	-0.989467
DB01418	Spinocerebellar ataxia type 12	1	-0.985743
DB01418	Autosomal thrombocytopenia with normal platelets	2	-0.983958
DB01418	Non syndromic male infertility due to sperm motility disorder	4	-0.980196
DB01418	Congenital factor II deficiency	1	-0.980196
DB01418	SSR4 CDG	1	-0.980196
DB01418	Polymicrogyria with optic nerve hypoplasia	1	-0.971666
DB01418	Isolated growth hormone deficiency type IA	2	-0.970292
DB01418	Megacystis microcolon intestinal hypoperistalsis syndrome	1	-0.970292
DB01418	Cervicothoracic spina bifida cystica	5	-0.967036
DB01418	Multiple acyl CoA dehydrogenation deficiency severe neonatal type	3	-0.967036
DB01418	Fibrodysplasia ossificans progressiva	1	-0.961732
DB01418	Myelodysplastic syndrome	2	-0.961732
DB01418	Christianson syndrome	1	-0.961524
DB01418	Familial atypical multiple mole melanoma syndrome	1	-0.961074
DB01418	Neonatal glycine encephalopathy	3	-0.957296
DB01418	Beta thalassemia X linked thrombocytopenia	1	-0.957296
DB01418	Acute undifferentiated leukemia	1	-0.957296
DB01418	Thoracolumbosacral spina bifida cystica	5	-0.954723
DB01418	Autoimmune enteropathy and endocrinopathy susceptibility to chronic infections syndrome	1	-0.954723
DB01418	X linked dyserythropoetic anemia with abnormal platelets and neutropenia	1	-0.950654
DB01418	Mendelian susceptibility to mycobacterial diseases due to partial STAT1 deficiency	1	-0.948683
DB01418	Statin toxicity	1	-0.945615
DB01418	Mitochondrial DNA depletion syndrome encephalomyopathic form with variable craniofacial anomalies	1	-0.944105
DB01418	Multiple acyl CoA dehydrogenation deficiency mild type	3	-0.943612
DB01418	Pulmonary venoocclusive disease	2	-0.943612
DB01418	Autosomal dominant limb girdle muscular dystrophy type 1B	1	-0.943612
DB01418	Annular epidermolytic ichthyosis	2	-0.943341
DB01418	Ellis Van Creveld syndrome	1	-0.939394
DB01418	Lathosterolosis	1	-0.936459
DB01418	Autosomal recessive spastic paraplegia type 61	1	-0.936459
DB01418	Myopathic intestinal pseudoobstruction	1	-0.934551
DB01418	Neurodegenerative syndrome due to cerebral folate transport deficiency	1	-0.933799
DB01418	Congenital communicating hydrocephalus	1	-0.933139
DB01418	LMNA related cardiocutaneous progeria syndrome	1	-0.930949
DB01418	Ataxia hypogonadism choroidal dystrophy	1	-0.930949
DB01418	Fibrosarcoma	2	-0.930664
DB01418	Neurodegeneration due to 3 hydroxyisobutyryl CoA hydrolase deficiency	1	-0.929277
DB01418	Honey droplet corneal dystrophy	1	-0.928279
DB01418	External auditory canal aplasia/hypoplasia	1	-0.927426
DB01418	Pachydermoperiostosis	1	-0.927115
DB01418	Autosomal dominant deafness onychodystrophy syndrome	1	-0.927115
DB01418	Cervical spina bifida aperta	5	-0.92582
DB01418	Familial cutaneous telangiectasia and oropharyngeal predisposition cancer syndrome	1	-0.92582
DB01418	Otopalatodigital syndrome type 2	1	-0.925146
DB01418	Spinal muscular atrophy with respiratory distress type 2	1	-0.925146
DB01418	Upper thoracic spina bifida cystica	5	-0.925146
DB01418	Athyreosis	5	-0.923872
DB01418	X linked centronuclear myopathy	1	-0.923872
DB01418	Autosomal recessive Emery Dreifuss muscular dystrophy	1	-0.921812
DB01418	Total spina bifida aperta	5	-0.921812
DB01418	Primary dystonia DYT6 type	1	-0.921812
DB01418	Isolated growth hormone deficiency type II	1	-0.918544
DB01418	Spinocerebellar ataxia type 14	1	-0.918519
DB01418	Distal myopathy with vocal cord weakness	1	-0.918519
DB01418	Periventricular nodular heterotopia	2	-0.918519
DB01418	Total spina bifida cystica	5	-0.913913
DB01418	Transthyretin related familial amyloid cardiomyopathy	1	-0.913913
DB01418	Torg Winchester syndrome	2	-0.912961
DB01418	Lysinuric protein intolerance	1	-0.912421
DB01418	Osteoglophonic dwarfism	1	-0.911322
DB01418	Autosomal dominant neovascular inflammatory vitreoretinopathy	1	-0.910817
DB01418	Isolated growth hormone deficiency type IB	2	-0.908338
DB01418	Charcot Marie Tooth disease type 2B1	1	-0.908338
DB01418	Hypothyroidism due to deficient transcription factors involved in pituitary development or function	5	-0.908338
DB01418	Poikiloderma with neutropenia	1	-0.908338
DB01418	Junctional epidermolysis bullosa pyloric atresia	2	-0.904534
DB01418	Myelodysplastic syndrome associated with isolated del(5q) chromosome abnormality	1	-0.904534
DB01418	Upper thoracic spina bifida aperta	5	-0.904534
DB01418	Hutchinson Gilford progeria syndrome	2	-0.900885
DB01418	Monomelic amyotrophy	2	-0.900885
DB01418	Pontocerebellar hypoplasia type 1	5	-0.900885
DB01418	X linked thrombocytopenia with normal platelets	1	-0.899023
DB01418	Familial renal amyloidosis due to Apolipoprotein AI variant	1	-0.897441
DB01418	PLCG2 associated antibody deficiency and immune dysregulation	1	-0.897018
DB01418	Infantile myofibromatosis	2	-0.897018
DB01418	Lethal congenital contracture syndrome type 2	1	-0.897018
DB01418	Neuronal intestinal pseudoobstruction	1	-0.895558
DB01418	Autosomal recessive spastic paraplegia type 44	1	-0.894737
DB01418	Familial dilated cardiomyopathy with conduction defect due to LMNA mutation	1	-0.891148
DB01418	Apolipoprotein A I deficiency	2	-0.891148
DB01418	Autosomal dominant Charcot Marie Tooth disease type 2M	1	-0.891148
DB01418	Cap myopathy	2	-0.891148
DB01418	Pachyonychia congenita	4	-0.891148
DB01418	Bilateral striopallidodentate calcinosis	2	-0.891148
DB01418	Thrombocytopenia with congenital dyserythropoietic anemia	1	-0.891148
DB01418	TARP syndrome	1	-0.88968
DB01418	Susceptibility to viral and mycobacterial infections	1	-0.887931
DB01418	Fibronectin glomerulopathy	1	-0.887931
DB01418	Laminopathy type Decaudain Vigouroux	1	-0.887544
DB01418	Cerebral sinovenous thrombosis	3	-0.884652
DB01418	Marshall syndrome	1	-0.883437
DB01418	Familial partial lipodystrophy Dunnigan type	1	-0.882392
DB01418	Complete atrioventricular canal ventricle hypoplasia	3	-0.880696
DB01418	Paroxysmal extreme pain disorder	1	-0.880696
DB01418	Capillary malformation arteriovenous malformation	1	-0.878518
DB01418	Combined oxidative phosphorylation defect type 2	1	-0.878438
DB01418	Familial partial lipodystrophy K?bberling type	1	-0.878438
DB01418	Congenital erythropoietic porphyria	2	-0.874237
DB01418	Otopalatodigital syndrome type 1	1	-0.872376
DB01418	Parkinsonian pyramidal syndrome	2	-0.870828
DB01418	Hereditary cerebral hemorrhage with amyloidosis Flemish type	1	-0.870828
DB01418	Polycythemia vera	3	-0.870388
DB01418	Neurofibromatosis Noonan syndrome	2	-0.868117
DB01418	Thyroid hypoplasia	5	-0.866471
DB01418	Hypomyelination hypogonadotropic hypogonadism hypodontia	3	-0.866471
DB01418	Pfeiffer syndrome type 1	2	-0.866025
DB01418	Parkes Weber syndrome	1	-0.864488
DB01418	Hypomaturation hypoplastic amelogenesis imperfecta with taurodontism	1	-0.863354
DB01418	Dyskeratosis congenita	8	-0.862181
DB01418	Intermittent hydrarthrosis	2	-0.862181
DB01418	Autoinflammation PLCG2 associated antibody deficiency immune dysregulation	1	-0.861586
DB01418	Smith Lemli Opitz syndrome	1	-0.861586
DB01418	Hypocalcemic vitamin D resistant rickets	1	-0.861586
DB01418	Malignant Sertoli Leydig cell tumor of ovary	1	-0.855337
DB01418	Autosomal recessive myogenic arthrogryposis multiplex congenita	1	-0.855337
DB01418	Familial parathyroid adenoma	2	-0.855337
DB01418	Lumbosacral spina bifida cystica	5	-0.85437
DB01418	Metachondromatosis	1	-0.85311
DB01418	Fragile X syndrome	1	-0.851837
DB01418	Craniodiaphyseal dysplasia	1	-0.851837
DB01418	X linked dystonia parkinsonism	1	-0.851837
DB01418	Mitochondrial membrane protein associated neurodegeneration	1	-0.851598
DB01418	AHDC1 related intellectual disability obstructive sleep apnea mild dysmorphism syndrome	1	-0.850275
DB01418	Isolated delta storage pool disease	2	-0.849911
DB01418	Autosomal recessive ataxia Beauce type	1	-0.849911
DB01418	Neonatal intrahepatic cholestasis due to citrin deficiency	1	-0.848528
DB01418	Fatal mitochondrial disease due to combined oxidative phosphorylation deficiency 3	1	-0.847172
DB01418	Non progressive cerebellar ataxia with intellectual disability	1	-0.845154
DB01418	Hereditary cerebral hemorrhage with amyloidosis Italian type	1	-0.845154
DB01418	Stickler syndrome type 2	1	-0.845058
DB01418	Combined oxidative phosphorylation defect type 4	1	-0.844989
DB01418	Acute myeloid leukemia with t(9;11)(p22;q23)	2	-0.844989
DB01418	Autosomal dominant hyper IgE syndrome	1	-0.841191
DB01418	Posterior polar cataract	5	-0.838548
DB01418	Nodulosis arthropathy osteolysis syndrome	2	-0.838548
DB01418	Single ventricular septal defect	4	-0.838158
DB01418	Global developmental delay lung cysts overgrowth Wilms tumor syndrome	1	-0.838158
DB01418	Acute myeloid leukemia with CEBPA somatic mutations	1	-0.834036
DB01418	Heart hand syndrome Slovenian type	1	-0.833094
DB01418	Multiple self healing squamous epithelioma	1	-0.833094
DB01418	Acute megakaryoblastic leukemia in Down syndrome	1	-0.832805
DB01418	Severe combined immunodeficiency due to DNA PKcs deficiency	1	-0.828631
DB01418	Familial thrombocytosis	3	-0.828631
DB01418	Hereditary cerebral hemorrhage with amyloidosis Dutch type	1	-0.828631
DB01418	Partial atrioventricular canal	4	-0.828631
DB01418	Primary mediastinal large B cell lymphoma	1	-0.828631
DB01418	Familial pseudohyperkalemia	1	-0.82837
DB01418	Familial infantile bilateral striatal necrosis	3	-0.828325
DB01418	Autosomal dominant intermediate Charcot Marie Tooth disease type B	1	-0.825029
DB01418	Combined cervical dystonia	1	-0.825029
DB01418	Cataract microcornea syndrome	6	-0.825029
DB01418	Congenital short bowel syndrome	1	-0.822179
DB01418	Glucocorticoid resistance	1	-0.821995
DB01418	Dyschromatosis universalis	1	-0.818388
DB01418	Cerebellar ataxia Cayman type	1	-0.816758
DB01418	Mandibuloacral dysplasia with type B lipodystrophy	1	-0.8125
DB01418	Keratosis follicularis spinulosa decalvans	2	-0.8125
DB01418	Epithelioid hemangioendothelioma	4	-0.811812
DB01418	Familial visceral myopathy	1	-0.80909
DB01418	Progeria associated arthropathy	1	-0.806419
DB01418	Congenital bile acid synthesis defect type 4	1	-0.805664
DB01418	Idiopathic CD4 lymphocytopenia	1	-0.8044
DB01418	Familial spontaneous pneumothorax	1	-0.80148
DB01418	Lumbosacral spina bifida aperta	5	-0.800641
DB01418	Fragile X associated tremor/ataxia syndrome	1	-0.800641
DB01418	Autosomal dominant polycystic kidney disease type 1 with tuberous sclerosis	2	-0.800641
DB01418	Hemochromatosis type 3	1	-0.796583
DB01418	Idiopathic aplastic anemia	4	-0.796583
DB01418	RFT1 CDG	1	-0.790893
DB01418	Acute myeloid leukemia with multilineage dysplasia	1	-0.790869
DB01418	2q37 microdeletion syndrome	1	-0.789542
DB01418	Primary erythermalgia	1	-0.789015
DB01418	Combined oxidative phosphorylation defect type 13	1	-0.789015
DB01418	Congenital valvular dysplasia	1	-0.787726
DB01418	Alveolar soft tissue sarcoma	2	-0.786939
DB01418	Limited cutaneous systemic sclerosis	5	-0.786334
DB01418	Congenital analbuminemia	1	-0.784729
DB01418	Cerebro facio articular syndrome	2	-0.784729
DB01418	Familial primary hypomagnesemia with hypercalciuria and nephrocalcinosis without severe ocular involvement	1	-0.781651
DB01418	ANE syndrome	1	-0.780869
DB01418	DDOST CDG	1	-0.780869
DB01418	Mitochondrial non syndromic sensorineural deafness with susceptibility to aminoglycoside exposure	2	-0.780869
DB01418	Primary Fanconi syndrome	2	-0.777833
DB01418	Congenital lactic acidosis Saguenay Lac Saint Jean type	1	-0.777833
DB01418	Hypotonia speech impairment severe cognitive delay syndrome	1	-0.775515
DB01418	Borjeson Forssman Lehmann syndrome	1	-0.775515
DB01418	Epidermolytic palmoplantar keratoderma	3	-0.773826
DB01418	Osteodysplasty Melnick Needles type	1	-0.773617
DB01418	Tricho dento osseous syndrome	1	-0.772578
DB01418	Acromelic frontonasal dysplasia	1	-0.77073
DB01418	Pontocerebellar hypoplasia type 6	1	-0.76901
DB01418	46XX gonadal dysgenesis	4	-0.765345
DB01418	Phocomelia Schinzel type	1	-0.765345
DB01418	Blepharophimosis epicanthus inversus ptosis due to a point mutation	1	-0.765345
DB01418	Primary peritoneal carcinoma	1	-0.76337
DB01418	Terminal osseous dysplasia pigmentary defects	1	-0.762493
DB01418	Ataxia telangiectasia	1	-0.762493
DB01418	Renal tubular dysgenesis of genetic origin	4	-0.758821
DB01418	Wiskott Aldrich syndrome	2	-0.758821
DB01418	Diffuse cutaneous systemic sclerosis	4	-0.757876
DB01418	Gynandroblastoma	1	-0.757876
DB01418	Hypotrichosis lymphedema telangiectasia	1	-0.757839
DB01418	Congenital fibrosis of extraocular muscles	5	-0.753472
DB01418	Spinocerebellar ataxia type 17	1	-0.753472
DB01418	Combined pituitary hormone deficiencies genetic forms	6	-0.753472
DB01418	Budd Chiari syndrome	2	-0.753472
DB01418	Isolated anophthalmia microphthalmia	6	-0.75
DB01418	Spinocerebellar ataxia type 1	1	-0.75
DB01418	Ehlers Danlos syndrome with periventricular heterotopia	1	-0.75
DB01418	Kufor Rakeb syndrome	1	-0.75
DB01418	Monosomy 13q14	1	-0.74733
DB01418	Charcot Marie Tooth disease type 4B2	1	-0.74733
DB01418	Keratosis palmoplantaris striata	3	-0.74733
DB01418	Leber plus disease	3	-0.74733
DB01418	Beta propeller protein associated neurodegeneration	1	-0.745356
DB01418	Thoracolumbosacral spina bifida aperta	5	-0.743991
DB01418	1p31p32 microdeletion syndrome	1	-0.743991
DB01418	Refractory anemia	1	-0.743991
DB01418	Familial benign chronic pemphigus	1	-0.743991
DB01418	Hypotonia with lactic acidemia and hyperammonemia	1	-0.742307
DB01418	Non hereditary retinoblastoma	2	-0.742307
DB01418	Hereditary cerebral hemorrhage with amyloidosis Arctic type	1	-0.738105
DB01418	Septo optic dysplasia	5	-0.734824
DB01418	Raltegravir toxicity	1	-0.732334
DB01418	Hereditary cerebral hemorrhage with amyloidosis Iowa type	1	-0.73053
DB01418	Cardiomyopathy hypotonia lactic acidosis	1	-0.730297
DB01418	Gelatinous drop like corneal dystrophy	1	-0.730186
DB01418	Retinal macular dystrophy type 2	1	-0.729325
DB01418	Fetal akinesia cerebral and retinal hemorrhage syndrome	1	-0.729325
DB01418	Cervicothoracic spina bifida aperta	5	-0.729197
DB01418	?land Islands eye disease	1	-0.728646
DB01418	Channelopathy associated congenital insensitivity to pain	1	-0.72863
DB01418	Combined oxidative phosphorylation defect type 8	1	-0.728431
DB01418	Methylcobalamin deficiency type cblE	1	-0.728431
DB01418	Myhre syndrome	1	-0.722897
DB01418	Autosomal recessive spastic paraplegia type 48	1	-0.720942
DB01418	Pleuropulmonary blastoma family tumor susceptibility syndrome	1	-0.716511
DB01418	Auriculocondylar syndrome	3	-0.716511
DB01418	Birt Hogg Dub? syndrome	1	-0.71586
DB01418	Primary biliary cirrhosis	7	-0.714815
DB01418	Melanoma and neural system tumor syndrome	1	-0.714815
DB01418	Hereditary cerebral hemorrhage with amyloidosis Piedmont type	1	-0.714815
DB01418	Congenital chloride diarrhea	1	-0.714815
DB01418	Crigler Najjar syndrome type 1	1	-0.714545
DB01418	Sulfite oxidase deficiency due to molybdenum cofactor deficiency type B	1	-0.714286
DB01418	Severe neonatal lactic acidosis due to NFS1 ISD11 complex deficiency	1	-0.714213
DB01418	Familial isolated congenital asplenia	2	-0.711644
DB01418	Immunodeficiency due to an early component of complement deficiency	9	-0.707838
DB01418	Xq27 3q28 duplication syndrome	1	-0.704934
DB01418	Hereditary retinoblastoma	2	-0.704934
DB01418	Amish infantile epilepsy syndrome	1	-0.703975
DB01418	Glucose galactose malabsorption	1	-0.702802
DB01418	Maligant granulosa cell tumor of ovary	1	-0.702802
DB01418	Isolated focal cortical dysplasia type IIb	2	-0.702802
DB01418	Congenital bilateral absence of vas deferens	1	-0.702557
DB01418	Juvenile primary lateral sclerosis	1	-0.70181
DB01418	Aldosterone producing adenoma with seizures and neurological abnormalities	1	-0.701423
DB01418	CLN2 disease	1	-0.701336
DB01418	Hoyeraal Hreidarsson syndrome	5	-0.701336
DB01418	Autosomal recessive bestrophinopathy	1	-0.701336
DB01418	Transient infantile hypertriglyceridemia and hepatosteatosis	1	-0.700605
DB01418	Refractory anemia with excess blasts	1	-0.700605
DB01418	Intellectual disability cataracts calcified pinnae myopathy	1	-0.70045
DB01418	Glaucoma secondary to spherophakia/ectopia lentis and megalocornea	1	-0.70014
DB01418	NLRP12 associated hereditary periodic fever syndrome	1	-0.700071
DB01418	Richieri Costa Pereira syndrome	1	-0.696526
DB01418	Wiedemann Steiner syndrome	2	-0.696526
DB01418	Lymphangioleiomyomatosis	2	-0.696526
DB01418	Acute basophilic leukemia	2	-0.696526
DB01418	Deficiency in anterior pituitary function variable immunodeficiency syndrome	1	-0.692918
DB01418	Ehlers Danlos syndrome due to tenascin X deficiency	1	-0.690201
DB01418	Ependymoma	1	-0.690201
DB01418	Amelo cerebro hypohidrotic syndrome	1	-0.688247
DB01418	6q16 deletion syndrome	1	-0.686223
DB01418	Sinoatrial node dysfunction and deafness	1	-0.686205
DB01418	Blepharophimosis epicanthus inversus ptosis due to 3q23 microdeletion	1	-0.686205
DB01418	Meesmann corneal dystrophy	1	-0.686205
DB01418	Herpetic encephalitis	4	-0.685994
DB01418	Papilloma of choroid plexus	1	-0.68343
DB01418	Pelizaeus Merzbacher like disease due to HSPD1 mutation	1	-0.681537
DB01418	Rubinstein Taybi syndrome due to EP300 haploinsufficiency	1	-0.681537
DB01418	Pediatric systemic lupus erythematosus	4	-0.678125
DB01418	Zonular cataract	7	-0.678125
DB01418	Blepharophimosis epicanthus inversus ptosis due to polyA expansion	1	-0.675596
DB01418	Noonan syndrome like disorder with juvenile myelomonocytic leukemia	1	-0.675596
DB01418	Rotor syndrome	2	-0.675596
DB01418	Isolated cytochrome C oxidase deficiency	5	-0.67382
DB01418	Tuberous sclerosis	2	-0.67382
DB01418	Prolidase deficiency	1	-0.672692
DB01418	Autosomal dominant spastic paraplegia type 4	1	-0.672398
DB01418	Arnold Chiari malformation type II	1	-0.672124
DB01418	2p21 microdeletion syndrome without cystinuria	1	-0.668215
DB01418	ADNP related multiple congenital anomalies intellectual disability autism spectrum disorder	1	-0.662266
DB01418	Primary sclerosing cholangitis	2	-0.66111
DB01418	Spinocerebellar ataxia type 4	1	-0.65958
DB01418	Nuclear cataract	8	-0.659512
DB01418	X linked intellectual disability cerebellar hypoplasia	1	-0.658713
DB01418	IRIDA syndrome	1	-0.658553
DB01418	Trichorhinophalangeal syndrome type 1 and 3	1	-0.658553
DB01418	Spinocerebellar ataxia type 26	1	-0.658218
DB01418	Hereditary hemorrhagic telangiectasia	3	-0.655953
DB01418	Fuchs endothelial corneal dystrophy	3	-0.655953
DB01418	Isolated ectopia lentis	2	-0.651904
DB01418	Midline interhemispheric variant of holoprosencephaly	13	-0.651904
DB01418	Familial adenomatous polyposis due to 5q22 2 microdeletion	1	-0.646733
DB01418	Cerebro costo mandibular syndrome	1	-0.646162
DB01418	Neuroblastoma	6	-0.646162
DB01418	Adenosine monophosphate deaminase deficiency	2	-0.645314
DB01418	Bifunctional enzyme deficiency	2	-0.645142
DB01418	Autosomal dominant intermediate Charcot Marie Tooth disease type D	1	-0.645142
DB01418	Autosomal dominant Charcot Marie Tooth disease type 2J	1	-0.644525
DB01418	Acrofacial dysostosis Weyers type	1	-0.644278
DB01418	Chuvash erythrocytosis	1	-0.641083
DB01418	Transcobalamin deficiency	1	-0.640184
DB01418	Pityriasis rubra pilaris	1	-0.640184
DB01418	Cerebrotendinous xanthomatosis	1	-0.63798
DB01418	Intravascular large B cell lymphoma	2	-0.63724
DB01418	FASTKD2 related infantile mitochondrial encephalomyopathy	1	-0.635999
DB01418	Familial hypospadias	1	-0.634419
DB01418	Anhidrotic ectodermal dysplasia immunodeficiency osteopetrosis lymphedema syndrome	1	-0.634419
DB01418	Infantile hypophosphatasia	1	-0.634419
DB01418	Semilobar holoprosencephaly	13	-0.634419
DB01418	Autosomal dominant spastic paraplegia type 13	1	-0.634419
DB01418	2q32q33 microdeletion syndrome	1	-0.634267
DB01418	Trichomegaly retina pigmentary degeneration dwarfism	1	-0.634267
DB01418	Xanthinuria type II	1	-0.632815
DB01418	Autosomal dominant microcephaly	1	-0.632456
DB01418	5p13 microduplication syndrome	1	-0.632456
DB01418	Hereditary elliptocytosis	4	-0.631218
DB01418	Carney complex trismus pseudocamptodactyly syndrome	1	-0.630893
DB01418	Familial multinodular goiter	1	-0.630893
DB01418	GM2 gangliosidosis AB variant	1	-0.630599
DB01418	Glanzmann thrombasthenia	2	-0.630599
DB01418	Buschke Ollendorff syndrome	1	-0.630599
DB01418	Autoimmune lymphoproliferative syndrome with recurrent viral infections	1	-0.630515
DB01418	Sodium channelopathy related small fiber neuropathy	1	-0.630515
DB01418	Spasticity ataxia gait anomalies syndrome	1	-0.629393
DB01418	Familial partial lipodystrophy associated with PLIN1 mutations	1	-0.625119
DB01418	Snowflake vitreoretinal degeneration	1	-0.623111
DB01418	Mantle cell lymphoma	2	-0.622663
DB01418	Gardner syndrome	1	-0.622663
DB01418	Lymphomatoid papulosis	2	-0.62242
DB01418	APC related attenuated familial adenomatous polyposis	1	-0.62242
DB01418	Langer mesomelic dysplasia	1	-0.621168
DB01418	Rubinstein Taybi syndrome due to CREBBP mutations	1	-0.620042
DB01418	Infantile Refsum disease	12	-0.620042
DB01418	Spinocerebellar ataxia type 40	1	-0.618309
DB01418	Zellweger syndrome	12	-0.618269
DB01418	Adult onset autosomal recessive sideroblastic anemia	1	-0.6173
DB01418	Brachyolmia type 1 Toledo type	1	-0.617213
DB01418	Pitt Hopkins syndrome	1	-0.616847
DB01418	Autosomal recessive cerebellar ataxia epilepsy intellectual disability syndrome due to KIAA0226 deficiency	1	-0.616768
DB01418	Autosomal dominant focal dystonia DYT25	1	-0.616768
DB01418	X linked mendelian susceptibility to mycobacterial diseases due to IKBKG deficiency	1	-0.61625
DB01418	Congenital muscular dystrophy due to phosphatidylcholine biosynthesis defect	1	-0.611593
DB01418	Generalized juvenile polyposis/juvenile polyposis coli	3	-0.608164
DB01418	SHORT syndrome	1	-0.607352
DB01418	X linked recessive ocular albinism	1	-0.60645
DB01418	Childhood onset hypophosphatasia	1	-0.605744
DB01418	Congenital muscular dystrophy type 1A	1	-0.605744
DB01418	Classic galactosemia	1	-0.604165
DB01418	Trismus pseudocamptodactyly	1	-0.604165
DB01418	Autosomal recessive cerebelloparenchymal disorder type 3	1	-0.604165
DB01418	Ehlers Danlos syndrome hypermobility type	1	-0.603957
DB01418	Galactokinase deficiency	1	-0.603023
DB01418	Acute myeloid leukemia with t(8;16)(p11;p13) translocation	2	-0.601393
DB01418	Cortisol producing adrenal tumor	1	-0.596951
DB01418	Dedifferentiated liposarcoma	3	-0.596951
DB01418	Huntington disease like 2	1	-0.5934
DB01418	Sanfilippo syndrome type B	1	-0.591843
DB01418	Infantile onset spinocerebellar ataxia	1	-0.591517
DB01418	Isolated ATP synthase deficiency	4	-0.591517
DB01418	Turcot syndrome with polyposis	1	-0.591517
DB01418	Von Hippel Lindau disease	1	-0.590616
DB01418	Pontocerebellar hypoplasia type 9	1	-0.590616
DB01418	Estrogen resistance syndrome	1	-0.590133
DB01418	Paternal uniparental disomy of chromosome 6	1	-0.590133
DB01418	McKusick Kaufman syndrome	1	-0.590133
DB01418	Prader Willi like syndrome due to point mutation	1	-0.589768
DB01418	Myelofibrosis with myeloid metaplasia	4	-0.589448
DB01418	Non polyposis Turcot syndrome	4	-0.589448
DB01418	Acute myeloid leukemia with NPM1 somatic mutations	1	-0.589355
DB01418	Kennedy disease	1	-0.586588
DB01418	Congenital non communicating hydrocephalus	1	-0.582412
DB01418	Autosomal dominant vitreoretinochoroidopathy	1	-0.581564
DB01418	Beh?et disease	10	-0.580429
DB01418	Transient familial neonatal hyperbilirubinemia	1	-0.580283
DB01418	Autosomal recessive spastic paraplegia type 30	1	-0.579358
DB01418	Aneurysm osteoarthritis syndrome	1	-0.579358
DB01418	Laurence Moon syndrome	1	-0.57802
DB01418	Lennox Gastaut syndrome	4	-0.57735
DB01418	Partial androgen insensitivity syndrome	1	-0.57735
DB01418	Ichthyosis prematurity syndrome	1	-0.576341
DB01418	Catecholaminergic polymorphic ventricular tachycardia	4	-0.576166
DB01418	Neonatal adrenoleukodystrophy	12	-0.575671
DB01418	Acute myeloid leukemia with abnormal bone marrow eosinophils inv(16)(p13q22) or t(16;16)(p13;q22)	4	-0.575671
DB01418	Dihydropyrimidine dehydrogenase deficiency	1	-0.575671
DB01418	Childhood onset autosomal recessive slowly progressive spinocerebellar ataxia	1	-0.572013
DB01418	Hereditary thrombocytosis with transverse limb defect	1	-0.571263
DB01418	Crigler Najjar syndrome type 2	1	-0.568075
DB01418	Pulverulent cataract	6	-0.567819
DB01418	Rubinstein Taybi syndrome due to 16p13 3 microdeletion	1	-0.567819
DB01418	Classic congenital adrenal hyperplasia due to 21 hydroxylase deficiency salt wasting form	1	-0.567532
DB01418	Tumor necrosis factor receptor 1 associated periodic syndrome	1	-0.565685
DB01418	L?ri Weill dyschondrosteosis	1	-0.565032
DB01418	X linked intellectual disability with isolated growth hormone deficiency	1	-0.564152
DB01418	Gitelman syndrome	1	-0.562978
DB01418	Pilomatrixoma	1	-0.562254
DB01418	2q23 1 microdeletion syndrome	1	-0.562222
DB01418	Infantile osteopetrosis with neuroaxonal dysplasia	1	-0.562222
DB01418	C3 glomerulonephritis	2	-0.561951
DB01418	Loeys Dietz syndrome	2	-0.561951
DB01418	Classic congenital adrenal hyperplasia due to 21 hydroxylase deficiency simple virilizing form	1	-0.559453
DB01418	Autosomal recessive spastic paraplegia type 63	1	-0.55696
DB01418	Autosomal recessive spastic paraplegia type 11	1	-0.555939
DB01418	Proximal myopathy with extrapyramidal signs	1	-0.5547
DB01418	2q33 1 microdeletion syndrome	1	-0.5547
DB01418	Cryptosporidiosis chronic cholangitis liver disease	1	-0.5547
DB01418	Frontotemporal dementia with motor neuron disease	6	-0.553307
DB01418	Autosomal dominant omodysplasia	1	-0.552783
DB01418	Chronic myelomonocytic leukemia	2	-0.552705
DB01418	Growth and developmental delay hypotonia vision impairment lactic acidosis syndrome	1	-0.552705
DB01418	Catel Manzke syndrome	1	-0.551014
DB01418	Abetalipoproteinemia	1	-0.551014
DB01418	Autosomal dominant centronuclear myopathy	5	-0.550743
DB01418	Adult hypophosphatasia	1	-0.549673
DB01418	Autosomal dominant Charcot Marie Tooth disease type 2I	1	-0.54874
DB01418	Friedreich ataxia	1	-0.54874
DB01418	Microcytic anemia with liver iron overload	1	-0.548387
DB01418	Partial congenital cataract	1	-0.548387
DB01418	Microcephalic primordial dwarfism Alazami type	1	-0.548387
DB01418	Intermediate nemaline myopathy	4	-0.548387
DB01418	Neonatal inflammatory skin and bowel disease	2	-0.548282
DB01418	Tetralogy of Fallot	7	-0.548282
DB01418	Best vitelliform macular dystrophy	1	-0.546958
DB01418	Spondyloepimetaphyseal dysplasia with joint laxity	1	-0.546958
DB01418	Action myoclonus renal failure syndrome	1	-0.546958
DB01418	Obesity due to SIM1 deficiency	1	-0.544331
DB01418	Acute myeloblastic leukemia with maturation	3	-0.538816
DB01418	Glycogen storage disease due to liver and muscle phosphorylase kinase deficiency	1	-0.537929
DB01418	Congenital malabsorptive diarrhea due to paucity of enteroendocrine cells	1	-0.537929
DB01418	Properdin deficiency	1	-0.53648
DB01418	Radio ulnar synostosis amegakaryocytic thrombocytopenia	1	-0.536418
DB01418	Atypical hemolytic uremic syndrome with thrombomodulin anomaly	1	-0.53512
DB01418	Early onset autosomal dominant Alzheimer disease	4	-0.53512
DB01418	Oligodontia	9	-0.53512
DB01418	Primary hyperoxaluria type 1	1	-0.53512
DB01418	Childhood onset nemaline myopathy	5	-0.53512
DB01418	Hereditary chronic pancreatitis	6	-0.531758
DB01418	Autosomal dominant Charcot Marie Tooth disease type 2N	1	-0.531085
DB01418	Congenital adrenal hyperplasia due to 3 beta hydroxysteroid dehydrogenase deficiency	1	-0.529209
DB01418	Gamma glutamylcysteine synthetase deficiency	1	-0.525226
DB01418	Hemochromatosis type 4	1	-0.525226
DB01418	Cardiofaciocutaneous syndrome	4	-0.524334
DB01418	MRCS syndrome	1	-0.523513
DB01418	Cranioectodermal dysplasia	2	-0.522233
DB01418	Autosomal dominant optic atrophy classic form	1	-0.521905
DB01418	Primary cutaneous anaplastic large cell lymphoma	2	-0.521905
DB01418	Constitutional mismatch repair deficiency syndrome	4	-0.5211
DB01418	Desmoplastic small round cell tumor	2	-0.5211
DB01418	Autosomal dominant Emery Dreifuss muscular dystrophy	4	-0.5211
DB01418	Congenital fiber type disproportion myopathy	6	-0.5211
DB01418	Fibrolamellar hepatocellular carcinoma	2	-0.5211
DB01418	Glycerol kinase deficiency adult form	1	-0.52106
DB01418	Mucolipidosis type IV	1	-0.519234
DB01418	X linked Charcot Marie Tooth disease type 6	1	-0.516536
DB01418	Autosomal dominant optic atrophy plus syndrome	1	-0.516536
DB01418	Truncus arteriosus	1	-0.516398
DB01418	SLC35A2 CDG	1	-0.514076
DB01418	Lethal osteosclerotic bone dysplasia	1	-0.514076
DB01418	Occipital encephalocele	1	-0.514076
DB01418	Infantile Bartter syndrome with sensorineural deafness	1	-0.511891
DB01418	Microphthalmia with limb anomalies	1	-0.511891
DB01418	Melorheostosis with osteopoikilosis	1	-0.510026
DB01418	Reunion Islands Larsen syndrome	1	-0.508536
DB01418	Niemann Pick disease type A	1	-0.508536
DB01418	Typical nemaline myopathy	5	-0.508536
DB01418	Well differentiated liposarcoma	3	-0.507991
DB01418	Fetal and neonatal alloimmune thrombocytopenia	4	-0.507093
DB01418	Fuhrmann syndrome	1	-0.506754
DB01418	Butterfly shaped pigment dystrophy	1	-0.506754
DB01418	Periodic paralysis with transient compartment like syndrome	1	-0.506754
DB01418	Irinotecan toxicity	1	-0.503903
DB01418	SHOX related short stature	1	-0.503903
DB01418	Huntington disease like syndrome due to C9ORF72 expansions	1	-0.50128
DB01418	Arthrogryposis like syndrome	1	-0.5
DB01418	Muscular dystrophy with progressive weakness distal contractures and rigid spine	1	-0.498922
DB01418	Hereditary hypotrichosis with recurrent skin vesicles	1	-0.498922
DB01418	Incontinentia pigmenti	1	-0.496873
DB01418	Spondyloepimetaphyseal dysplasia Pakistani type	1	-0.496873
DB01418	Salt and pepper syndrome	1	-0.496141
DB01418	Hypohidrotic ectodermal dysplasia with immunodeficiency	2	-0.49535
DB01418	Severe combined immunodeficiency due to LCK deficiency	1	-0.495188
DB01418	Odontohypophosphatasia	1	-0.495188
DB01418	Spinocerebellar ataxia type 36	1	-0.495188
DB01418	Severe intellectual disability progressive spastic diplegia syndrome	1	-0.493934
DB01418	Proteus syndrome	2	-0.493742
DB01418	Follicular lymphoma	2	-0.493197
DB01418	Cenani Lenz syndrome	2	-0.493197
DB01418	Paroxysmal non kinesigenic dyskinesia	2	-0.493197
DB01418	17q23 1q23 2 microdeletion syndrome	2	-0.493197
DB01418	X linked myopathy with excessive autophagy	1	-0.493086
DB01418	Acute myeloid leukemia with inv3(p21;q26 2) or t(3;3)(p21;q26 2)	2	-0.492387
DB01418	CAMOS syndrome	1	-0.492366
DB01418	Autosomal recessive spastic paraplegia type 39	1	-0.48875
DB01418	Carbamoyl phosphate synthase deficiency	1	-0.488514
DB01418	CLN4B disease	1	-0.488302
DB01418	Baraitser Winter syndrome	2	-0.487467
DB01418	Neutral lipid storage myopathy	1	-0.485978
DB01418	Charcot Marie Tooth disease type 1B	1	-0.485978
DB01418	Brachyolmia type 1 Hobaek type	1	-0.485978
DB01418	Multiple epiphyseal dysplasia type 1	1	-0.485247
DB01418	Young adult onset distal hereditary motor neuropathy	1	-0.484322
DB01418	Chronic berylliosis	1	-0.483739
DB01418	Idiopathic bronchiectasis	4	-0.481852
DB01418	Adrenocortical carcinoma	1	-0.481852
DB01418	Lobar holoprosencephaly	13	-0.480384
DB01418	Complete androgen insensitivity syndrome	1	-0.480384
DB01418	Familial Mediterranean fever	1	-0.480384
DB01418	Seckel syndrome	8	-0.479475
DB01418	Spondyloepimetaphyseal dysplasia short limb abnormal calcification	1	-0.479421
DB01418	Lissencephaly due to TUBA1A mutation	1	-0.479421
DB01418	RAPADILINO syndrome	1	-0.479421
DB01418	46XY disorder of sex development adrenal insufficiency due to CYP11A1 deficiency	1	-0.479421
DB01418	Pelviscapular dysplasia	1	-0.479421
DB01418	Myosclerosis	1	-0.478731
DB01418	Familial isolated hypoparathyroidism due to agenesis of parathyroid gland	1	-0.476664
DB01418	Pontocerebellar hypoplasia type 3	1	-0.476664
DB01418	Autosomal recessive cerebral atrophy	1	-0.475769
DB01418	Hypertrichosis acromegaloid facial appearance syndrome	1	-0.47305
DB01418	Sterile multifocal osteomyelitis with periostitis and pustulosis	1	-0.472537
DB01418	Familial apolipoprotein C II deficiency	1	-0.468521
DB01418	Developmental malformations deafness dystonia	1	-0.468521
DB01418	Holt Oram syndrome	1	-0.468521
DB01418	Early infantile epileptic encephalopathy without suppression burst	1	-0.468521
DB01418	Septopreoptic holoprosencephaly	13	-0.466832
DB01418	Male infertility with azoospermia or oligozoospermia due to single gene mutation	5	-0.465633
DB01418	Oculocutaneous albinism type 3	1	-0.465177
DB01418	Treacher Collins syndrome	3	-0.465034
DB01418	Ewing sarcoma	5	-0.465034
DB01418	Kallmann syndrome	16	-0.465034
DB01418	Split hand split foot malformation	5	-0.465034
DB01418	Autoimmune lymphoproliferative syndrome	4	-0.465034
DB01418	Bullous pemphigoid	1	-0.464991
DB01418	Autosomal dominant intermediate Charcot Marie Tooth disease with neuropathic pain	1	-0.464606
DB01418	Bleeding disorder due to CalDAG GEFI deficiency	1	-0.464606
DB01418	Systemic primary carnitine deficiency	1	-0.460808
DB01418	Resistance to thyrotropin releasing hormone syndrome	1	-0.460808
DB01418	Barth syndrome	1	-0.460131
DB01418	Rhizomelic chondrodysplasia punctata type 1	1	-0.460131
DB01418	Short stature auditory canal atresia mandibular hypoplasia skeletal anomalies syndrome	1	-0.457496
DB01418	Pilocytic astrocytoma	7	-0.457496
DB01418	Lymphedema distichiasis	1	-0.457144
DB01418	Distal monosomy 1q	1	-0.453267
DB01418	Left ventricular noncompaction	11	-0.451824
DB01418	Familial idiopathic steroid resistant nephrotic syndrome with focal segmental hyalinosis	13	-0.450835
DB01418	Glycerol kinase deficiency infantile form	1	-0.44905
DB01418	3C syndrome	1	-0.448616
DB01418	Acute intermittent porphyria	1	-0.447214
DB01418	Stickler syndrome type 3	1	-0.447214
DB01418	Atrial septal defect ostium secundum type	8	-0.444758
DB01418	Congenital amegakaryocytic thrombocytopenia	1	-0.441836
DB01418	Fatal infantile cytochrome C oxidase deficiency	3	-0.441836
DB01418	Late onset distal myopathy Markesbery Griggs type	1	-0.441105
DB01418	Hereditary breast cancer	4	-0.439679
DB01418	Autosomal recessive Kenny Caffey syndrome	1	-0.439679
DB01418	Bohring Opitz syndrome	1	-0.437595
DB01418	X linked intellectual disability Siderius type	1	-0.437595
DB01418	Autosomal dominant aplasia and myelodysplasia	1	-0.436852
DB01418	West syndrome	8	-0.436852
DB01418	Brain dopamine serotonin vesicular transport disease	1	-0.436436
DB01418	Autosomal dominant macrothrombocytopenia	4	-0.436436
DB01418	Craniorachischisis	1	-0.436436
DB01418	Autosomal recessive limb girdle muscular dystrophy type 2B	1	-0.434289
DB01418	Normosmic congenital hypogonadotropic hypogonadism	15	-0.434289
DB01418	Hermansky Pudlak syndrome with pulmonary fibrosis	2	-0.434289
DB01418	Hyperekplexia epilepsy	1	-0.434289
DB01418	Muir Torre syndrome	3	-0.434289
DB01418	Leydig cell hypoplasia due to LHB deficiency	1	-0.433264
DB01418	Frontonasal dysplasia severe microphthalmia severe facial clefting syndrome	1	-0.432437
DB01418	Symptomatic form of hemophilia B in female carriers	1	-0.431229
DB01418	Farber lipogranulomatosis	1	-0.430276
DB01418	Megalencephaly polymicrogyria postaxial polydactyly hydrocephalus	3	-0.428571
DB01418	Cerebro facio thoracic dysplasia	1	-0.428571
DB01418	Congenital microcephaly severe encephalopathy progressive cerebral atrophy syndrome	1	-0.428463
DB01418	Classic congenital lipoid adrenal hyperplasia due to STAR deficency	1	-0.428463
DB01418	Juvenile myelomonocytic leukemia	5	-0.428463
DB01418	Ablepharon macrostomia syndrome	1	-0.426058
DB01418	Dubin Johnson syndrome	1	-0.426058
DB01418	Hyper IgM syndrome type 5	1	-0.42426
DB01418	Perlman syndrome	1	-0.42426
DB01418	Deafness with labyrinthine aplasia microtia and microdontia	1	-0.424094
DB01418	Hereditary late onset Parkinson disease	7	-0.422682
DB01418	Multiple endocrine neoplasia type 1	5	-0.422682
DB01418	Focal dermal hypoplasia	1	-0.42135
DB01418	Spinocerebellar ataxia type 18	1	-0.42135
DB01418	Dilated cardiomyopathy with ataxia	1	-0.421053
DB01418	Prenatal benign hypophosphatasia	1	-0.420084
DB01418	Endocrine cerebro osteodysplasia syndrome	1	-0.420084
DB01418	Alobar holoprosencephaly	13	-0.418065
DB01418	Myostatin related muscle hypertrophy	1	-0.41653
DB01418	Smith McCort dysplasia	1	-0.41603
DB01418	Perinatal lethal hypophosphatasia	1	-0.415058
DB01418	Charcot Marie Tooth disease type 4B3	1	-0.412393
DB01418	Bardet Biedl syndrome	18	-0.412393
DB01418	Marinesco Sj?gren syndrome	1	-0.412121
DB01418	Autosomal recessive spastic paraplegia type 53	1	-0.412082
DB01418	Aarskog Scott syndrome	1	-0.409207
DB01418	Extraskeletal Ewing sarcoma	4	-0.408441
DB01418	Joubert syndrome with Jeune asphyxiating thoracic dystrophy	1	-0.408388
DB01418	Autosomal recessive spastic ataxia of Charlevoix Saguenay	1	-0.408388
DB01418	Shwachman Diamond syndrome	1	-0.408388
DB01418	Wolfram like syndrome	1	-0.408388
DB01418	Intestinal epithelial dysplasia	1	-0.407723
DB01418	Hereditary site specific ovarian cancer syndrome	2	-0.404869
DB01418	Mitochondrial DNA depletion syndrome hepatocerebrorenal form	1	-0.40452
DB01418	Acquired idiopathic sideroblastic anemia	2	-0.403473
DB01418	Charcot Marie Tooth disease type 1E	1	-0.403473
DB01418	Gamma glutamyl transpeptidase deficiency	1	-0.40161
DB01418	Autosomal recessive proximal renal tubular acidosis	1	-0.40161
DB01418	Progressive retinal dystrophy due to retinol transport defect	1	-0.40161
DB01418	Noonan syndrome like disorder with loose anagen hair	1	-0.40161
DB01418	Selection of therapeutic option in non small cell lung carcinoma	4	-0.40161
DB01418	Isolated osteopoikilosis	1	-0.399895
DB01418	Inherited isolated adrenal insufficiency due to CYP11A1 deficiency	1	-0.399354
DB01418	Craniopharyngioma	2	-0.399354
DB01418	Barber Say syndrome	1	-0.399354
DB01418	Spondyloepiphyseal dysplasia tarda	1	-0.399354
DB01418	Semantic dementia	7	-0.398673
DB01418	Inflammatory myofibroblastic tumor	6	-0.398673
DB01418	Acute myeloid leukemia with t(8;21)(q22;q22) translocation	5	-0.398673
DB01418	Sclerosteosis	2	-0.39614
DB01418	Acute inflammatory demyelinating polyradiculoneuropathy	1	-0.395394
DB01418	Translocation renal cell carcinoma	7	-0.395394
DB01418	Li Fraumeni syndrome	3	-0.394116
DB01418	Autosomal dominant mendelian susceptibility to mycobacterial diseases due to partial IFNgammaR2 deficiency	1	-0.394116
DB01418	Mitochondrial DNA depletion syndrome encephalomyopathic form with renal tubulopathy	1	-0.394116
DB01418	Behavioral variant of frontotemporal dementia	8	-0.392746
DB01418	Autosomal recessive ataxia due to ubiquinone deficiency	1	-0.39163
DB01418	LEOPARD syndrome	3	-0.39163
DB01418	Activated PIK3 delta syndrome	2	-0.39163
DB01418	Hydranencephaly	1	-0.390894
DB01418	15q13 3 microdeletion syndrome	1	-0.390894
DB01418	Congenital vertical talus unilateral	1	-0.388108
DB01418	Brachytelephalangic chondrodysplasia punctata	1	-0.386556
DB01418	Familial lambdoid synostosis	1	-0.386556
DB01418	Saldino Mainzer syndrome	2	-0.384887
DB01418	Hepatoencephalopathy due to combined oxidative phosphorylation deficiency type 1	1	-0.384887
DB01418	Sitosterolemia	2	-0.384887
DB01418	Autosomal recessive cutis laxa type 2B	1	-0.384887
DB01418	Hennekam syndrome	2	-0.38295
DB01418	Severe hemophilia B	1	-0.38295
DB01418	Familial melanoma	7	-0.37969
DB01418	Syndromic microphthalmia type 5	1	-0.37834
DB01418	Porphyria variegata	1	-0.378284
DB01418	Juvenile Paget disease	1	-0.378284
DB01418	Odontoleukodystrophy	1	-0.37707
DB01418	Desmin related myopathy with Mallory body like inclusions	1	-0.375471
DB01418	Mild hemophilia B	1	-0.374541
DB01418	Familial clubfoot due to PITX1 point mutation	1	-0.373718
DB01418	Brody myopathy	1	-0.373718
DB01418	Amyotrophic lateral sclerosis type 4	1	-0.373718
DB01418	Woolly hair	2	-0.371021
DB01418	Autosomal dominant hypohidrotic ectodermal dysplasia	3	-0.371021
DB01418	Romano Ward syndrome	13	-0.371021
DB01418	Hurler syndrome	1	-0.370522
DB01418	Otospondylomegaepiphyseal dysplasia	1	-0.370522
DB01418	Cutis laxa with severe pulmonary gastrointestinal and urinary anomalies	1	-0.369274
DB01418	Pulmonary capillary hemangiomatosis	1	-0.365636
DB01418	Superficial epidermolytic ichthyosis	1	-0.364987
DB01418	Anophthalmia/microphthalmia esophageal atresia	1	-0.364987
DB01418	DITRA	1	-0.364987
DB01418	Laing early onset distal myopathy	1	-0.364987
DB01418	Pseudoachondroplasia	1	-0.360997
DB01418	Glycogen storage disease due to liver glycogen phosphorylase deficiency	1	-0.360898
DB01418	Autosomal recessive spastic paraplegia type 49	1	-0.360898
DB01418	Hyperimmunoglobulinemia D with periodic fever	1	-0.360831
DB01418	Mucopolysaccharidosis type 2 severe form	1	-0.360831
DB01418	Isolated cloverleaf skull syndrome	1	-0.358057
DB01418	Hyperinsulinism hyperammonemia syndrome	1	-0.358057
DB01418	Paternal uniparental disomy of chromosome 14	1	-0.358057
DB01418	Mucopolysaccharidosis type 2 attenuated form	1	-0.358057
DB01418	Noonan syndrome	11	-0.357062
DB01418	Hereditary inclusion body myopathy joint contractures ophthalmoplegia	1	-0.357062
DB01418	Myeloperoxidase deficiency	1	-0.356129
DB01418	X linked congenital generalized hypertrichosis	1	-0.355417
DB01418	Congenital sodium diarrhea	1	-0.353899
DB01418	Pelizaeus Merzbacher disease connatal form	1	-0.353553
DB01418	X linked mixed deafness with perilymphatic gusher	1	-0.352941
DB01418	Acute myeloblastic leukemia without maturation	2	-0.352941
DB01418	Chronic mucocutaneous candidosis	5	-0.351562
DB01418	Juvenile absence epilepsy	1	-0.351562
DB01418	Juvenile rheumatoid factor negative polyarthritis	9	-0.34796
DB01418	Developmental delay deafness Hildebrand type	1	-0.347886
DB01418	Rhizomelic chondrodysplasia punctata type 2	1	-0.347886
DB01418	Recurrent Neisseria infections due to factor D deficiency	1	-0.347167
DB01418	Cone rod dystrophy	19	-0.347167
DB01418	Mendelian susceptibility to mycobacterial diseases due to complete IL12RB1 deficiency	1	-0.347167
DB01418	Microform holoprosencephaly	13	-0.345547
DB01418	Methotrexate dose selection	1	-0.345547
DB01418	Obesity due to prohormone convertase I deficiency	1	-0.345547
DB01418	Null syndrome	1	-0.344214
DB01418	Chronic myeloid leukemia	3	-0.342997
DB01418	Autosomal dominant osteosclerosis Worth type	1	-0.342914
DB01418	Miyoshi myopathy	1	-0.342914
DB01418	Acromegaloid facial appearance syndrome	1	-0.340191
DB01418	Heritable pulmonary arterial hypertension	7	-0.340191
DB01418	Autosomal recessive spastic paraplegia type 26	1	-0.340191
DB01418	Blue cone monochromatism	1	-0.339151
DB01418	Hypotonia cystinuria syndrome	2	-0.339124
DB01418	Early onset generalized limb onset dystonia	1	-0.339124
DB01418	Focal facial dermal dysplasia type III	1	-0.3386
DB01418	Familial isolated trichomegaly	1	-0.3386
DB01418	Haim Munk syndrome	1	-0.338051
DB01418	KLHL9 related childhood onset distal myopathy	1	-0.337869
DB01418	Autosomal recessive spastic paraplegia type 20	1	-0.334874
DB01418	Late onset nephronophthisis	2	-0.333333
DB01418	FRAXE intellectual disability	1	-0.333333
DB01418	Niemann Pick disease type B	1	-0.333333
DB01418	Autosomal recessive ataxia due to PEX10 deficiency	1	-0.333333
DB01418	Horizontal gaze palsy with progressive scoliosis	1	-0.332984
DB01418	Maternal 14q32 2 hypermethylation syndrome	1	-0.332984
DB01418	Disseminated superficial actinic porokeratosis	1	-0.332984
DB01418	Hereditary myoclonus progressive distal muscular atrophy	1	-0.332055
DB01418	Giant axonal neuropathy	1	-0.332055
DB01418	MGAT2 CDG	1	-0.329617
DB01418	Glycogen storage disease due to glycogenin deficiency	1	-0.329617
DB01418	Baller Gerold syndrome	1	-0.329617
DB01418	Paternal 14q32 2 hypomethylation syndrome	1	-0.32881
DB01418	HERNS syndrome	1	-0.32881
DB01418	Anterior polar cataract	1	-0.327375
DB01418	Congenital myopathy Paradas type	1	-0.327375
DB01418	Autosomal recessive childhood onset cortical cataract	1	-0.327375
DB01418	Temperature sensitive oculocutaneous albinism type 1	1	-0.327375
DB01418	Brachyolmia amelogenesis imperfecta syndrome	1	-0.327375
DB01418	Hereditary neuropathy with liability to pressure palsies	1	-0.327375
DB01418	Tessier number 4 facial cleft	1	-0.327375
DB01418	STT3B CDG	1	-0.326217
DB01418	Tyrosinemia type 1	1	-0.324548
DB01418	Familial isolated arrhythmogenic ventricular dysplasia right dominant form	12	-0.324548
DB01418	Persistent M?llerian duct syndrome	2	-0.324548
DB01418	Young onset Parkinson disease	7	-0.324443
DB01418	Severe combined immunodeficiency due to CORO1A deficiency	1	-0.324443
DB01418	X linked central congenital hypothyroidism with late onset testicular enlargement	1	-0.324443
DB01418	Phosphoserine aminotransferase deficiency	1	-0.321785
DB01418	Myotonia permanens	1	-0.321785
DB01418	Charcot Marie Tooth disease type 1A	1	-0.321785
DB01418	Guttmacher syndrome	1	-0.319384
DB01418	Cystic fibrosis	4	-0.319384
DB01418	Melanoma of soft parts	3	-0.316228
DB01418	Primary microcephaly epilepsy permanent neonatal diabetes syndrome	1	-0.316228
DB01418	Temtamy preaxial brachydactyly syndrome	1	-0.314485
DB01418	Inclusion body myopathy with Paget disease of bone and frontotemporal dementia	3	-0.314485
DB01418	MELAS	7	-0.314485
DB01418	Familial paroxysmal ataxia	1	-0.314485
DB01418	Unilateral multicystic dysplastic kidney	1	-0.314485
DB01418	Junctional epidermolysis bullosa inversa	1	-0.313774
DB01418	Congenital vertical talus bilateral	1	-0.313774
DB01418	Oculocutaneous albinism type 1A	1	-0.310725
DB01418	Autosomal dominant osteopetrosis type 1	1	-0.310725
DB01418	B cell chronic lymphocytic leukemia	5	-0.309809
DB01418	Moderately severe hemophilia B	1	-0.308607
DB01418	Hurler Scheie syndrome	1	-0.308607
DB01418	Spastic paraplegia type 2	1	-0.308607
DB01418	Hereditary thrombophilia due to congenital histidine rich (poly L) glycoprotein deficiency	1	-0.307661
DB01418	Autosomal recessive hyperinsulinism due to Kir6 2 deficiency	1	-0.307661
DB01418	Autosomal recessive mendelian susceptibility to mycobacterial diseases due to partial IFNgammaR2 deficiency	1	-0.30758
DB01418	Paternal 14q32 2 microdeletion syndrome	1	-0.30758
DB01418	Pentosuria	1	-0.30758
DB01418	Berardinelli Seip congenital lipodystrophy	5	-0.305304
DB01418	Bradyopsia	2	-0.305304
DB01418	X linked mendelian susceptibility to mycobacterial diseases due to CYBB deficiency	1	-0.305304
DB01418	PYCR1 related De Barsy syndrome	1	-0.305304
DB01418	Distal 22q11 2 microdeletion syndrome	3	-0.302734
DB01418	Williams syndrome	9	-0.302734
DB01418	Congenital prekallikrein deficiency	1	-0.302734
DB01418	Body skin hyperlaxity due to vitamin K dependent coagulation factor deficiency	1	-0.301738
DB01418	Scheie syndrome	1	-0.301738
DB01418	Van den Ende Gupta syndrome	1	-0.301511
DB01418	Fleck corneal dystrophy	1	-0.301511
DB01418	Glycerol kinase deficiency juvenile form	1	-0.301511
DB01418	Congenital cataract progressive muscular hypotonia hearing loss developmental delay	1	-0.301511
DB01418	Extraskeletal myxoid chondrosarcoma	5	-0.300005
DB01418	Mitochondrial DNA depletion syndrome myopathic form	1	-0.300005
DB01418	Autosomal recessive spastic paraplegia type 71	1	-0.300005
DB01418	Congenital adrenal hyperplasia due to 11 beta hydroxylase deficiency	1	-0.297649
DB01418	Intellectual disability hyperkinetic movement truncal ataxia syndrome	1	-0.296883
DB01418	Dicarboxylic aminoaciduria	1	-0.295329
DB01418	Osteosclerosis developmental delay craniosynostosis syndrome	1	-0.295329
DB01418	Germinoma of the central nervous system	1	-0.295329
DB01418	Oral antidiabetic drugs toxicity or dose selection	1	-0.295248
DB01418	Spinocerebellar ataxia type 28	1	-0.294884
DB01418	Pycnodysostosis	1	-0.294884
DB01418	ALG2 CDG	1	-0.294884
DB01418	Autosomal recessive axonal neuropathy with neuromyotonia	1	-0.291077
DB01418	MODY	11	-0.290021
DB01418	Galloway Mowat syndrome	1	-0.289122
DB01418	Hypotrichosis simplex	3	-0.289122
DB01418	Beckwith Wiedemann syndrome due to NSD1 mutation	1	-0.289122
DB01418	Guanidinoacetate methyltransferase deficiency	1	-0.288675
DB01418	Ethylmalonic encephalopathy	1	-0.288675
DB01418	Spheroid body myopathy	1	-0.288442
DB01418	Zygodactyly type 3	1	-0.288442
DB01418	Desmoid tumor	2	-0.288442
DB01418	Metaphyseal chondrodysplasia Schmid type	1	-0.285351
DB01418	Non classic congenital lipoid adrenal hyperplasia due to STAR deficency	1	-0.284225
DB01418	Essential thrombocythemia	6	-0.282901
DB01418	Achondrogenesis type 1A	1	-0.282901
DB01418	Papillon Lef?vre syndrome	1	-0.282843
DB01418	Lissencephaly syndrome Norman Roberts type	1	-0.282843
DB01418	Autosomal recessive multiple pterygium syndrome	1	-0.282016
DB01418	Hyperkalemic periodic paralysis	1	-0.281939
DB01418	Spondyloepimetaphyseal dysplasia with multiple dislocations	1	-0.281939
DB01418	Fatal multiple mitochondrial dysfunction syndrome type 1	1	-0.281939
DB01418	Developmental delay with autism spectrum disorder and gait instability	1	-0.281939
DB01418	Hb Barts hydrops fetalis	1	-0.281939
DB01418	Hyperuricemia pulmonary hypertension renal failure alkalosis syndrome	1	-0.279158
DB01418	Ehlers Danlos syndrome kyphoscoliotic type	1	-0.27735
DB01418	Autosomal dominant spastic paraplegia type 12	1	-0.276001
DB01418	Recurrent infections myelofibrosis nephromegaly syndrome	1	-0.276001
DB01418	Pelizaeus Merzbacher disease classic form	1	-0.276001
DB01418	Tyrosinemia type 2	1	-0.275378
DB01418	Pierson syndrome	1	-0.275378
DB01418	5q35 microduplication syndrome	1	-0.275378
DB01418	EAST syndrome	1	-0.275378
DB01418	Primary hypomagnesemia with secondary hypocalcemia	1	-0.275378
DB01418	Glomuvenous malformation	1	-0.275267
DB01418	Cernunnos XLF deficiency	1	-0.275267
DB01418	Townes Brocks syndrome	1	-0.274352
DB01418	Osteoporosis pseudoglioma	1	-0.272166
DB01418	Episodic ataxia type 1	1	-0.270501
DB01418	Mucopolysaccharidosis type 6 rapidly progressing	1	-0.270355
DB01418	Familial clubfoot due to 5q31 microdeletion	1	-0.269047
DB01418	Ebstein malformation	1	-0.269047
DB01418	Atypical hypotonia cystinuria syndrome	2	-0.269047
DB01418	Congenital contractural arachnodactyly	1	-0.268765
DB01418	Autosomal agammaglobulinemia	6	-0.268765
DB01418	Isolated CoQ cytochrome C reductase deficiency	9	-0.268765
DB01418	Congenital dyserythropoietic anemia type I	2	-0.268765
DB01418	Panhypopituitarism	2	-0.268765
DB01418	Minimal pigment oculocutaneous albinism type 1	1	-0.268425
DB01418	Combined oxidative phosphorylation defect type 17	1	-0.268425
DB01418	Myotonia fluctuans	1	-0.268425
DB01418	AXIN2 related attenuated familial adenomatous polyposis	1	-0.268425
DB01418	Pendred syndrome	1	-0.265042
DB01418	Generalized congenital lipodystrophy with myopathy	1	-0.265042
DB01418	Partial acquired lipodystrophy	1	-0.265042
DB01418	Overgrowth macrocephaly facial dysmorphism	1	-0.26323
DB01418	Autosomal recessive distal renal tubular acidosis	2	-0.26323
DB01418	Combined immunodeficiency T+ B+ due to partial RAG1 deficiency	1	-0.262111
DB01418	Maternally inherited Leigh syndrome	7	-0.262111
DB01418	Temple Baraitser syndrome	1	-0.261973
DB01418	Diazoxide resistant focal hyperinsulinism due to Kir6 2 deficiency	1	-0.261973
DB01418	Oligoarticular juvenile arthritis	9	-0.261488
DB01418	Pelizaeus Merzbacher disease transitional form	1	-0.261488
DB01418	Exercise induced hyperinsulinism	1	-0.26003
DB01418	Familial prostate cancer	12	-0.258403
DB01418	DL 2 hydroxyglutaric aciduria	1	-0.257775
DB01418	LAMB2 related infantile onset nephrotic syndrome	1	-0.255965
DB01418	Fatal post viral neurodegenerative disorder	1	-0.255965
DB01418	Pyruvate carboxylase deficiency infantile form	1	-0.255434
DB01418	Ghosal hematodiaphyseal dysplasia	1	-0.255434
DB01418	Autosomal dominant intermediate Charcot Marie Tooth disease type C	1	-0.254772
DB01418	Infantile systemic hyalinosis	1	-0.254772
DB01418	16q24 3 microdeletion syndrome	1	-0.254457
DB01418	Maternal uniparental disomy of chromosome 14	1	-0.252646
DB01418	46XY complete gonadal dysgenesis	8	-0.252646
DB01418	Oligodontia cancer predisposition syndrome	1	-0.252646
DB01418	Congenital bile acid synthesis defect type 1	1	-0.250352
DB01418	Atypical hemolytic uremic syndrome with B factor anomaly	1	-0.250352
DB01418	Distal myopathy with anterior tibial onset	1	-0.250352
DB01418	Bilateral frontoparietal polymicrogyria	1	-0.248548
DB01418	GCS1 CDG	1	-0.248548
DB01418	Recessive hereditary methemoglobinemia type 2	1	-0.248548
DB01418	X linked intellectual disability Snyder type	1	-0.247333
DB01418	Familial isolated arrhythmogenic ventricular dysplasia left dominant form	12	-0.247333
DB01418	Oculocutaneous albinism type 1B	1	-0.245093
DB01418	Mucopolysaccharidosis type 6 slowly progressing	1	-0.245093
DB01418	Argininemia	1	-0.242759
DB01418	Infantile dystonia parkinsonism	1	-0.242759
DB01418	Hereditary thrombophilia due to congenital antithrombin deficiency	1	-0.242759
DB01418	Isolated thyrotropin releasing hormone deficiency	1	-0.242759
DB01418	Autosomal dominant limb girdle muscular dystrophy type 1A	1	-0.242496
DB01418	Hereditary central diabetes insipidus	1	-0.24214
DB01418	Alagille syndrome due to a JAG1 point mutation	1	-0.240966
DB01418	Distal myotilinopathy	1	-0.240966
DB01418	Klippel Tr?naunay syndrome	1	-0.240966
DB01418	Mevalonic aciduria	1	-0.240966
DB01418	Neurological conditions associated with aminoacylase 1 deficiency	1	-0.240152
DB01418	Anaplastic oligoastrocytoma	1	-0.240124
DB01418	Bilateral multicystic dysplastic kidney	1	-0.237356
DB01418	Peeling skin syndrome type B	1	-0.237356
DB01418	Aspartylglucosaminuria	1	-0.235499
DB01418	Intellectual disability seizures hypotonia ophthalmologic skeletal anomalies syndrome	1	-0.235499
DB01418	Familial primary localized cutaneous amyloidosis	2	-0.234978
DB01418	Hypotrichosis simplex of the scalp	2	-0.234978
DB01418	Spinocerebellar ataxia type 1 with axonal neuropathy	1	-0.234978
DB01418	Cowden syndrome	6	-0.234978
DB01418	MACS syndrome	1	-0.233204
DB01418	Hereditary nonpolyposis colon cancer	13	-0.232845
DB01418	Otodental syndrome	1	-0.232299
DB01418	Maternal 14q32 2 microdeletion syndrome	1	-0.232299
DB01418	Methylcobalamin deficiency type cblG	1	-0.229416
DB01418	Autosomal dominant Charcot Marie Tooth disease type 2 with giant axons	1	-0.229416
DB01418	Obesity due to congenital leptin deficiency	1	-0.229416
DB01418	Sebocystomatosis	1	-0.226991
DB01418	Glycogen storage disease due to glycogen debranching enzyme deficiency	1	-0.226991
DB01418	Hypertelorism Teebi type	1	-0.226991
DB01418	Neuropathy with hearing impairment	1	-0.225245
DB01418	Spinocerebellar ataxia type 6	1	-0.223085
DB01418	Benign paroxysmal torticollis of infancy	1	-0.223085
DB01418	Distal myopathy Welander type	1	-0.22301
DB01418	Hyaline body myopathy	1	-0.221249
DB01418	Punctate palmoplantar keratoderma type 1	2	-0.221249
DB01418	Mucolipidosis type II	1	-0.221249
DB01418	Glycogen storage disease due to GLUT2 deficiency	1	-0.221249
DB01418	Hand foot genital syndrome	1	-0.219382
DB01418	Choreoacanthocytosis	1	-0.21887
DB01418	Pigmented paravenous retinochoroidal atrophy	1	-0.21887
DB01418	X linked sideroblastic anemia	1	-0.217072
DB01418	Pyruvate dehydrogenase phosphatase deficiency	1	-0.217072
DB01418	Hepatoerythropoietic porphyria	1	-0.217072
DB01418	Alacrimia choreoathetosis liver dysfunction syndrome	1	-0.217072
DB01418	Hemolytic anemia due to adenylate kinase deficiency	1	-0.215922
DB01418	Roussy L?vy syndrome	2	-0.215922
DB01418	Autosomal dominant hyperinsulinism due to Kir6 2 deficiency	1	-0.215922
DB01418	Carcinoid tumor and carcinoid syndrome	1	-0.215922
DB01418	Choanal atresia deafness cardiac defects dysmorphism syndrome	1	-0.214886
DB01418	Familial hypocalciuric hypercalcemia type 3	1	-0.214834
DB01418	Alagille syndrome due to 20p12 microdeletion	1	-0.214834
DB01418	Spondyloepimetaphyseal dysplasia matrilin 3 type	1	-0.212829
DB01418	Recessive hereditary methemoglobinemia type 1	1	-0.212829
DB01418	Autosomal recessive limb girdle muscular dystrophy type 2S	1	-0.212829
DB01418	Stormorken Sjaastad Langslet syndrome	1	-0.210962
DB01418	Multiple epiphyseal dysplasia type 5	1	-0.210962
DB01418	Persistent hyperplastic primary vitreous	1	-0.210962
DB01418	Mucolipidosis type III alpha/beta	1	-0.210559
DB01418	Langer Giedion syndrome	2	-0.208514
DB01418	Early infantile epileptic encephalopathy	16	-0.207344
DB01418	Bilateral generalized polymicrogyria	1	-0.207344
DB01418	Spondyloenchondrodysplasia	1	-0.207344
DB01418	Mendelian susceptibility to mycobacterial diseases due to complete IFNgammaR2 deficiency	1	-0.207344
DB01418	Intellectual disability Birk Barel type	1	-0.207344
DB01418	Blau syndrome	1	-0.206329
DB01418	Adult onset foveomacular vitelliform dystrophy	2	-0.206329
DB01418	Peripheral neuropathy myopathy hoarseness hearing loss syndrome	1	-0.202263
DB01418	Childhood onset autosomal recessive myopathy with external ophthalmoplegia	1	-0.201988
DB01418	Metabolic myopathy due to lactate transporter defect	1	-0.201988
DB01418	Transient neonatal diabetes mellitus	3	-0.198462
DB01418	Hypotrichosis with juvenile macular degeneration	1	-0.198462
DB01418	Familial aortic dissection	1	-0.197911
DB01418	Juvenile hyaline fibromatosis	1	-0.197537
DB01418	MUTYH related attenuated familial adenomatous polyposis	1	-0.197537
DB01418	Hereditary cryohydrocytosis with reduced stomatin	1	-0.195096
DB01418	Pelizaeus Merzbacher disease in female carriers	1	-0.19407
DB01418	Wolfram syndrome	2	-0.193247
DB01418	Acromesomelic dysplasia Hunter Thomson type	1	-0.193247
DB01418	Dihydropteridine reductase deficiency	1	-0.193247
DB01418	Severe intellectual disability short stature behavioral troubles facial dysmorphism syndrome	1	-0.193247
DB01418	Intellectual disability facial dysmorphism syndrome due to SETD5 haploinsufficiency	1	-0.193128
DB01418	Epileptic encephalopathy with global cerebral demyelination	1	-0.193128
DB01418	Alpha thalassemia intellectual disability syndrome linked to chromosome 16	1	-0.189234
DB01418	Isolated autosomal dominant hypomagnesemia Glaudemans type	1	-0.189234
DB01418	Intellectual disability developmental delay contractures syndrome	1	-0.189002
DB01418	Congenital muscular dystrophy with intellectual disability and severe epilepsy	1	-0.188422
DB01418	Congenital factor XII deficiency	1	-0.188422
DB01418	Hereditary continuous muscle fiber activity	1	-0.188422
DB01418	Fibrochondrogenesis	2	-0.18513
DB01418	Synpolydactyly type 1	1	-0.18513
DB01418	Pyruvate dehydrogenase E2 deficiency	1	-0.183942
DB01418	Combined immunodeficiency due to OX40 deficiency	1	-0.183942
DB01418	Dopamine beta hydroxylase deficiency	1	-0.183942
DB01418	Autosomal recessive primary microcephaly	13	-0.183942
DB01418	Isovaleric acidemia	1	-0.183942
DB01418	Adult onset chronic progressive external ophthalmoplegia with mitochondrial myopathy	2	-0.183942
DB01418	X linked hyper IgM syndrome	1	-0.18387
DB01418	Leber hereditary optic neuropathy	10	-0.18387
DB01418	Iminoglycinuria	1	-0.181486
DB01418	Atypical hemolytic uremic syndrome with anti factor H antibodies	3	-0.181486
DB01418	Hypothalamic insufficiency secondary microcephaly visual impairment urinary anomalies	1	-0.179766
DB01418	Progressive non fluent aphasia	7	-0.179766
DB01418	Familial retinal arterial macroaneurysm	1	-0.175863
DB01418	Zlotogora Ogur syndrome	1	-0.1748
DB01418	Intermediate DEND syndrome	1	-0.1748
DB01418	Brachydactyly syndactyly Zhao type	1	-0.174384
DB01418	Anaplastic astrocytoma	1	-0.174384
DB01418	Bruck syndrome	2	-0.174384
DB01418	Hereditary vascular retinopathy	1	-0.174384
DB01418	Familial isolated arrhythmogenic ventricular dysplasia biventricular form	12	-0.174384
DB01418	Sporadic idiopathic steroid resistant nephrotic syndrome with focal segmental hyalinosis	2	-0.174384
DB01418	Encephalopathy due to GLUT1 deficiency	1	-0.174078
DB01418	Crisponi syndrome	2	-0.17016
DB01418	Autosomal recessive limb girdle muscular dystrophy type 2D	1	-0.169031
DB01418	Megalencephalic leukoencephalopathy with subcortical cysts	1	-0.166228
DB01418	X linked immunodeficiency with magnesium defect Epstein Barr virus infection and neoplasia	1	-0.166228
DB01418	Autosomal recessive spastic paraplegia type 69	1	-0.165521
DB01418	Dyschromatosis symmetrica hereditaria	1	-0.164399
DB01418	3 hydroxy 3 methylglutaric aciduria	1	-0.164399
DB01418	Sensory ataxic neuropathy dysarthria ophthalmoparesis	2	-0.164399
DB01418	Legius syndrome	1	-0.164399
DB01418	Brachydactyly elbow wrist dysplasia	1	-0.162558
DB01418	Fetal brain disruption sequence	1	-0.162558
DB01418	Autosomal dominant Opitz G/BBB syndrome	1	-0.162459
DB01418	Porencephaly microcephaly bilateral congenital cataract syndrome	1	-0.160128
DB01418	Paroxysmal dystonic choreathetosis with episodic ataxia and spasticity	1	-0.160128
DB01418	COASY protein associated neurodegeneration	1	-0.160128
DB01418	Hyperinsulinism due to UCP2 deficiency	1	-0.160128
DB01418	Fumaric aciduria	1	-0.160128
DB01418	Sanjad Sakati syndrome	1	-0.160128
DB01418	Hypomaturation amelogenesis imperfecta	3	-0.159561
DB01418	Rothmund Thomson syndrome type 2	1	-0.159561
DB01418	Intellectual disability severe speech delay mild dysmorphism syndrome	1	-0.15912
DB01418	Metaphyseal chondrodysplasia Spahr type	1	-0.158629
DB01418	VACTERL/VATER association	1	-0.156174
DB01418	Angel shaped phalango epiphyseal dysplasia	1	-0.156174
DB01418	Obesity due to CEP19 deficiency	1	-0.149606
DB01418	Naegeli Franceschetti Jadassohn syndrome	1	-0.149071
DB01418	Zimmermann Laband syndrome	2	-0.147643
DB01418	COG4 CDG	1	-0.145636
DB01418	Acetazolamide responsive myotonia	1	-0.145636
DB01418	Sanfilippo syndrome type D	1	-0.145636
DB01418	KRT14 related epidermolysis bullosa simplex	1	-0.142857
DB01418	Spondylometaphyseal dysplasia cone rod dystrophy	1	-0.141966
DB01418	Familial hyperreninemic hypoaldosteronism type 1	1	-0.140028
DB01418	COG5 CDG	1	-0.13856
DB01418	Autosomal recessive limb girdle muscular dystrophy type 2T	1	-0.13856
DB01418	Severe combined immunodeficiency due to DCLRE1C deficiency	1	-0.13856
DB01418	Congenital muscular dystrophy with intellectual disability	2	-0.138509
DB01418	Familial thoracic aortic aneurysm and aortic dissection	10	-0.138509
DB01418	Autosomal recessive spastic paraplegia type 58	1	-0.135388
DB01418	Familial abdominal aortic aneurysm	1	-0.135388
DB01418	Cold induced sweating syndrome	2	-0.134535
DB01418	Hereditary leiomyomatosis and renal cell cancer	1	-0.134535
DB01418	Pyruvate carboxylase deficiency severe neonatal type	1	-0.134535
DB01418	Primary CD59 deficiency	1	-0.130884
DB01418	Cortical dysplasia focal epilepsy syndrome	1	-0.130884
DB01418	Nephrogenic syndrome of inappropriate antidiuresis	1	-0.130884
DB01418	Gr?sbeck Imerslund disease	2	-0.130884
DB01418	Very long chain acyl CoA dehydrogenase deficiency	1	-0.130884
DB01418	46XY partial gonadal dysgenesis	10	-0.130884
DB01418	Simpson Golabi Behmel syndrome type 2	1	-0.129647
DB01418	Orofaciodigital syndrome type 1	1	-0.128037
DB01418	Aceruloplasminemia	1	-0.127515
DB01418	Cerebroretinal vasculopathy	1	-0.124394
DB01418	Formiminoglutamic aciduria	1	-0.124394
DB01418	Mendelian susceptibility to mycobacterial diseases due to partial IRF8 deficiency	1	-0.124394
DB01418	Hemoglobin E disease	1	-0.122769
DB01418	Anaplastic oligodendroglioma	1	-0.122769
DB01418	Combined immunodeficiency due to STIM1 deficiency	1	-0.121491
DB01418	Biliary atresia	1	-0.121491
DB01418	Early onset spastic ataxia neuropathy syndrome	1	-0.120064
DB01418	Familial pancreatic carcinoma	8	-0.119159
DB01418	15q14 microdeletion syndrome	1	-0.119159
DB01418	Distal myopathy Nonaka type	1	-0.119159
DB01418	Cobblestone lissencephaly without muscular or ocular involvement	1	-0.119159
DB01418	Isolated 3 methylcrotonyl CoA carboxylase deficiency	2	-0.118783
DB01418	Fetal akinesia deformation sequence	2	-0.118783
DB01418	Thiel Behnke corneal dystrophy	1	-0.115849
DB01418	Multicentric Castleman disease	1	-0.115849
DB01418	Autosomal dominant epilepsy with auditory features	2	-0.115849
DB01418	Gliosarcoma	11	-0.115849
DB01418	KBG syndrome	1	-0.109981
DB01418	Brachydactyly type A1	2	-0.109981
DB01418	Marshall Smith syndrome	1	-0.109981
DB01418	Craniolenticulosutural dysplasia	1	-0.109981
DB01418	D glyceric aciduria	1	-0.109981
DB01418	Hereditary angioedema type 1	1	-0.106668
DB01418	Short rib polydactyly syndrome Verma Naumoff type	5	-0.103448
DB01418	Autism epilepsy syndrome due to branched chain ketoacid dehydrogenase kinase deficiency	1	-0.102642
DB01418	Antenatal Bartter syndrome	2	-0.100504
DB01418	Benign familial neonatal epilepsy	2	-0.100504
DB01418	Multiple epiphyseal dysplasia due to collagen 9 anomaly	3	-0.100504
DB01418	Charcot Marie Tooth disease type 4F	1	-0.0984939
DB01418	Episodic ataxia type 5	1	-0.0984939
DB01418	Congenital muscular dystrophy with integrin alpha 7 deficiency	1	-0.0977972
DB01418	Focal palmoplantar keratoderma with joint keratoses	1	-0.0977972
DB01418	Prune belly syndrome	1	-0.0977972
DB01418	Atypical hemolytic uremic syndrome with H factor anomaly	1	-0.0977972
DB01418	Otofaciocervical syndrome	2	-0.0977972
DB01418	Severe combined deficiency due to CTPS1 deficiency	1	-0.0952981
DB01418	Paramyotonia congenita of Von Eulenburg	1	-0.0952981
DB01418	Autosomal dominant primary hypomagnesemia with hypocalciuria	2	-0.0948113
DB01418	Autosomal recessive congenital cerebellar ataxia due to GRID2 deficiency	1	-0.0932505
DB01418	Fibular aplasia complex brachydactyly	1	-0.0931184
DB01418	Infantile cerebellar retinal degeneration	1	-0.0929814
DB01418	1p21 3 microdeletion syndrome	1	-0.0929814
DB01418	Hereditary angioedema type 3	1	-0.091513
DB01418	Microlissencephaly	1	-0.0908257
DB01418	Brachydactyly type B	1	-0.0908257
DB01418	Neurofibromatosis type 1 due to NF1mutation or intragenic deletion	1	-0.090167
DB01418	T cell immunodeficiency with epidermodysplasia verruciformis	1	-0.090167
DB01418	Chudley McCullough syndrome	1	-0.0888134
DB01418	Split hand split foot deafness	1	-0.0888134
DB01418	Hereditary orotic aciduria	1	-0.0888134
DB01418	Autosomal dominant Charcot Marie Tooth disease type 2D	1	-0.0873704
DB01418	Pyruvate carboxylase deficiency benign type	1	-0.0869291
DB01418	COG7 CDG	1	-0.0851599
DB01418	Oligodendroglioma	1	-0.0848189
DB01418	Combined immunodeficiency due to CD3gamma deficiency	1	-0.0824786
DB01418	Malan overgrowth syndrome	1	-0.0824786
DB01418	Neuralgic amyotrophy	1	-0.0804373
DB01418	Autosomal recessive progressive external ophthalmoplegia	2	-0.078326
DB01418	Oligoastrocytoma	1	-0.078326
DB01418	Beckwith Wiedemann syndrome due to CDKN1C mutation	1	-0.0764719
DB01418	Acromicric dysplasia	1	-0.0764719
DB01418	17q11 2 microduplication syndrome	1	-0.0764719
DB01418	Granular corneal dystrophy type I	1	-0.0747435
DB01418	Oculocerebrorenal syndrome	1	-0.0747435
DB01418	Classic phenylketonuria	1	-0.0732252
DB01418	Immunodeficiency due to interleukin 1 receptor associated kinase 4 deficiency	1	-0.0731272
DB01418	Hemolytic anemia due to red cell pyruvate kinase deficiency	1	-0.0731272
DB01418	Congenital factor XI deficiency	1	-0.0731272
DB01418	Dent disease type 2	1	-0.0687614
DB01418	Hepatic veno occlusive disease immunodeficiency	1	-0.0687614
DB01418	Hypocalcified amelogenesis imperfecta	1	-0.0687614
DB01418	Autosomal dominant non syndromic intellectual disability	14	-0.0687614
DB01418	Autosomal dominant limb girdle muscular dystrophy type 1F	1	-0.0687614
DB01418	Primary failure of tooth eruption	1	-0.0650256
DB01418	Microcystic corneal dystrophy	1	-0.0650256
DB01418	Anauxetic dysplasia	1	-0.0650256
DB01418	Simpson Golabi Behmel syndrome	2	-0.0650256
DB01418	Intellectual disability hypotonia spasticity sleep disorder	1	-0.0633724
DB01418	Heinz body anemia	1	-0.0618392
DB01418	Malonic aciduria	1	-0.0604122
DB01418	Glycogen storage disease due to muscle glycogen phosphorylase deficiency	1	-0.0590796
DB01418	Gemistocytic astrocytoma	1	-0.0590796
DB01418	Lattice corneal dystrophy type I	1	-0.0578315
DB01418	Hemoglobin E beta thalassemia	1	-0.0557952
DB01418	Severe dermatitis multiple allergies metabolic wasting syndrome	1	-0.0522947
DB01418	RIDDLE syndrome	1	-0.0522947
DB01418	Desbuquois syndrome	1	-0.0507746
DB01418	Nebulin related early onset distal myopathy	1	-0.0507746
DB01418	Postaxial polydactyly anterior pituitary anomalies facial dysmorphism syndrome	1	-0.0507746
DB01418	Geroderma osteodysplastica	2	-0.0493798
DB01418	Commissural facial cleft	2	-0.0493798
DB01418	Microcephalic osteodysplastic primordial dwarfism type II	1	-0.0493798
DB01418	Hyperostosis corticalis generalisata	2	-0.0493798
DB01418	EEM syndrome	1	-0.0493798
DB01418	Sorsbys fundus dystrophy	1	-0.0493798
DB01418	Combined deficiency of factor V and factor VIII	2	-0.048094
DB01418	Frontonasal dysplasia with alopecia and genital anomaly	1	-0.048094
DB01418	Carpenter Waziri syndrome	1	-0.048094
DB01418	Renal hypoplasia bilateral	1	-0.048094
DB01418	Fetal Gaucher disease	1	-0.0469036
DB01418	Combined immunodeficiency with skin granulomas	2	-0.0469036
DB01418	Congenital hereditary facial paralysis with variable hearing loss	1	-0.0469036
DB01418	Hemoglobin H disease	1	-0.0469036
DB01418	Congenital muscular dystrophy with hyperlaxity	1	-0.0469036
DB01418	Autosomal dominant focal non epidermolytic palmoplantar keratoderma with plantar blistering	1	-0.0457975
DB01418	Obesity due to pro opiomelanocortin deficiency	1	-0.0428966
DB01418	Congenital lactase deficiency	1	-0.0428966
DB01418	Severe combined immunodeficiency due to complete RAG1/2 deficiency	2	-0.0420455
DB01418	Mucopolysaccharidosis type 4A	1	-0.0365392
DB01418	Alopecia universalis	1	-0.0353775
DB01418	Fanconi anemia	17	-0.0353775
DB01418	Arthrogryposis renal dysfunction cholestasis	2	-0.0353775
DB01418	Congenital muscular dystrophy with cerebellar involvement	2	-0.0343199
DB01418	Stiff skin syndrome	1	-0.0343199
DB01418	12q14 microdeletion syndrome	2	-0.0333519
DB01418	Paroxysmal exertion induced dyskinesia	2	-0.0333519
DB01418	Mild phenylketonuria	1	-0.0333519
DB01418	Sickle cell hemoglobin E disease	1	-0.0333519
DB01418	Autosomal dominant childhood onset proximal spinal muscular atrophy with contractures	1	-0.0333519
DB01418	Synpolydactyly type 2	1	-0.0324614
DB01418	Pancreatic hypoplasia diabetes congenital heart disease	1	-0.0324614
DB01418	Combined immunodeficiency due to ORAI1 deficiency	1	-0.0324614
DB01418	Autosomal recessive Robinow syndrome	1	-0.0324614
DB01418	Glycogen storage disease due to liver phosphorylase kinase deficiency	2	-0.0316386
DB01418	Genitopatellar syndrome	1	-0.0316386
DB01418	Mendelian susceptibility to mycobacterial diseases due to complete ISG15 deficiency	1	-0.0308754
DB01418	Fish eye disease	1	-0.0308754
DB01418	Connective tissue disorder due to lysyl hydroxylase 3 deficiency	1	-0.0301648
DB01418	Hemoglobin D disease	1	-0.0282956
DB01418	Juberg Marsidi syndrome	1	-0.0282956
DB01418	Giant cell glioblastoma	11	-0.0185727
DB01418	Autosomal recessive limb girdle muscular dystrophy type 2G	1	-0.0185727
DB01418	Pseudohypoaldosteronism type 2D	1	-0.0179634
DB01418	Spondyloepimetaphyseal dysplasia Missouri type	1	-0.0174104
DB01418	Ondine syndrome	2	-0.0169055
DB01418	Sulfite oxidase deficiency due to molybdenum cofactor deficiency type C	1	-0.0164421
DB01418	Goldberg Shprintzen megacolon syndrome	1	-0.0164421
DB01418	Congenital lethal myopathy Compton North type	1	-0.0160149
DB01418	Epidermolysis bullosa simplex due to plakophilin deficiency	1	-0.0156193
DB01418	D 2 hydroxyglutaric aciduria	2	-0.0156193
DB01418	Neonatal Marfan syndrome	1	-0.0156193
DB01418	Hereditary angioedema type 2	1	-0.0156193
DB01418	Spondylo megaepiphyseal metaphyseal dysplasia	1	-0.0152516
DB01418	Fibrillary astrocytoma	1	-0.0145881
DB01418	Knobloch syndrome	1	-0.0145881
DB01418	Syndactyly type 5	1	-0.0142872
DB01418	Early myoclonic encephalopathy	2	0
DB01418	Non seminomatous germ cell tumor of testis	2	0
DB01418	Dermatopathia pigmentosa reticularis	1	0
DB01418	Agnathia holoprosencephaly situs inversus syndrome	2	0
DB01418	Familial isolated pituitary adenoma	1	0
DB01418	Metaphyseal chondrodysplasia Jansen type	1	0
DB01418	Postaxial polydactyly type B unilateral	1	0
DB01418	Wilson Turner syndrome	1	0
DB01418	Reis B?cklers corneal dystrophy	1	0
DB01418	7q31 microdeletion syndrome	1	0
DB01418	Familial hyperaldosteronism type I	2	0
DB01418	Generalized dominant dystrophic epidermolysis bullosa	1	0
DB01418	Propionic acidemia	2	0
DB01418	Microcephalic primordial dwarfism Dauber type	1	0
DB01418	Hypermethioninemia due to glycine N methyltransferase deficiency	1	0
DB01418	CADASIL	1	0
DB01418	Postaxial polydactyly type B bilateral	1	0
DB01418	Epithelial recurrent erosion dystrophy	1	0
DB01418	3 hydroxy 3 methylglutaryl CoA synthase deficiency	1	0
DB01418	Ehlers Danlos syndrome progeroid type	2	0
DB01418	Severe phosphoribosylpyrophosphate synthetase superactivity	1	0
DB01418	Autosomal recessive spastic paraplegia type 64	1	0
DB01418	Renal coloboma syndrome	1	0
DB01418	Hemoglobin C beta thalassemia	1	0
DB01418	Osteopetrosis hypogammaglobulinemia	1	0
DB01418	Cytomegalic congenital adrenal hypoplasia	1	0
DB01418	Dubowitz syndrome	2	0
DB01418	East Texas bleeding disorder	1	0
DB01418	Protoplasmic astrocytoma	1	0
DB01418	Mendelian susceptibility to mycobacterial diseases due to complete IFNgammaR1 deficiency	1	0
DB01418	Monosomy 22q13	1	0
DB01418	Adenylosuccinate lyase deficiency	1	0.0142872
DB01418	Hemolytic anemia due to glutathione reductase deficiency	1	0.0145881
DB01418	17q11 microdeletion syndrome	1	0.0145881
DB01418	Xeroderma pigmentosum complementation group G	1	0.0145881
DB01418	Generalized pustular psoriasis	2	0.0152516
DB01418	Acute neonatal citrullinemia type I	1	0.0152516
DB01418	Hereditary cerebral hemorrhage with amyloidosis Icelandic type	1	0.0152516
DB01418	Sandhoff disease adult form	1	0.0152516
DB01418	Acute encephalopathy with biphasic seizures and late reduced diffusion	1	0.0152516
DB01418	Immunodeficiency with factor H anomaly	1	0.0152516
DB01418	5q31 3 microdeletion syndrome	1	0.0156193
DB01418	Short rib polydactyly syndrome Majewski type	2	0.0156193
DB01418	Microphthalmia with brain and digit anomalies	1	0.0156193
DB01418	Autosomal dominant limb girdle muscular dystrophy type 1D	1	0.0156193
DB01418	Tay Sachs disease B variant adult form	1	0.0160149
DB01418	Autosomal dominant brachyolmia	1	0.0160149
DB01418	14q11 2 microduplication syndrome	1	0.0160149
DB01418	Ring dermoid of cornea	1	0.0160149
DB01418	Lethal ataxia with deafness and optic atrophy	1	0.0160149
DB01418	Infantile nephronophthisis	2	0.0160149
DB01418	Renal pseudohypoaldosteronism type 1	1	0.0164421
DB01418	Mucocutaneous venous malformations	1	0.0169055
DB01418	Hereditary thrombophilia due to congenital protein C deficiency	1	0.0169055
DB01418	Sickle cell anemia	1	0.0169055
DB01418	GTP cyclohydrolase I deficiency	1	0.0169055
DB01418	Familial hypocalciuric hypercalcemia type 1	1	0.0174104
DB01418	Hereditary thrombophilia due to congenital protein S deficiency	1	0.0179634
DB01418	Autosomal recessive mendelian susceptibility to mycobacterial diseases due to partial IFNgammaR1 deficiency	1	0.0179634
DB01418	Acral dystrophic epidermolysis bullosa	1	0.0185727
DB01418	X linked intellectual disability due to GRIA3 anomalies	1	0.0192486
DB01418	Tacrolimus dose selection	1	0.0267357
DB01418	Alport syndrome intellectual disability midface hypoplasia elliptocytosis syndrome	2	0.0295012
DB01418	AICA ribosiduria	1	0.0295012
DB01418	Craniofrontonasal dysplasia	1	0.0301648
DB01418	Ataxia oculomotor apraxia type 1	1	0.0301648
DB01418	Resistance to bleomycine in the treatment of testicular cancer	1	0.0301648
DB01418	PRKAR1B related neurodegenerative dementia with intermediate filaments	1	0.0301648
DB01418	Metaphyseal chondromatosis with D 2 hydroxyglutaric aciduria	1	0.0301648
DB01418	Char syndrome	1	0.0308754
DB01418	Greig cephalopolysyndactyly syndrome	1	0.0308754
DB01418	Branchio otic syndrome	2	0.0308754
DB01418	Silver Russell syndrome due to a point mutation	1	0.0308754
DB01418	Congenital sucrase isomaltase deficiency with starch and lactose intolerance	1	0.0308754
DB01418	Hereditary myopathy with lactic acidosis due to ISCU deficiency	1	0.0308754
DB01418	Lateral meningocele syndrome	1	0.0308754
DB01418	Vitamin B12 unresponsive methylmalonic acidemia type mut0	1	0.0308754
DB01418	Holmes Gang syndrome	1	0.0316386
DB01418	Cataract intellectual disability hypogonadism	2	0.0316386
DB01418	Autosomal dominant mendelian susceptibility to mycobacterial diseases due to partial IFNgammaR1 deficiency	1	0.0316386
DB01418	Pyruvate dehydrogenase E3 binding protein deficiency	1	0.0316386
DB01418	Singleton Merten dysplasia	2	0.0316386
DB01418	Monosomy 9q22 3	1	0.0324614
DB01418	Autosomal dominant spastic ataxia type 1	1	0.0324614
DB01418	Bartter syndrome with hypocalcemia	1	0.0324614
DB01418	Alagille syndrome due to a NOTCH2 point mutation	1	0.0333519
DB01418	Hereditary breast and ovarian cancer syndrome	14	0.0333519
DB01418	Autosomal recessive hypophosphatemic rickets	2	0.0333519
DB01418	Autosomal recessive limb girdle muscular dystrophy type 2A	1	0.0333519
DB01418	Congenital dyserythropoietic anemia type IV	1	0.0343199
DB01418	Greenberg dysplasia	1	0.0343199
DB01418	Acromegaly	1	0.0343199
DB01418	3 phosphoglycerate dehydrogenase deficiency infantile/juvenile form	1	0.0353775
DB01418	LIG4 syndrome	1	0.0365392
DB01418	T B+ severe combined immunodeficiency due to IL 7Ralpha deficiency	1	0.0404851
DB01418	Familial digital arthropathy brachydactyly	1	0.0420455
DB01418	Agenesis of the corpus callosum intellectual disability coloboma micrognathia syndrome	1	0.0420455
DB01418	Congenital factor VII deficiency	1	0.0420455
DB01418	Sandhoff disease juvenile form	1	0.0420455
DB01418	Benign familial neonatal infantile seizures	2	0.0428966
DB01418	Amyotrophic lateral sclerosis	26	0.0438015
DB01418	HSD10 disease atypical type	1	0.0447661
DB01418	Atrial septal defect atrioventricular conduction defects	1	0.0447661
DB01418	Steinert myotonic dystrophy	1	0.0447661
DB01418	Glycogen storage disease due to muscle phosphorylase kinase deficiency	2	0.0447661
DB01418	CARASIL	1	0.0457975
DB01418	Cholesterol ester transfer protein deficiency	2	0.0457975
DB01418	Supravalvular aortic stenosis	1	0.0457975
DB01418	Von Willebrand disease type 2N	1	0.0469036
DB01418	Sandhoff disease infantile form	1	0.0469036
DB01418	Growth retardation mild developmental delay chronic hepatitis syndrome	1	0.0469036
DB01418	Atypical hemolytic uremic syndrome with DGKE deficiency	1	0.0469036
DB01418	Cerebellar ataxia hypogonadism	2	0.0469036
DB01418	Scalp ear nipple syndrome	1	0.0469036
DB01418	Granular corneal dystrophy type II	1	0.048094
DB01418	3 phosphoserine phosphatase deficiency	1	0.048094
DB01418	Familial hyperprolactinemia	1	0.048094
DB01418	Geleophysic dysplasia	1	0.0493798
DB01418	Joubert syndrome with renal defect	2	0.0493798
DB01418	Alpha thalassemia myelodysplastic syndrome	1	0.0507746
DB01418	Adult onset citrullinemia type I	1	0.0507746
DB01418	6 pyruvoyl tetrahydropterin synthase deficiency	1	0.0522947
DB01418	Transaldolase deficiency	1	0.0522947
DB01418	DEND syndrome	2	0.05396
DB01418	Gaucher disease type 1	2	0.05396
DB01418	Apert syndrome	1	0.0557952
DB01418	Congenital dyserythropoietic anemia type II	1	0.0557952
DB01418	Congenital sucrase isomaltase deficiency with starch intolerance	1	0.0578315
DB01418	Hypoplastic amelogenesis imperfecta	2	0.0578315
DB01418	Sialidosis type 1	1	0.0590796
DB01418	Gaucher disease type 2	1	0.0590796
DB01418	Blepharophimosis intellectual disability syndrome SBBYS type	1	0.0590796
DB01418	Thyrotoxic periodic paralysis	2	0.0590796
DB01418	Acrogeria	1	0.0590796
DB01418	Hemoglobin C disease	1	0.0604122
DB01418	Spinocerebellar ataxia type 10	1	0.0604122
DB01418	Familial cortical myoclonus	1	0.0604122
DB01418	Beta thalassemia major	1	0.0618392
DB01418	17q12 microdeletion syndrome	2	0.0618392
DB01418	45X/46XY mixed gonadal dysgenesis	1	0.0618392
DB01418	Hereditary sensory and autonomic neuropathy type 1	4	0.0618392
DB01418	Minimally differentiated acute myeloblastic leukemia	1	0.0618392
DB01418	Beta ureidopropionase deficiency	1	0.0618392
DB01418	CHARGE syndrome	2	0.0618392
DB01418	Spondyloepiphyseal dysplasia Maroteaux type	1	0.0618392
DB01418	Reticulate acropigmentation of Kitamura	1	0.0618392
DB01418	Spondylometaphyseal dysplasia Kozlowski type	1	0.0633724
DB01418	Acute promyelocytic leukemia	10	0.0633724
DB01418	GM1 gangliosidosis type 3	1	0.0633724
DB01418	Glycogen storage disease due to muscle phosphofructokinase deficiency	1	0.0650256
DB01418	Marie Unna hereditary hypotrichosis	2	0.0650256
DB01418	Pallister Hall syndrome	1	0.0650256
DB01418	Adenine phosphoribosyltransferase deficiency	1	0.0650256
DB01418	Childhood apraxia of speech	1	0.0668153
DB01418	Timothy syndrome	1	0.0668153
DB01418	Tetrahydrobiopterin responsive hyperphenylalaninemia/phenylketonuria	1	0.0668153
DB01418	Sickle cell beta thalassemia disease	1	0.0687614
DB01418	Tay Sachs disease B1 variant	1	0.0688428
DB01418	Partial pancreatic agenesis	2	0.0708881
DB01418	IMAGe syndrome	1	0.0708881
DB01418	3M syndrome	2	0.0716115
DB01418	Triose phosphate isomerase deficiency	1	0.0731272
DB01418	Distal monosomy 12p	1	0.0731272
DB01418	Sporadic pheochromocytoma	1	0.0747435
DB01418	Pyruvate dehydrogenase E1 alpha deficiency	1	0.0747435
DB01418	Proximal symphalangism	2	0.0747435
DB01418	Autosomal recessive congenital cerebellar ataxia due to MGLUR1 deficiency	1	0.0747435
DB01418	Dominant beta thalassemia	1	0.0758098
DB01418	MEDNIK syndrome	1	0.0764719
DB01418	FGFR2 related bent bone dysplasia	1	0.078326
DB01418	Adult hepatocellular carcinoma	1	0.078326
DB01418	Primary ciliary dyskinesia retinitis pigmentosa	1	0.0803219
DB01418	VACTERL with hydrocephalus	1	0.0803219
DB01418	Narcolepsy without cataplexy	3	0.0803219
DB01418	Isolated megalencephaly	1	0.0803219
DB01418	20p12 3 microdeletion syndrome	1	0.0803219
DB01418	Dystrophic epidermolysis bullosa pruriginosa	1	0.0803219
DB01418	Mild hemophilia A	1	0.0803219
DB01418	Hydrocephalus with stenosis of the aqueduct of Sylvius	1	0.0803219
DB01418	Premature chromosome condensation with microcephaly and intellectual disability	1	0.0824786
DB01418	Muscle eye brain disease	3	0.0824786
DB01418	Recessive dystrophic epidermolysis bullosa inversa	1	0.0848189
DB01418	Hereditary diffuse leukoencephalopathy with axonal spheroids and pigmented glia	1	0.0848189
DB01418	Susceptibility to adverse reaction due to mercaptopurine	1	0.0848189
DB01418	Combined immunodeficiency due to MALT1 deficiency	1	0.0851599
DB01418	Constitutional megaloblastic anemia with severe neurologic disease	1	0.0869291
DB01418	Hemolytic anemia due to glucophosphate isomerase deficiency	1	0.0869291
DB01418	Hypomyelination with brain stem and spinal cord involvement and leg spasticity	1	0.0869291
DB01418	GM1 gangliosidosis type 2	1	0.0869291
DB01418	Multiple fibroadenoma of the breast	1	0.0869291
DB01418	Beta ketothiolase deficiency	1	0.0869291
DB01418	Mild phosphoribosylpyrophosphate synthetase superactivity	1	0.0873704
DB01418	Southeast Asian ovalocytosis	1	0.0873704
DB01418	Congenital sucrase isomaltase deficiency without starch intolerance	1	0.0873704
DB01418	Neonatal severe primary hyperparathyroidism	1	0.0888134
DB01418	Tropical pancreatitis	2	0.0908257
DB01418	Microcephaly lymphedema chorioretinopathy	1	0.0908257
DB01418	Spondylometaphyseal dysplasia Sedaghatian type	1	0.0908257
DB01418	CLN11 disease	1	0.0908257
DB01418	Gaucher disease type 3	1	0.0929814
DB01418	Von Willebrand disease type 2B	1	0.0932505
DB01418	Ehlers Danlos syndrome type 2	2	0.0932505
DB01418	Hypodontia dysplasia of nails	1	0.0932505
DB01418	Pseudohyperaldosteronism type 2	1	0.0952981
DB01418	Autosomal dominant Charcot Marie Tooth disease type 2C	1	0.0952981
DB01418	Autosomal recessive cerebellar ataxia epilepsy intellectual disability syndrome due to TUD deficiency	1	0.0952981
DB01418	Choroideremia	2	0.0952981
DB01418	Sickle cell hemoglobin C disease	1	0.0952981
DB01418	Non spherocytic hemolytic anemia due to hexokinase deficiency	1	0.0966736
DB01418	Isolated NADH CoQ reductase deficiency	22	0.0977972
DB01418	Parastremmatic dwarfism	1	0.0977972
DB01418	Reynolds syndrome	1	0.0977972
DB01418	Hairy cell leukemia	1	0.0977972
DB01418	X linked intellectual disability limb spasticity retinal dystrophy diabetes insipidus syndrome	1	0.0977972
DB01418	Persistent polyclonal B cell lymphocytosis	1	0.0977972
DB01418	Hyperinsulinism due to short chain 3 hydroxylacyl CoA dehydrogenase deficiency	1	0.0984939
DB01418	Multiple paragangliomas associated with polycythemia	1	0.100504
DB01418	Chilblain lupus	2	0.100504
DB01418	Atypical Gaucher disease due to saposin C deficiency	1	0.100504
DB01418	Chudley Lowry Hoar syndrome	1	0.100504
DB01418	Diffuse palmoplantar keratoderma with painful fissures	1	0.100504
DB01418	Familial primary hypomagnesemia with normocalciuria and normocalcemia	1	0.100504
DB01418	Spinocerebellar ataxia with axonal neuropathy type 2	2	0.100504
DB01418	Von Willebrand disease type 3	1	0.100504
DB01418	Congenital factor V deficiency	1	0.102642
DB01418	HSD10 disease infantile type	1	0.102642
DB01418	LOC syndrome	1	0.103448
DB01418	Autosomal dominant methemoglobinemia	2	0.103448
DB01418	Autosomal recessive Stickler syndrome	4	0.104923
DB01418	Acroosteolysis dominant type	1	0.104923
DB01418	Autosomal dominant congenital benign spinal muscular atrophy	1	0.104923
DB01418	Eiken syndrome	1	0.104923
DB01418	Immune dysregulation polyendocrinopathy enteropathy X linked syndrome	1	0.104923
DB01418	Congenital sialidosis type 2	1	0.106668
DB01418	Gaucher disease ophthalmoplegia cardiovascular calcification	1	0.106668
DB01418	14q12 microdeletion syndrome	1	0.106668
DB01418	Xeroderma pigmentosum complementation group C	1	0.107362
DB01418	Intrahepatic cholestasis of pregnancy	3	0.109981
DB01418	Osteopetrosis with renal tubular acidosis	1	0.109981
DB01418	DPM1 CDG	1	0.109981
DB01418	Sickle cell hemoglobin D disease	1	0.109981
DB01418	Lethal congenital contracture syndrome type 3	2	0.109981
DB01418	Synaptic congenital myasthenic syndromes	2	0.109981
DB01418	Acrodermatitis continua suppurativa of Hallopeau	2	0.109981
DB01418	Sialuria	1	0.110208
DB01418	Developmental and speech delay due to SOX5 deficiency	1	0.111629
DB01418	Gamma aminobutyric acid transaminase deficiency	1	0.111629
DB01418	Rett syndrome	1	0.111629
DB01418	Severe neonatal onset encephalopathy with microcephaly	1	0.112801
DB01418	Familial LCAT deficiency	1	0.112801
DB01418	X linked Charcot Marie Tooth disease type 5	1	0.112801
DB01418	Wagner disease	1	0.112801
DB01418	Mild hyperphenylalaninemia	1	0.112801
DB01418	Autosomal recessive spastic paraplegia type 15	1	0.115849
DB01418	Polysyndactyly unilateral	1	0.115849
DB01418	Von Willebrand disease type 1	1	0.115849
DB01418	Autosomal dominant distal renal tubular acidosis	1	0.116248
DB01418	GM1 gangliosidosis type 1	1	0.116248
DB01418	Progeroid and marfanoid aspect lipodystrophy syndrome	1	0.116248
DB01418	Dystrophic epidermolysis bullosa nails only	1	0.118783
DB01418	Reducing body myopathy	1	0.118783
DB01418	Autosomal recessive limb girdle muscular dystrophy due to desmin deficiency	1	0.118783
DB01418	Chronic neutrophilic leukemia	1	0.118783
DB01418	Isolated Pierre Robin syndrome	1	0.119159
DB01418	Neutrophil immunodeficiency syndrome	1	0.119159
DB01418	Charcot Marie Tooth disease type 2R	1	0.119159
DB01418	Pontocerebellar hypoplasia type 8	1	0.119159
DB01418	Acrocallosal syndrome	2	0.121491
DB01418	Marfan syndrome type 1	1	0.121491
DB01418	De novo thrombotic microangiopathy after kidney transplantation	2	0.12226
DB01418	Atrichia with papular lesions	1	0.122769
DB01418	Polysyndactyly bilateral	1	0.122769
DB01418	Mucopolysaccharidosis type 4B	1	0.122769
DB01418	Syndromic diarrhea	2	0.122769
DB01418	Renal hepatic pancreatic dysplasia	2	0.122769
DB01418	Autosomal recessive cerebellar ataxia epilepsy intellectual disability syndrome due to WWOX deficiency	1	0.124394
DB01418	Porphyria cutanea tarda	2	0.124394
DB01418	McLeod neuroacanthocytosis syndrome	1	0.124394
DB01418	Obesity due to melanocortin 4 receptor deficiency	1	0.124394
DB01418	Hemorrhagic disease due to alpha 1 antitrypsin Pittsburgh mutation	1	0.124394
DB01418	Mitochondrial neurogastrointestinal encephalomyopathy	3	0.124394
DB01418	Jeune syndrome	6	0.12458
DB01418	Familial hypocalciuric hypercalcemia type 2	1	0.126729
DB01418	Unverricht Lundborg disease	3	0.126729
DB01418	Griscelli disease type 1	1	0.127038
DB01418	Congenital sucrase isomaltase deficiency without sucrose intolerance	1	0.127515
DB01418	Autosomal dominant intermediate Charcot Marie Tooth disease type F	1	0.127515
DB01418	Hypertrichotic osteochondrodysplasia Cantu type	2	0.127515
DB01418	HSD10 disease neonatal type	1	0.127515
DB01418	Neuroectodermal melanolysosomal disease	1	0.130884
DB01418	Usher syndrome type 2	3	0.130884
DB01418	Bleeding diathesis due to glycoprotein VI deficiency	1	0.130884
DB01418	12p12 1 microdeletion syndrome	1	0.132425
DB01418	Waardenburg syndrome type 3	1	0.132425
DB01418	Precursor T cell acute lymphoblastic leukemia	16	0.134535
DB01418	Late onset junctional epidermolysis bullosa	1	0.135388
DB01418	Idiopathic hypercalciuria	1	0.135388
DB01418	Autosomal recessive hyper IgE syndrome	1	0.135388
DB01418	COG8 CDG	1	0.135388
DB01418	8p11 2 deletion syndrome	1	0.135388
DB01418	Desmoplastic/nodular medulloblastoma	1	0.135388
DB01418	X linked osteoporosis with fractures	1	0.137361
DB01418	Autosomal dominant limb girdle muscular dystrophy type 1E	1	0.137361
DB01418	Von Willebrand disease type 2M	1	0.138509
DB01418	46XX ovotesticular disorder of sex development	2	0.138509
DB01418	Von Willebrand disease type 2A	1	0.13856
DB01418	Lesch Nyhan syndrome	1	0.13856
DB01418	Congenital sucrase isomaltase deficiency with minimal starch tolerance	1	0.13856
DB01418	Immunodeficiency due to CD25 deficiency	1	0.13856
DB01418	Resistance to clopidogrel	2	0.13856
DB01418	MERRF	1	0.141966
DB01418	Transient bullous dermolysis of the newborn	1	0.141966
DB01418	Vitamin B12 unresponsive methylmalonic acidemia type mut	1	0.141966
DB01418	Hereditary isolated aplastic anemia	3	0.142857
DB01418	Ataxia intellectual disability oculomotor apraxia cerebellar cysts syndrome	1	0.142857
DB01418	Ovarian hyperstimulation syndrome	1	0.142857
DB01418	Erythropoietic protoporphyria	2	0.142857
DB01418	46XY disorder of sex development due to 5 alpha reductase 2 deficiency	1	0.142857
DB01418	Griscelli disease type 3	2	0.142857
DB01418	Blomstrand lethal chondrodysplasia	1	0.145636
DB01418	Milroy disease	3	0.145636
DB01418	Hermansky Pudlak syndrome type 8	1	0.145636
DB01418	Reticular dysgenesis	1	0.145636
DB01418	Essential fructosuria	1	0.145865
DB01418	MITF related melanoma and renal cell carcinoma predisposition syndrome	1	0.145865
DB01418	Beta thalassemia intermedia	1	0.145865
DB01418	Alpha 1 antitrypsin deficiency	1	0.149071
DB01418	Nasu Hakola disease	2	0.149071
DB01418	Charcot Marie Tooth disease type 4G	1	0.149071
DB01418	Differentiated thyroid carcinoma	24	0.149071
DB01418	Brachydactyly arterial hypertension	1	0.149071
DB01418	Xeroderma pigmentosum complementation group A	1	0.149606
DB01418	Pancreatic insufficiency anemia hyperostosis	1	0.152499
DB01418	Smith Fineman Myers syndrome	1	0.152499
DB01418	Familial expansile osteolysis	1	0.152499
DB01418	Wolf Hirschhorn syndrome	3	0.152499
DB01418	Pontocerebellar hypoplasia type 10	1	0.152852
DB01418	Epidermolysis bullosa simplex with muscular dystrophy	1	0.153919
DB01418	Bethlem myopathy	3	0.156174
DB01418	Hypothyroidism due to TSH receptor mutations	1	0.156174
DB01418	MASA syndrome	1	0.158629
DB01418	Gyrate atrophy of choroid and retina	1	0.158629
DB01418	Schinzel Giedion syndrome	1	0.158629
DB01418	Native American myopathy	1	0.15912
DB01418	Frasier syndrome	1	0.160128
DB01418	CLN10 disease	1	0.160128
DB01418	PGM CDG	1	0.160128
DB01418	Atrial septal defect ostium primum type	1	0.162459
DB01418	Coronary artery disease hyperlipidemia hypertension diabetes osteoporosis	1	0.162558
DB01418	Campomelic dysplasia	1	0.164399
DB01418	Axenfeld Rieger syndrome	2	0.164399
DB01418	Feingold syndrome type 1	1	0.164399
DB01418	Pustulosis palmaris et plantaris	2	0.164399
DB01418	Encephalopathy due to prosaposin deficiency	1	0.164399
DB01418	X linked Alport syndrome	1	0.165521
DB01418	Combined oxidative phosphorylation defect type 9	1	0.165521
DB01418	Syndromic X linked ichthyosis	1	0.166228
DB01418	Autosomal recessive severe congenital neutropenia due to CSF3R deficiency	1	0.166228
DB01418	Hypoplastic pancreas intestinal atresia hypoplastic gallbalder syndrome	1	0.169031
DB01418	Bleeding diathesis due to thromboxane synthesis deficiency	1	0.169031
DB01418	Congenital stromal corneal dystrophy	1	0.17016
DB01418	Craniofacial ulnar renal syndrome	1	0.17016
DB01418	Autosomal dominant limb girdle muscular dystrophy type 1G	1	0.17016
DB01418	Xeroderma pigmentosum variant	1	0.172203
DB01418	Glycogen storage disease due to muscle and heart glycogen synthase deficiency	1	0.172203
DB01418	Postaxial polydactyly type A bilateral	2	0.172203
DB01418	Alpha thalassemia X linked intellectual disability syndrome	1	0.172203
DB01418	Recessive X linked ichthyosis	1	0.174078
DB01418	Intellectual disability feeding difficulties developmental delay microcephaly syndrome	1	0.174078
DB01418	Autosomal recessive hypohidrotic ectodermal dysplasia	2	0.174384
DB01418	Cutis gyrata acanthosis nigricans craniosynostosis	1	0.174384
DB01418	Epidermolysis bullosa simplex superficialis	1	0.175863
DB01418	Recessive dystrophic epidermolysis bullosa generalized other	1	0.175863
DB01418	Retinopathy of prematurity	2	0.178049
DB01418	St?ve Wiedemann syndrome	1	0.178939
DB01418	Autosomal dominant Charcot Marie Tooth disease type 2L	1	0.178939
DB01418	Hyper IgM syndrome type 2	1	0.178939
DB01418	Antley Bixler syndrome	1	0.178939
DB01418	Karyomegalic interstitial nephritis	1	0.179605
DB01418	Familial gestational hyperthyroidism	1	0.179605
DB01418	Pretibial dystrophic epidermolysis bullosa	1	0.179605
DB01418	Alpha 1 antichymotrypsin deficiency	1	0.179766
DB01418	Paris Trousseau thrombocytopenia	1	0.179766
DB01418	Moderately severe hemophilia A	1	0.179766
DB01418	Short stature pituitary and cerebellar defects small sella turcica	1	0.179766
DB01418	Rieger anomaly	2	0.179766
DB01418	Sporadic secreting paraganglioma	1	0.179766
DB01418	Severe X linked mitochondrial encephalomyopathy	1	0.18387
DB01418	Glaucoma ectopia microspherophakia stiff joints short stature	1	0.18387
DB01418	Monosomy 5p	1	0.18387
DB01418	Complete atrioventricular canal	1	0.18387
DB01418	Trisomy Xq28	1	0.183942
DB01418	Congenital adrenal hyperplasia due to 17 alpha hydroxylase deficiency	1	0.183942
DB01418	Keratosis linearis ichthyosis congenita sclerosing keratoderma syndrome	1	0.183942
DB01418	Tubular aggregate myopathy	2	0.183942
DB01418	Parietal foramina with cleidocranial dysplasia	1	0.183942
DB01418	Acrokeratosis verruciformis of Hopf	1	0.183942
DB01418	Congenital nephrotic syndrome Finnish type	1	0.183942
DB01418	Macrocephaly autism syndrome	1	0.18513
DB01418	Atelosteogenesis type I	1	0.18513
DB01418	Woolly hair palmoplantar keratoderma syndrome	1	0.18513
DB01418	Tay Sachs disease B variant infantile form	1	0.18513
DB01418	Atelosteogenesis type III	1	0.188422
[truncated: 63,536 more rows]

## Sheet: Proximity 2
Drugbank ID	Disease	Number of disease proteins	Proximity (z)
DB00864	Spinocerebellar ataxia type 15/16	1	-5.25284
DB00864	Constitutional megaloblastic anemia with severe neurologic disease	1	-4.99216
DB00864	Moderate multiminicore disease with hand involvement	1	-4.48099
DB00864	Congenital multicore myopathy with external ophthalmoplegia	1	-4.27239
DB00864	Glomuvenous malformation	1	-4.26101
DB00864	Malignant hyperthermia	2	-4.20199
DB00864	X linked Opitz G/BBB syndrome	1	-4.0808
DB00864	Spinocerebellar ataxia type 29	1	-4.06789
DB00864	Isolated focal cortical dysplasia type IIa	1	-3.97379
DB00864	Benign Samaritan congenital myopathy	1	-3.86957
DB00864	King Denborough syndrome	1	-3.64804
DB00864	Central core disease	1	-3.51256
DB00864	Hereditary mixed polyposis syndrome	2	-3.45027
DB00864	Camurati Engelmann disease	1	-3.36244
DB00864	Unverricht Lundborg disease	3	-3.30183
DB00864	Loeys Dietz syndrome	2	-3.11908
DB00864	Multiple self healing squamous epithelioma	1	-3.10692
DB00864	Generalized juvenile polyposis/juvenile polyposis coli	3	-3.0899
DB00864	Autosomal dominant centronuclear myopathy	5	-3.04243
DB00864	Isolated focal cortical dysplasia type IIb	2	-2.97963
DB00864	Hereditary elliptocytosis	4	-2.94036
DB00864	Von Hippel Lindau disease	1	-2.90653
DB00864	Chuvash erythrocytosis	1	-2.86682
DB00864	Cystic fibrosis	4	-2.84982
DB00864	Nager syndrome	1	-2.81825
DB00864	Familial thoracic aortic aneurysm and aortic dissection	10	-2.75225
DB00864	Combined deficiency of factor V and factor VIII	2	-2.73397
DB00864	Juvenile polyposis of infancy	2	-2.72179
DB00864	Brachyolmia amelogenesis imperfecta syndrome	1	-2.71783
DB00864	Adenine phosphoribosyltransferase deficiency	1	-2.70896
DB00864	Reticular dysgenesis	1	-2.68033
DB00864	Brachyolmia type 1 Hobaek type	1	-2.66646
DB00864	Purine nucleoside phosphorylase deficiency	1	-2.66053
DB00864	Triose phosphate isomerase deficiency	1	-2.63169
DB00864	Alpha thalassemia intellectual disability syndrome linked to chromosome 16	1	-2.63093
DB00864	Adult onset autosomal recessive sideroblastic anemia	1	-2.58476
DB00864	Pseudohyperaldosteronism type 2	1	-2.56556
DB00864	Periodic paralysis with transient compartment like syndrome	1	-2.56244
DB00864	Erythropoietic protoporphyria	2	-2.55702
DB00864	Proximal symphalangism	2	-2.55702
DB00864	Infantile dystonia parkinsonism	1	-2.51259
DB00864	Sporadic secreting paraganglioma	1	-2.50476
DB00864	Muscular dystrophy Selcen type	1	-2.5
DB00864	Hereditary clear cell renal cell carcinoma	3	-2.47359
DB00864	Marfan syndrome type 1	1	-2.46227
DB00864	Spondyloepimetaphyseal dysplasia Pakistani type	1	-2.45647
DB00864	Glaucoma ectopia microspherophakia stiff joints short stature	1	-2.45033
DB00864	Acromesomelic dysplasia Hunter Thomson type	1	-2.44949
DB00864	Mild spondyloepiphyseal dysplasia due to COL2A1 mutation with early onset osteoarthritis	1	-2.44146
DB00864	Germinoma of the central nervous system	1	-2.43223
DB00864	Leukoencephalopathy dystonia motor neuropathy	1	-2.43223
DB00864	Properdin deficiency	1	-2.42875
DB00864	5 fluorouracil toxicity	2	-2.41574
DB00864	Combined oxidative phosphorylation deficiency type 20	1	-2.39186
DB00864	X linked myopathy with excessive autophagy	1	-2.38214
DB00864	Brachydactyly type A1	2	-2.3779
DB00864	Neonatal Marfan syndrome	1	-2.3779
DB00864	Cerebro facio thoracic dysplasia	1	-2.36602
DB00864	20p12 3 microdeletion syndrome	1	-2.35885
DB00864	Agenesis of the corpus callosum intellectual disability coloboma micrognathia syndrome	1	-2.35702
DB00864	Colobomatous microphthalmia	6	-2.34743
DB00864	Cutis laxa with severe pulmonary gastrointestinal and urinary anomalies	1	-2.34225
DB00864	Combined immunodeficiency due to MALT1 deficiency	1	-2.33681
DB00864	Spasticity ataxia gait anomalies syndrome	1	-2.33514
DB00864	Alpha B crystallin related late onset distal myopathy	1	-2.32379
DB00864	Autosomal dominant Charcot Marie Tooth disease type 2B	1	-2.32122
DB00864	Southeast Asian ovalocytosis	1	-2.31771
DB00864	Cobblestone lissencephaly without muscular or ocular involvement	1	-2.31159
DB00864	Renal pseudohypoaldosteronism type 1	1	-2.27865
DB00864	Persistent M?llerian duct syndrome	2	-2.27379
DB00864	Autosomal dominant distal renal tubular acidosis	1	-2.27181
DB00864	Brachyolmia type 1 Toledo type	1	-2.27146
DB00864	Hereditary nonpolyposis colon cancer	13	-2.25526
DB00864	Stiff skin syndrome	1	-2.23454
DB00864	Hemoglobin H disease	1	-2.23401
DB00864	Sulfite oxidase deficiency due to molybdenum cofactor deficiency type C	1	-2.2162
DB00864	Pulmonary capillary hemangiomatosis	1	-2.20207
DB00864	Acromicric dysplasia	1	-2.2014
DB00864	Thyrotoxic periodic paralysis	2	-2.2014
DB00864	X linked sideroblastic anemia	1	-2.2
DB00864	Autosomal recessive axonal neuropathy with neuromyotonia	1	-2.1974
DB00864	Sporadic pheochromocytoma	1	-2.19393
DB00864	Hypocalcified amelogenesis imperfecta	1	-2.18573
DB00864	AICA ribosiduria	1	-2.17663
DB00864	Smith McCort dysplasia	1	-2.16869
DB00864	Fibular aplasia complex brachydactyly	1	-2.16869
DB00864	Spondylometaphyseal dysplasia Schmidt type	1	-2.16248
DB00864	Platyspondylic dysplasia Torrance type	1	-2.16248
DB00864	Autosomal dominant rhegmatogenous retinal detachment	1	-2.16162
DB00864	Hereditary hyperekplexia	3	-2.16162
DB00864	Multiple synostoses syndrome	3	-2.16162
DB00864	Dysequilibrium syndrome	2	-2.15526
DB00864	Geleophysic dysplasia	1	-2.14461
DB00864	Juvenile myoclonic epilepsy	5	-2.13774
DB00864	Familial hypocalciuric hypercalcemia type 2	1	-2.13366
DB00864	Dysspondyloenchondromatosis	1	-2.12126
DB00864	Spondyloperipheral dysplasia short ulna	1	-2.1101
DB00864	Combined immunodeficiency due to ORAI1 deficiency	1	-2.09337
DB00864	Angel shaped phalango epiphyseal dysplasia	1	-2.08723
DB00864	Multiple paragangliomas associated with polycythemia	1	-2.08552
DB00864	T cell immunodeficiency with epidermodysplasia verruciformis	1	-2.07996
DB00864	Spinocerebellar ataxia type 2	1	-2.06474
DB00864	Microphthalmia with brain and digit anomalies	1	-2.06372
DB00864	Duane retraction syndrome	1	-2.06372
DB00864	Lesch Nyhan syndrome	1	-2.05421
DB00864	X linked osteoporosis with fractures	1	-2.04591
DB00864	Multiple epiphyseal dysplasia Beighton type	1	-2.04265
DB00864	Weill Marchesani syndrome	3	-2.04265
DB00864	Chondromyxoid fibroma	1	-2.02656
DB00864	Progeroid and marfanoid aspect lipodystrophy syndrome	1	-2.02601
DB00864	Early onset progressive neurodegeneration blindness ataxia spasticity	1	-2.02522
DB00864	Complement component 3 deficiency	1	-2.02522
DB00864	Hypoxanthine guanine phosphoribosyltransferase partial deficiency	1	-2.02522
DB00864	14q22q23 microdeletion syndrome	2	-2.02069
DB00864	Epidermolysis bullosa simplex due to BP230 deficiency	1	-2.02069
DB00864	Hereditary cryohydrocytosis with normal stomatin	1	-2.0204
DB00864	Distal renal tubular acidosis with anemia	1	-2.0204
DB00864	Familial renal amyloidosis due to lysozyme variant	1	-2.0204
DB00864	Long chain 3 hydroxyacyl CoA dehydrogenase deficiency	1	-1.97983
DB00864	Czech dysplasia metatarsal type	1	-1.97983
DB00864	Spondylometaphyseal dysplasia corner fracture type	1	-1.97983
DB00864	Hypoplastic amelogenesis imperfecta	2	-1.96616
DB00864	Duchenne muscular dystrophy	2	-1.96299
DB00864	Hb Barts hydrops fetalis	1	-1.9628
DB00864	Situs ambiguus	4	-1.95038
DB00864	Systemic onset juvenile idiopathic arthritis	2	-1.95038
DB00864	Infantile nephronophthisis	2	-1.9435
DB00864	Cole Carpenter syndrome	2	-1.94238
DB00864	Hypokalemic periodic paralysis	3	-1.94076
DB00864	Polymicrogyria with optic nerve hypoplasia	1	-1.93956
DB00864	Autosomal dominant secondary polycythemia	2	-1.9211
DB00864	X linked intellectual disability Najm type	1	-1.90516
DB00864	Digitotalar dysmorphism	4	-1.90516
DB00864	Drug or toxin induced pulmonary arterial hypertension	1	-1.8932
DB00864	Fatal infantile hypertonic myofibrillar myopathy	1	-1.88464
DB00864	Legg Calv? Perthes disease	1	-1.88464
DB00864	Familial hypercholanemia	3	-1.86599
DB00864	Familial drusen	2	-1.86599
DB00864	Kniest dysplasia	1	-1.86599
DB00864	Congenital stromal corneal dystrophy	1	-1.85273
DB00864	Refsum disease	2	-1.85022
DB00864	Autosomal dominant methemoglobinemia	2	-1.82471
DB00864	Renal hepatic pancreatic dysplasia	2	-1.82471
DB00864	Familial avascular necrosis of femoral head	1	-1.82471
DB00864	Rare isolated myopia	2	-1.81431
DB00864	Dehydratase deficiency	1	-1.81431
DB00864	Stickler syndrome type 1	1	-1.8
DB00864	Hypochondrogenesis	1	-1.7997
DB00864	Atypical hemolytic uremic syndrome with C3 anomaly	1	-1.7997
DB00864	Autosomal dominant childhood onset proximal spinal muscular atrophy without contractures	1	-1.78196
DB00864	Progressive familial intrahepatic cholestasis type 2	2	-1.77176
DB00864	Tubular aggregate myopathy	2	-1.77176
DB00864	Autosomal recessive congenital cerebellar ataxia due to MGLUR1 deficiency	1	-1.77176
DB00864	Spondyloepiphyseal dysplasia congenita	1	-1.76516
DB00864	Autosomal dominant hypocalcemia	2	-1.735
DB00864	Isolated Klippel Feil syndrome	2	-1.735
DB00864	Autosomal recessive cerebellar ataxia due to STUB1 deficiency	1	-1.735
DB00864	Acute fatty liver of pregnancy	1	-1.73439
DB00864	Otopalatodigital syndrome type 2	1	-1.73205
DB00864	Hyperinsulinism due to HNF1A deficiency	1	-1.70561
DB00864	Spondyloepimetaphyseal dysplasia congenita Strudwick type	1	-1.69036
DB00864	Autosomal recessive lymphoproliferative disease	2	-1.68931
DB00864	Marfan syndrome type 2	1	-1.65619
DB00864	Huntington disease	2	-1.65257
DB00864	Perry syndrome	1	-1.64429
DB00864	Autosomal recessive myogenic arthrogryposis multiplex congenita	1	-1.64429
DB00864	Autosomal thrombocytopenia with normal platelets	2	-1.63299
DB00864	Atrial stand still	2	-1.62433
DB00864	Atypical juvenile parkinsonism	2	-1.62078
DB00864	Microvillus inclusion disease	2	-1.60751
DB00864	Achondrogenesis type 2	1	-1.60698
DB00864	Autosomal dominant Charcot Marie Tooth disease type 2M	1	-1.60357
DB00864	MALT lymphoma	3	-1.60357
DB00864	Congenital cataract microcornea with corneal opacity	1	-1.59661
DB00864	Primary Fanconi syndrome	2	-1.57243
DB00864	Hereditary papillary renal cell carcinoma	1	-1.57243
DB00864	Tricho dento osseous syndrome	1	-1.56909
DB00864	Branchio oculo facial syndrome	1	-1.56673
DB00864	Acromesomelic dysplasia Grebe type	2	-1.5647
DB00864	Hereditary sensory and autonomic neuropathy type 6	1	-1.54814
DB00864	Congenital atransferrinemia	1	-1.54814
DB00864	Ehlers Danlos syndrome with periventricular heterotopia	1	-1.53502
DB00864	Weissenbacher Zweymuller syndrome	2	-1.53203
DB00864	Pulmonary venoocclusive disease	2	-1.53203
DB00864	Angelman syndrome due to paternal uniparental disomy of chromosome 15	1	-1.53203
DB00864	Spinocerebellar ataxia type 12	1	-1.52949
DB00864	Metaphyseal anadysplasia	2	-1.52753
DB00864	Camptodactyly arthropathy coxa vara pericarditis syndrome	1	-1.52128
DB00864	Statin toxicity	1	-1.51933
DB00864	Sheldon Hall syndrome	3	-1.51186
DB00864	Autosomal dominant intermediate Charcot Marie Tooth disease type B	1	-1.49919
DB00864	Childhood absence epilepsy	5	-1.49919
DB00864	Severe combined immunodeficiency due to IKK2 deficiency	1	-1.49383
DB00864	Brachydactyly type A2	3	-1.49383
DB00864	Congenital valvular dysplasia	1	-1.49383
DB00864	Zebra body myopathy	1	-1.49383
DB00864	Congenital glaucoma	3	-1.49191
DB00864	MYH9 related disease	1	-1.48365
DB00864	Shprintzen Goldberg syndrome	2	-1.48365
DB00864	Fibrodysplasia ossificans progressiva	1	-1.47295
DB00864	Susceptibility to viral and mycobacterial infections	1	-1.46482
DB00864	Autoimmune enteropathy and endocrinopathy susceptibility to chronic infections syndrome	1	-1.46482
DB00864	Hereditary sclerosing poikiloderma with tendon and pulmonary involvement	1	-1.46473
DB00864	X linked myopathy with postural muscle atrophy	1	-1.46059
DB00864	Isolated congenital megalocornea	1	-1.46059
DB00864	Rigid spine syndrome	2	-1.4596
DB00864	Neurodegenerative syndrome due to cerebral folate transport deficiency	1	-1.44115
DB00864	Ataxia telangiectasia variant	1	-1.4397
DB00864	Juvenile primary lateral sclerosis	1	-1.43254
DB00864	Desmosterolosis	1	-1.43254
DB00864	Combined oxidative phosphorylation defect type 2	1	-1.43179
DB00864	Amish nemaline myopathy	1	-1.43179
DB00864	Congenital short bowel syndrome	1	-1.4267
DB00864	Myhre syndrome	1	-1.42489
DB00864	Mitochondrial encephalo cardio myopathy due to TMEM70 deficiency	1	-1.42432
DB00864	Autosomal dominant hyper IgE syndrome	1	-1.41784
DB00864	Osteodysplasty Melnick Needles type	1	-1.4
DB00864	Autosomal dominant Charcot Marie Tooth disease type 2F	1	-1.4
DB00864	X linked lymphoproliferative disease	2	-1.4
DB00864	Congenital myopathy with excess of thin filaments	1	-1.39504
DB00864	Angelman syndrome due to maternal 15q11q13 deletion	1	-1.39504
DB00864	Familial bicuspid aortic valve	2	-1.39504
DB00864	Familial atypical multiple mole melanoma syndrome	1	-1.39504
DB00864	Developmental delay microcephaly facial dysmorphism syndrome Hutterite type	1	-1.39504
DB00864	Bamforth Lazarus syndrome	1	-1.39437
DB00864	Mendelian susceptibility to mycobacterial diseases due to partial STAT1 deficiency	1	-1.39326
DB00864	Periventricular nodular heterotopia	2	-1.39326
DB00864	Angelman syndrome due to a point mutation	1	-1.38677
DB00864	Hypoinsulinemic hypoglycemia and body hemihypertrophy	1	-1.38677
DB00864	Behr syndrome	1	-1.38122
DB00864	Myoclonus dystonia syndrome	3	-1.37689
DB00864	Combined oxidative phosphorylation defect type 4	1	-1.37689
DB00864	CLN5 disease	1	-1.37689
DB00864	Autosomal recessive ataxia Beauce type	1	-1.37689
DB00864	Gelatinous drop like corneal dystrophy	1	-1.37199
DB00864	Frontometaphyseal dysplasia	1	-1.36936
DB00864	Terminal osseous dysplasia pigmentary defects	1	-1.36936
DB00864	Hereditary cerebral hemorrhage with amyloidosis Piedmont type	1	-1.36936
DB00864	Juvenile Huntington disease	1	-1.36936
DB00864	Neuronal intestinal pseudoobstruction	1	-1.36451
DB00864	Autosomal dominant deafness onychodystrophy syndrome	1	-1.35453
DB00864	Primary mediastinal large B cell lymphoma	1	-1.3525
DB00864	Neurodegeneration due to 3 hydroxyisobutyryl CoA hydrolase deficiency	1	-1.35247
DB00864	Hereditary cerebral hemorrhage with amyloidosis Italian type	1	-1.34715
DB00864	Otopalatodigital syndrome type 1	1	-1.33979
DB00864	Hereditary spherocytosis	5	-1.33979
DB00864	Severe congenital nemaline myopathy	4	-1.33504
DB00864	Renal agenesis unilateral	5	-1.33504
DB00864	Idiopathic aplastic anemia	4	-1.33504
DB00864	Posterior polar cataract	5	-1.33504
DB00864	Pitt Hopkins syndrome	1	-1.33333
DB00864	Charcot Marie Tooth disease type 4H	1	-1.33333
DB00864	Reducing body myopathy	1	-1.33154
DB00864	Honey droplet corneal dystrophy	1	-1.32467
DB00864	Melanoma and neural system tumor syndrome	1	-1.30655
DB00864	Juvenile glaucoma	2	-1.30655
DB00864	Mitochondrial DNA depletion syndrome encephalomyopathic form with variable craniofacial anomalies	1	-1.30601
DB00864	Infantile onset ascending hereditary spastic paralysis	1	-1.30601
DB00864	Woodhouse Sakati syndrome	1	-1.30488
DB00864	Hypomaturation hypoplastic amelogenesis imperfecta with taurodontism	1	-1.30002
DB00864	Distal hereditary motor neuropathy type 7	2	-1.29987
DB00864	Syndromic X linked intellectual disability due to JARID1C mutation	1	-1.29591
DB00864	Zonular cataract	7	-1.28355
DB00864	17p13 3 microduplication syndrome	2	-1.27898
DB00864	Glucocorticoid resistance	1	-1.27898
DB00864	Cap myopathy	2	-1.27898
DB00864	Hoyeraal Hreidarsson syndrome	5	-1.27898
DB00864	Bifunctional enzyme deficiency	2	-1.27898
DB00864	Nodulosis arthropathy osteolysis syndrome	2	-1.27898
DB00864	Hereditary cerebral hemorrhage with amyloidosis Arctic type	1	-1.27898
DB00864	Torg Winchester syndrome	2	-1.27898
DB00864	Spinocerebellar ataxia type 17	1	-1.27733
DB00864	Combined oxidative phosphorylation defect type 7	1	-1.27448
DB00864	Familial partial lipodystrophy due to AKT2 mutations	1	-1.27277
DB00864	Familial cerebral saccular aneurysm	3	-1.26962
DB00864	Keutel syndrome	1	-1.26745
DB00864	Endometrial stromal sarcoma	3	-1.2637
DB00864	Hereditary cerebral hemorrhage with amyloidosis Dutch type	1	-1.25676
DB00864	Fetal akinesia cerebral and retinal hemorrhage syndrome	1	-1.25676
DB00864	Lipoyl transferase 1 deficiency	1	-1.25399
DB00864	Distal 17p13 3 microdeletion syndrome	1	-1.25226
DB00864	Miller Dieker syndrome	3	-1.23077
DB00864	Hereditary cerebral hemorrhage with amyloidosis Flemish type	1	-1.22474
DB00864	CLN1 disease	1	-1.21579
DB00864	Autosomal dominant Charcot Marie Tooth disease type 2O	1	-1.21226
DB00864	Familial benign chronic pemphigus	1	-1.20553
DB00864	Pachydermoperiostosis	1	-1.20228
DB00864	Megalencephaly polymicrogyria postaxial polydactyly hydrocephalus	3	-1.19959
DB00864	Brachydactyly type C	2	-1.18763
DB00864	Mitochondrial trifunctional protein deficiency	2	-1.18763
DB00864	Severe combined immunodeficiency due to DNA PKcs deficiency	1	-1.18101
DB00864	Hereditary cerebral hemorrhage with amyloidosis Iowa type	1	-1.18101
DB00864	Isolated ectopia lentis	2	-1.1767
DB00864	Hemimegalencephaly	2	-1.1767
DB00864	Adams Oliver syndrome	3	-1.1767
DB00864	Combined cervical dystonia	1	-1.17217
DB00864	Megakaryoblastic acute myeloid leukemia with t(1;22)(p13;q13)	2	-1.16368
DB00864	Fibronectin glomerulopathy	1	-1.14873
DB00864	Atypical hemolytic uremic syndrome with I factor anomaly	1	-1.14873
DB00864	Charcot Marie Tooth disease type 4B2	1	-1.14035
DB00864	Isolated growth hormone deficiency type IA	2	-1.12968
DB00864	X linked Emery Dreifuss muscular dystrophy	2	-1.1259
DB00864	Familial ocular anterior segment mesenchymal dysgenesis	1	-1.12464
DB00864	BRESEK syndrome	1	-1.11342
DB00864	Papilloma of choroid plexus	1	-1.10706
DB00864	Malignant migrating partial seizures of infancy	3	-1.10706
DB00864	Primary sclerosing cholangitis	2	-1.10554
DB00864	?land Islands eye disease	1	-1.10265
DB00864	Ataxia telangiectasia	1	-1.09545
DB00864	Mutilating palmoplantar keratoderma with periorificial keratotic plaques	1	-1.09157
DB00864	Poikiloderma with neutropenia	1	-1.09157
DB00864	Early infantile epileptic encephalopathy without suppression burst	1	-1.08912
DB00864	Estrogen resistance syndrome	1	-1.08347
DB00864	Transcobalamin deficiency	1	-1.07417
DB00864	Dilated cardiomyopathy with ataxia	1	-1.07379
DB00864	Congenital lactic acidosis Saguenay Lac Saint Jean type	1	-1.07379
DB00864	Pancytopenia developmental delay syndrome	1	-1.07222
DB00864	ADNP related multiple congenital anomalies intellectual disability autism spectrum disorder	1	-1.07024
DB00864	Blepharophimosis epicanthus inversus ptosis due to a point mutation	1	-1.06752
DB00864	Richieri Costa Pereira syndrome	1	-1.06341
DB00864	Autosomal recessive polycystic kidney disease	1	-1.06191
DB00864	Fuchs endothelial corneal dystrophy	3	-1.06191
DB00864	Catel Manzke syndrome	1	-1.06066
DB00864	Birt Hogg Dub? syndrome	1	-1.06021
DB00864	Fatal mitochondrial disease due to combined oxidative phosphorylation deficiency 3	1	-1.04419
DB00864	Acquired idiopathic sideroblastic anemia	2	-1.04232
DB00864	Hereditary hemorrhagic telangiectasia	3	-1.04083
DB00864	Diffuse cutaneous systemic sclerosis	4	-1.04083
DB00864	Methylcobalamin deficiency type cblE	1	-1.0399
DB00864	Autosomal recessive spastic paraplegia type 48	1	-1.03971
DB00864	Combined oxidative phosphorylation defect type 13	1	-1.03248
DB00864	Osteogenesis imperfecta type 2	5	-1.03194
DB00864	Autosomal recessive systemic lupus erythematosus	1	-1.03194
DB00864	Childhood onset autosomal recessive slowly progressive spinocerebellar ataxia	1	-1.03194
DB00864	Familial partial lipodystrophy associated with PLIN1 mutations	1	-1.0314
DB00864	Episodic ataxia type 6	1	-1.02899
DB00864	Action myoclonus renal failure syndrome	1	-1.02899
DB00864	Rotor syndrome	2	-1.02576
DB00864	Neonatal inflammatory skin and bowel disease	2	-1.0202
DB00864	Borjeson Forssman Lehmann syndrome	1	-1.01964
DB00864	Cerebrotendinous xanthomatosis	1	-1.01959
DB00864	Glaucoma secondary to spherophakia/ectopia lentis and megalocornea	1	-1.01165
DB00864	Distal hereditary motor neuropathy type 2	4	-1.00148
DB00864	Cataract glaucoma	1	-1
DB00864	Cerebellar ataxia Cayman type	1	-1
DB00864	Intellectual disability cataracts calcified pinnae myopathy	1	-1
DB00864	Chronic granulomatous disease	5	-0.991837
DB00864	Hypotonia speech impairment severe cognitive delay syndrome	1	-0.989467
DB00864	Hemochromatosis type 3	1	-0.985743
DB00864	Immunodeficiency with factor I anomaly	1	-0.981815
DB00864	Familial hypospadias	1	-0.981677
DB00864	Cerebro costo mandibular syndrome	1	-0.981677
DB00864	Dedifferentiated liposarcoma	3	-0.981677
DB00864	Familial spontaneous pneumothorax	1	-0.980749
DB00864	Irinotecan toxicity	1	-0.980749
DB00864	Hyperlysinemia	1	-0.980196
DB00864	Intravascular large B cell lymphoma	2	-0.980196
DB00864	Congenital malabsorptive diarrhea due to paucity of enteroendocrine cells	1	-0.980196
DB00864	X linked sideroblastic anemia and ataxia	1	-0.973329
DB00864	Mantle cell lymphoma	2	-0.972381
DB00864	Typical nemaline myopathy	5	-0.966282
DB00864	Langer mesomelic dysplasia	1	-0.965956
DB00864	Adrenocortical carcinoma	1	-0.96225
DB00864	Occipital pachygyria and polymicrogyria	1	-0.961732
DB00864	Well differentiated liposarcoma	3	-0.960769
DB00864	Severe neonatal lactic acidosis due to NFS1 ISD11 complex deficiency	1	-0.957296
DB00864	Crigler Najjar syndrome type 1	1	-0.954723
DB00864	MRCS syndrome	1	-0.953632
DB00864	Combined oxidative phosphorylation defect type 8	1	-0.953632
DB00864	Spinocerebellar ataxia type 4	1	-0.948683
DB00864	Idiopathic pulmonary fibrosis	9	-0.94721
DB00864	2q37 microdeletion syndrome	1	-0.942306
DB00864	Autosomal dominant Emery Dreifuss muscular dystrophy	4	-0.941697
DB00864	Childhood onset nemaline myopathy	5	-0.941697
DB00864	Autosomal recessive spastic paraplegia type 55	1	-0.932885
DB00864	Saccharopinuria	1	-0.930949
DB00864	Facial dysmorphism lens dislocation anterior segment abnormalities spontaneous filtering blebs syndrome	1	-0.92582
DB00864	Huntington disease like 2	1	-0.92582
DB00864	Catecholaminergic polymorphic ventricular tachycardia	4	-0.924445
DB00864	CLN4B disease	1	-0.924445
DB00864	Kennedy disease	1	-0.924445
DB00864	Dyskeratosis congenita	8	-0.923872
DB00864	Trismus pseudocamptodactyly	1	-0.923872
DB00864	Complete androgen insensitivity syndrome	1	-0.922958
DB00864	Raltegravir toxicity	1	-0.918519
DB00864	Aneurysm osteoarthritis syndrome	1	-0.916135
DB00864	Autosomal recessive cerebelloparenchymal disorder type 3	1	-0.91486
DB00864	Infantile osteopetrosis with neuroaxonal dysplasia	1	-0.910064
DB00864	Fibrolamellar hepatocellular carcinoma	2	-0.910064
DB00864	L?ri Weill dyschondrosteosis	1	-0.908338
DB00864	Dravet syndrome	6	-0.906027
DB00864	Osteogenesis imperfecta type 4	8	-0.906027
DB00864	Best vitelliform macular dystrophy	1	-0.905753
DB00864	Ichthyosis follicularis alopecia photophobia	1	-0.900885
DB00864	Transient familial neonatal hyperbilirubinemia	1	-0.899023
DB00864	Occipital encephalocele	1	-0.898027
DB00864	Blepharophimosis epicanthus inversus ptosis due to polyA expansion	1	-0.897018
DB00864	Transient infantile hypertriglyceridemia and hepatosteatosis	1	-0.897018
DB00864	Spinocerebellar ataxia type 18	1	-0.891953
DB00864	SHORT syndrome	1	-0.887905
DB00864	Intermediate nemaline myopathy	4	-0.886405
DB00864	Bohring Opitz syndrome	1	-0.880208
DB00864	Porokeratotic eccrine ostial and dermal duct nevus	1	-0.879463
DB00864	Congenital muscular dystrophy type 1A	1	-0.879463
DB00864	Angelman syndrome due to imprinting defect in 15q11 q13	2	-0.874126
DB00864	Hereditary late onset Parkinson disease	7	-0.874126
DB00864	Familial isolated hypoparathyroidism due to agenesis of parathyroid gland	1	-0.874126
DB00864	Burkitt lymphoma	1	-0.874126
DB00864	Obesity due to SIM1 deficiency	1	-0.872376
DB00864	Meesmann corneal dystrophy	1	-0.870828
DB00864	Severe intellectual disability progressive spastic diplegia syndrome	1	-0.870063
DB00864	Trichorhinophalangeal syndrome type 1 and 3	1	-0.866471
DB00864	Limited cutaneous systemic sclerosis	5	-0.862662
DB00864	Rubinstein Taybi syndrome due to EP300 haploinsufficiency	1	-0.856565
DB00864	CLN2 disease	1	-0.85437
DB00864	Infantile onset spinocerebellar ataxia	1	-0.85311
DB00864	Oligodontia	9	-0.850963
DB00864	Myelofibrosis with myeloid metaplasia	4	-0.845373
DB00864	Cranioectodermal dysplasia	2	-0.845373
DB00864	Knuckle pads leukonychia sensorineural deafness palmoplantar hyperkeratosis syndrome	1	-0.845373
DB00864	Rhizomelic chondrodysplasia punctata type 1	1	-0.845373
DB00864	SHOX related short stature	1	-0.844989
DB00864	Blepharophimosis epicanthus inversus ptosis due to 3q23 microdeletion	1	-0.841191
DB00864	Carbamoyl phosphate synthase deficiency	1	-0.83608
DB00864	Autosomal dominant Charcot Marie Tooth disease type 2N	1	-0.835799
DB00864	Generalized epilepsy with febrile seizures plus	6	-0.835148
DB00864	Snowflake vitreoretinal degeneration	1	-0.833094
DB00864	Carney complex trismus pseudocamptodactyly syndrome	1	-0.82837
DB00864	EAST syndrome	1	-0.828325
DB00864	Proteus syndrome	2	-0.822179
DB00864	Pelizaeus Merzbacher like disease due to HSPD1 mutation	1	-0.822179
DB00864	Corpus callosum agenesis neuronopathy	1	-0.821995
DB00864	Multiple epiphyseal dysplasia type 1	1	-0.821995
DB00864	Beta propeller protein associated neurodegeneration	1	-0.818388
DB00864	Adult hypophosphatasia	1	-0.811812
DB00864	Congenital adrenal hyperplasia due to 11 beta hydroxylase deficiency	1	-0.811503
DB00864	Gitelman syndrome	1	-0.805664
DB00864	Mandibulofacial dysostosis microcephaly syndrome	1	-0.805323
DB00864	Craniorachischisis	1	-0.802955
DB00864	Cortisol producing adrenal tumor	1	-0.801154
DB00864	Autosomal dominant hypohidrotic ectodermal dysplasia	3	-0.79959
DB00864	Autosomal recessive bestrophinopathy	1	-0.796583
DB00864	Prader Willi like syndrome due to point mutation	1	-0.796583
DB00864	Sterile multifocal osteomyelitis with periostitis and pustulosis	1	-0.795468
DB00864	Myostatin related muscle hypertrophy	1	-0.794892
DB00864	6q16 deletion syndrome	1	-0.793362
DB00864	CAMOS syndrome	1	-0.789015
DB00864	Dicarboxylic aminoaciduria	1	-0.788672
DB00864	Menkes disease	1	-0.788672
DB00864	Pentosuria	1	-0.786334
DB00864	C3 glomerulonephritis	2	-0.784465
DB00864	Perlman syndrome	1	-0.784465
DB00864	Microphthalmia with limb anomalies	1	-0.77848
DB00864	Autosomal dominant spastic paraplegia type 13	1	-0.77848
DB00864	Autosomal dominant vitreoretinochoroidopathy	1	-0.777833
DB00864	GM2 gangliosidosis AB variant	1	-0.777833
DB00864	Young onset Parkinson disease	7	-0.772212
DB00864	Ethylmalonic encephalopathy	1	-0.772212
DB00864	Lethal arthrogryposis anterior horn cell disease	1	-0.770154
DB00864	Craniopharyngioma	2	-0.767961
DB00864	X linked intellectual disability cerebellar hypoplasia	1	-0.765345
DB00864	2p21 microdeletion syndrome without cystinuria	1	-0.762493
DB00864	Ehlers Danlos syndrome spondylocheirodysplastic type	1	-0.762252
DB00864	Hereditary site specific ovarian cancer syndrome	2	-0.762252
DB00864	Paternal uniparental disomy of chromosome 6	1	-0.757876
DB00864	Hyperekplexia epilepsy	1	-0.757876
DB00864	Hemoglobinopathy Toms River	1	-0.757876
DB00864	Keratoderma hereditarium mutilans	1	-0.754154
DB00864	IRIDA syndrome	1	-0.753472
DB00864	Ependymoma	1	-0.751628
DB00864	Familial Mediterranean fever	1	-0.751628
DB00864	Hypotrichosis simplex	3	-0.75
DB00864	Glucose galactose malabsorption	1	-0.74733
DB00864	Buschke Ollendorff syndrome	1	-0.74733
DB00864	Infantile hypophosphatasia	1	-0.746195
DB00864	Mucolipidosis type IV	1	-0.745356
DB00864	Crigler Najjar syndrome type 2	1	-0.743991
DB00864	Hypotrichosis deafness syndrome	1	-0.742869
DB00864	Leber congenital amaurosis	17	-0.73981
DB00864	Frontonasal dysplasia severe microphthalmia severe facial clefting syndrome	1	-0.73981
DB00864	Neuroblastoma	6	-0.73981
DB00864	Sitosterolemia	2	-0.738321
DB00864	Brody myopathy	1	-0.738321
DB00864	Muscular dystrophy with progressive weakness distal contractures and rigid spine	1	-0.738321
DB00864	Myosclerosis	1	-0.734824
DB00864	GAPO syndrome	1	-0.731975
DB00864	Microcytic anemia with liver iron overload	1	-0.7269
DB00864	Sudden infant death dysgenesis of the testes	1	-0.722897
DB00864	Primary peritoneal carcinoma	1	-0.722642
DB00864	FASTKD2 related infantile mitochondrial encephalomyopathy	1	-0.722642
DB00864	Otospondylomegaepiphyseal dysplasia	1	-0.722642
DB00864	Classic congenital adrenal hyperplasia due to 21 hydroxylase deficiency simple virilizing form	1	-0.719805
DB00864	Partial androgen insensitivity syndrome	1	-0.719425
DB00864	Hereditary breast cancer	4	-0.719425
DB00864	Autosomal dominant aplasia and myelodysplasia	1	-0.717741
DB00864	SLC35A2 CDG	1	-0.716511
DB00864	Warsaw breakage syndrome	1	-0.714815
DB00864	Autosomal recessive limb girdle muscular dystrophy type 2B	1	-0.714545
DB00864	Chronic mucocutaneous candidosis	5	-0.714545
DB00864	Lethal congenital contracture syndrome type 1	1	-0.714545
DB00864	Autosomal recessive spastic paraplegia type 62	1	-0.714545
DB00864	Desmin related myopathy with Mallory body like inclusions	1	-0.711644
DB00864	Pontocerebellar hypoplasia type 3	1	-0.708012
DB00864	Non classic congenital lipoid adrenal hyperplasia due to STAR deficency	1	-0.708012
DB00864	Young adult onset distal hereditary motor neuropathy	1	-0.707558
DB00864	Follicular lymphoma	2	-0.703526
DB00864	Mitochondrial myopathy and sideroblastic anemia	1	-0.703526
DB00864	Ulnar mammary syndrome	1	-0.701188
DB00864	Arthrogryposis like syndrome	1	-0.700071
DB00864	Congenital fiber type disproportion myopathy	6	-0.698926
DB00864	Blau syndrome	1	-0.698926
DB00864	Activated PIK3 delta syndrome	2	-0.698926
DB00864	Lymphedema distichiasis	1	-0.696526
DB00864	Diaphanospondylodysostosis	1	-0.692918
DB00864	Methylmalonic acidemia with homocystinuria type cblJ	1	-0.692918
DB00864	Aarskog Scott syndrome	1	-0.692918
DB00864	Mucopolysaccharidosis type 2 severe form	1	-0.692308
DB00864	Severe congenital hypochromic anemia with ringed sideroblasts	1	-0.691702
DB00864	GCS1 CDG	1	-0.687746
DB00864	Retinal macular dystrophy type 2	1	-0.686205
DB00864	Classic congenital adrenal hyperplasia due to 21 hydroxylase deficiency salt wasting form	1	-0.686205
DB00864	Ablepharon macrostomia syndrome	1	-0.681537
DB00864	McKusick Kaufman syndrome	1	-0.681537
DB00864	Hereditary hypotrichosis with recurrent skin vesicles	1	-0.681537
DB00864	Congenital adrenal hyperplasia due to 3 beta hydroxysteroid dehydrogenase deficiency	1	-0.678125
DB00864	Isolated osteopoikilosis	1	-0.678125
DB00864	Fatal post viral neurodegenerative disorder	1	-0.676418
DB00864	Familial hyperreninemic hypoaldosteronism type 1	1	-0.676418
DB00864	Hemochromatosis type 4	1	-0.675596
DB00864	Mucopolysaccharidosis type 2 attenuated form	1	-0.67382
DB00864	Congenital sodium diarrhea	1	-0.67313
DB00864	46XY complete gonadal dysgenesis	8	-0.672071
DB00864	Overhydrated hereditary stomatocytosis	1	-0.67092
DB00864	Autosomal recessive spastic paraplegia type 30	1	-0.67092
DB00864	Pilomatrixoma	1	-0.668043
DB00864	Peters anomaly	6	-0.668043
DB00864	46XY disorder of sex development adrenal insufficiency due to CYP11A1 deficiency	1	-0.668043
DB00864	Osteogenesis imperfecta type 3	11	-0.666667
DB00864	Short stature auditory canal atresia mandibular hypoplasia skeletal anomalies syndrome	1	-0.663451
DB00864	X linked Charcot Marie Tooth disease type 6	1	-0.663451
DB00864	Hypotonia cystinuria syndrome	2	-0.661242
DB00864	Sclerosteosis	2	-0.661242
DB00864	Focal facial dermal dysplasia type III	1	-0.661242
DB00864	Fatty acid hydroxylase associated neurodegeneration	1	-0.661242
DB00864	Rhizomelic chondrodysplasia punctata type 2	1	-0.661242
DB00864	Autosomal recessive spastic paraplegia type 69	1	-0.661223
DB00864	Bleeding disorder due to CalDAG GEFI deficiency	1	-0.66111
DB00864	Ornithine transcarbamylase deficiency	1	-0.655953
DB00864	Distal 22q11 2 microdeletion syndrome	3	-0.654654
DB00864	Li Fraumeni syndrome	3	-0.654654
DB00864	Overgrowth macrocephaly facial dysmorphism	1	-0.652753
DB00864	X linked congenital generalized hypertrichosis	1	-0.651904
DB00864	Autosomal dominant spondylocostal dysostosis	1	-0.647467
DB00864	Prenatal benign hypophosphatasia	1	-0.646162
DB00864	Barber Say syndrome	1	-0.646162
DB00864	Van den Ende Gupta syndrome	1	-0.645819
DB00864	Rh deficiency syndrome	1	-0.645819
DB00864	Fetal akinesia deformation sequence	2	-0.645819
DB00864	X linked intellectual disability Siderius type	1	-0.641083
DB00864	Hydranencephaly	1	-0.640983
DB00864	West syndrome	8	-0.63755
DB00864	Marinesco Sj?gren syndrome	1	-0.63724
DB00864	Barth syndrome	1	-0.631169
DB00864	Familial atrial fibrillation	17	-0.630488
DB00864	Choreoacanthocytosis	1	-0.630488
DB00864	Early onset autosomal dominant Alzheimer disease	4	-0.630488
DB00864	Autosomal dominant mendelian susceptibility to mycobacterial diseases due to partial IFNgammaR2 deficiency	1	-0.630488
DB00864	Horizontal gaze palsy with progressive scoliosis	1	-0.6263
DB00864	Autosomal recessive Kenny Caffey syndrome	1	-0.622663
DB00864	Hereditary thrombophilia due to congenital histidine rich (poly L) glycoprotein deficiency	1	-0.62242
DB00864	Minimal pigment oculocutaneous albinism type 1	1	-0.62242
DB00864	Seckel syndrome	8	-0.62242
DB00864	Childhood onset hypophosphatasia	1	-0.618269
DB00864	Brain dopamine serotonin vesicular transport disease	1	-0.61625
DB00864	Pigmented paravenous retinochoroidal atrophy	1	-0.61625
DB00864	Intellectual disability seizures hypotonia ophthalmologic skeletal anomalies syndrome	1	-0.61522
DB00864	STT3B CDG	1	-0.61522
DB00864	Autoimmune lymphoproliferative syndrome	4	-0.61522
DB00864	Metaphyseal chondrodysplasia Schmid type	1	-0.611593
DB00864	Fleck corneal dystrophy	1	-0.611593
DB00864	Noonan syndrome like disorder with loose anagen hair	1	-0.611593
DB00864	Neurological conditions associated with aminoacylase 1 deficiency	1	-0.610155
DB00864	Recurrent infections myelofibrosis nephromegaly syndrome	1	-0.608164
DB00864	Late onset distal myopathy Markesbery Griggs type	1	-0.607352
DB00864	Autosomal recessive spastic paraplegia type 35	1	-0.601929
DB00864	Townes Brocks syndrome	1	-0.601393
DB00864	Glycogen storage disease due to glycogenin deficiency	1	-0.601393
DB00864	Fatal multiple mitochondrial dysfunction syndrome type 1	1	-0.601393
DB00864	Glycogen storage disease due to GLUT2 deficiency	1	-0.6
DB00864	Benign paroxysmal torticollis of infancy	1	-0.6
DB00864	Hereditary inclusion body myopathy joint contractures ophthalmoplegia	1	-0.6
DB00864	Anterior polar cataract	1	-0.596951
DB00864	Distal myopathy with anterior tibial onset	1	-0.596951
DB00864	Pseudoachondroplasia	1	-0.596951
DB00864	Familial isolated arrhythmogenic ventricular dysplasia left dominant form	12	-0.594803
DB00864	Isolated cloverleaf skull syndrome	1	-0.593732
DB00864	KLHL9 related childhood onset distal myopathy	1	-0.593732
DB00864	Miyoshi myopathy	1	-0.593732
DB00864	Mitochondrial DNA depletion syndrome myopathic form	1	-0.592749
DB00864	Hyperkalemic periodic paralysis	1	-0.592333
DB00864	Autosomal dominant Charcot Marie Tooth disease type 2 with giant axons	1	-0.592333
DB00864	Heritable pulmonary arterial hypertension	7	-0.592333
DB00864	Pendred syndrome	1	-0.592333
DB00864	Stickler syndrome type 3	1	-0.592333
DB00864	15q13 3 microdeletion syndrome	1	-0.591517
DB00864	Perinatal lethal hypophosphatasia	1	-0.589355
DB00864	Macrocephaly developmental delay syndrome	1	-0.586588
DB00864	Baller Gerold syndrome	1	-0.586588
DB00864	Diaphyseal medullary stenosis bone malignancy	1	-0.584815
DB00864	Selection of therapeutic option in non small cell lung carcinoma	4	-0.584815
DB00864	X linked central congenital hypothyroidism with late onset testicular enlargement	1	-0.584815
DB00864	Classic congenital lipoid adrenal hyperplasia due to STAR deficency	1	-0.584815
DB00864	X linked distal spinal muscular atrophy	1	-0.582363
DB00864	Spinocerebellar ataxia type 36	1	-0.582363
DB00864	Stapes ankylosis with broad thumbs and toes	1	-0.582363
DB00864	VACTERL/VATER association	1	-0.579474
DB00864	Hypotrichosis simplex of the scalp	2	-0.579474
DB00864	Mitochondrial DNA depletion syndrome hepatocerebrorenal form	1	-0.579358
DB00864	Congenital microcephaly severe encephalopathy progressive cerebral atrophy syndrome	1	-0.57735
DB00864	Progressive retinal dystrophy due to retinol transport defect	1	-0.57735
DB00864	Choanal atresia deafness cardiac defects dysmorphism syndrome	1	-0.57735
DB00864	Cernunnos XLF deficiency	1	-0.57735
DB00864	Bilateral frontoparietal polymicrogyria	1	-0.571823
DB00864	Guttmacher syndrome	1	-0.571823
DB00864	Mucolipidosis type II	1	-0.571823
DB00864	Translocation renal cell carcinoma	7	-0.571823
DB00864	Atypical hemolytic uremic syndrome with B factor anomaly	1	-0.569652
DB00864	Chronic myeloid leukemia	3	-0.569652
DB00864	Hyper IgM syndrome type 5	1	-0.567819
DB00864	Palmoplantar keratoderma deafness syndrome	1	-0.565032
DB00864	Progressive non fluent aphasia	7	-0.564152
DB00864	B cell chronic lymphocytic leukemia	5	-0.564152
DB00864	Primary hypomagnesemia with secondary hypocalcemia	1	-0.564152
DB00864	Oligoarticular juvenile arthritis	9	-0.562392
DB00864	Acral self healing collodion baby	1	-0.562392
DB00864	Autosomal recessive primary microcephaly	13	-0.562392
DB00864	Primary microcephaly epilepsy permanent neonatal diabetes syndrome	1	-0.562392
DB00864	Autosomal recessive hyperinsulinism due to Kir6 2 deficiency	1	-0.562392
DB00864	X linked intellectual disability with isolated growth hormone deficiency	1	-0.562254
DB00864	Hyperinsulinism hyperammonemia syndrome	1	-0.562222
DB00864	Isolated CoQ cytochrome C reductase deficiency	9	-0.561951
DB00864	Resistance to thyrotropin releasing hormone syndrome	1	-0.561951
DB00864	Pierson syndrome	1	-0.557086
DB00864	Autosomal dominant limb girdle muscular dystrophy type 1A	1	-0.557086
DB00864	Distal monosomy 1q	1	-0.557086
DB00864	Autosomal recessive spastic paraplegia type 71	1	-0.554495
DB00864	Juvenile rheumatoid factor negative polyarthritis	9	-0.554495
DB00864	Temperature sensitive oculocutaneous albinism type 1	1	-0.553307
DB00864	FRAXE intellectual disability	1	-0.553307
DB00864	Isolated thyroid stimulating hormone deficiency	1	-0.553307
DB00864	Hyperuricemia pulmonary hypertension renal failure alkalosis syndrome	1	-0.550743
DB00864	Inherited isolated adrenal insufficiency due to CYP11A1 deficiency	1	-0.550743
DB00864	Metabolic myopathy due to lactate transporter defect	1	-0.550743
DB00864	Autosomal recessive cutis laxa type 2B	1	-0.550743
DB00864	KID syndrome	2	-0.549162
DB00864	Brachydactyly type B2	1	-0.548387
DB00864	Autosomal dominant spastic paraplegia type 17	1	-0.547443
DB00864	Bathing suit ichthyosis	1	-0.547443
DB00864	Frontotemporal dementia with motor neuron disease	6	-0.547443
DB00864	Epileptic encephalopathy with global cerebral demyelination	1	-0.547443
DB00864	Autosomal dominant osteosclerosis Worth type	1	-0.542364
DB00864	Brachydactyly elbow wrist dysplasia	1	-0.542364
DB00864	Rothmund Thomson syndrome type 2	1	-0.542364
DB00864	Myotonia fluctuans	1	-0.542364
DB00864	Bilateral multicystic dysplastic kidney	1	-0.539331
DB00864	Isolated 3 methylcrotonyl CoA carboxylase deficiency	2	-0.538816
DB00864	Mitochondrial DNA depletion syndrome encephalomyopathic form with renal tubulopathy	1	-0.538816
DB00864	Amyotrophic lateral sclerosis type 4	1	-0.538816
DB00864	Atypical hypotonia cystinuria syndrome	2	-0.538816
DB00864	Endocrine cerebro osteodysplasia syndrome	1	-0.53648
DB00864	DL 2 hydroxyglutaric aciduria	1	-0.53512
DB00864	Oral antidiabetic drugs toxicity or dose selection	1	-0.53512
DB00864	Melanoma of soft parts	3	-0.533465
DB00864	Familial melanoma	7	-0.532492
DB00864	Hypomaturation amelogenesis imperfecta	3	-0.532492
DB00864	Severe combined immunodeficiency due to CORO1A deficiency	1	-0.527645
DB00864	Autosomal recessive spondylocostal dysostosis	2	-0.527645
DB00864	Spinocerebellar ataxia type 28	1	-0.527645
DB00864	Congenital amegakaryocytic thrombocytopenia	1	-0.524334
DB00864	Pycnodysostosis	1	-0.524334
DB00864	Left ventricular noncompaction	11	-0.524334
DB00864	Oculocutaneous albinism type 1A	1	-0.524142
DB00864	Inclusion body myopathy with Paget disease of bone and frontotemporal dementia	3	-0.524142
DB00864	Acetazolamide responsive myotonia	1	-0.524142
DB00864	Recessive hereditary methemoglobinemia type 1	1	-0.522233
DB00864	Distal myopathy Welander type	1	-0.522233
DB00864	Anophthalmia/microphthalmia esophageal atresia	1	-0.5211
DB00864	Childhood onset autosomal recessive myopathy with external ophthalmoplegia	1	-0.517522
DB00864	Sanjad Sakati syndrome	1	-0.517522
DB00864	Autosomal recessive mendelian susceptibility to mycobacterial diseases due to partial IFNgammaR2 deficiency	1	-0.512915
DB00864	Stormorken Sjaastad Langslet syndrome	1	-0.512915
DB00864	Laing early onset distal myopathy	1	-0.512915
DB00864	MACS syndrome	1	-0.512915
DB00864	Spondyloepiphyseal dysplasia tarda	1	-0.50985
DB00864	Unilateral multicystic dysplastic kidney	1	-0.50985
DB00864	Autosomal recessive non syndromic intellectual disability	18	-0.508913
DB00864	Extraskeletal Ewing sarcoma	4	-0.508913
DB00864	Neuralgic amyotrophy	1	-0.508913
DB00864	Autosomal recessive limb girdle muscular dystrophy type 2S	1	-0.506972
DB00864	Autosomal dominant focal non epidermolytic palmoplantar keratoderma with plantar blistering	1	-0.502603
DB00864	Combined immunodeficiency due to STIM1 deficiency	1	-0.502519
DB00864	Immunodeficiency due to interleukin 1 receptor associated kinase 4 deficiency	1	-0.502519
DB00864	Zygodactyly type 3	1	-0.502519
DB00864	Glycogen storage disease due to liver glycogen phosphorylase deficiency	1	-0.498161
DB00864	DITRA	1	-0.498161
DB00864	Null syndrome	1	-0.498161
DB00864	Familial isolated arrhythmogenic ventricular dysplasia right dominant form	12	-0.498161
DB00864	Synpolydactyly type 1	1	-0.498161
DB00864	Tessier number 4 facial cleft	1	-0.49535
DB00864	Infantile systemic hyalinosis	1	-0.493742
DB00864	Alacrimia choreoathetosis liver dysfunction syndrome	1	-0.493742
DB00864	Familial dementia Danish type	1	-0.493626
DB00864	Berardinelli Seip congenital lipodystrophy	5	-0.493626
DB00864	Melorheostosis with osteopoikilosis	1	-0.493197
DB00864	Junctional epidermolysis bullosa inversa	1	-0.493086
DB00864	Tarsal carpal coalition syndrome	1	-0.487467
DB00864	Congenital cataract progressive muscular hypotonia hearing loss developmental delay	1	-0.487467
DB00864	LAMB2 related infantile onset nephrotic syndrome	1	-0.483368
DB00864	Atypical hemolytic uremic syndrome with anti factor H antibodies	3	-0.483368
DB00864	Odontohypophosphatasia	1	-0.481852
DB00864	Distal myotilinopathy	1	-0.480822
DB00864	MODY	11	-0.479475
DB00864	Spondyloepimetaphyseal dysplasia with multiple dislocations	1	-0.479475
DB00864	Juvenile Paget disease	1	-0.479475
DB00864	Charcot Marie Tooth disease type 4B3	1	-0.479475
DB00864	Congenital dyserythropoietic anemia type I	2	-0.479475
DB00864	Autosomal recessive spastic paraplegia type 20	1	-0.479475
DB00864	Exercise induced hyperinsulinism	1	-0.479475
DB00864	Autosomal recessive spastic paraplegia type 49	1	-0.479475
DB00864	Intermediate DEND syndrome	1	-0.479421
DB00864	Obesity due to prohormone convertase I deficiency	1	-0.479421
DB00864	Autosomal recessive proximal renal tubular acidosis	1	-0.47907
DB00864	Hepatoencephalopathy due to combined oxidative phosphorylation deficiency type 1	1	-0.47907
DB00864	X linked immunodeficiency with magnesium defect Epstein Barr virus infection and neoplasia	1	-0.47907
DB00864	Early onset generalized limb onset dystonia	1	-0.478261
DB00864	Peeling skin syndrome type B	1	-0.478261
DB00864	Early infantile epileptic encephalopathy	16	-0.472348
DB00864	Williams syndrome	9	-0.472348
DB00864	Autosomal agammaglobulinemia	6	-0.472348
DB00864	Combined oxidative phosphorylation defect type 17	1	-0.472348
DB00864	Immunodeficiency due to MASP 2 deficiency	1	-0.472348
DB00864	Biliary atresia	1	-0.472348
DB00864	Familial isolated arrhythmogenic ventricular dysplasia biventricular form	12	-0.471405
DB00864	Fibrochondrogenesis	2	-0.468521
DB00864	Bilateral generalized polymicrogyria	1	-0.468521
DB00864	Peripheral neuropathy myopathy hoarseness hearing loss syndrome	1	-0.468521
DB00864	Autosomal dominant Opitz G/BBB syndrome	1	-0.466832
DB00864	Autism epilepsy syndrome due to branched chain ketoacid dehydrogenase kinase deficiency	1	-0.466252
DB00864	Diazoxide resistant focal hyperinsulinism due to Kir6 2 deficiency	1	-0.466252
DB00864	Familial clubfoot due to 5q31 microdeletion	1	-0.466252
DB00864	Autosomal recessive ataxia due to ubiquinone deficiency	1	-0.465177
DB00864	Myotonia permanens	1	-0.465177
DB00864	Spondyloepimetaphyseal dysplasia matrilin 3 type	1	-0.465034
DB00864	Multiple epiphyseal dysplasia type 5	1	-0.462798
DB00864	Megalencephalic leukoencephalopathy with subcortical cysts	1	-0.457144
DB00864	Familial idiopathic steroid resistant nephrotic syndrome with focal segmental hyalinosis	13	-0.457144
DB00864	Common variable immunodeficiency	9	-0.455621
DB00864	Marshall Smith syndrome	1	-0.453604
DB00864	Hereditary persistence of alpha fetoprotein	1	-0.453604
DB00864	Hereditary thrombophilia due to congenital antithrombin deficiency	1	-0.453604
DB00864	Familial clubfoot due to PITX1 point mutation	1	-0.451824
DB00864	Osteosclerosis developmental delay craniosynostosis syndrome	1	-0.451626
DB00864	RAPADILINO syndrome	1	-0.451626
DB00864	Methotrexate dose selection	1	-0.450965
DB00864	Occipital horn syndrome	1	-0.450835
DB00864	Pelizaeus Merzbacher disease connatal form	1	-0.450835
DB00864	Temple Baraitser syndrome	1	-0.450835
DB00864	Odontoleukodystrophy	1	-0.450835
DB00864	Osteoporosis pseudoglioma	1	-0.450835
DB00864	PYCR1 related De Barsy syndrome	1	-0.450835
DB00864	Geroderma osteodysplastica	2	-0.447214
DB00864	Myoclonic astastic epilepsy	2	-0.447214
DB00864	Familial lambdoid synostosis	1	-0.444788
DB00864	Congenital myopathy Paradas type	1	-0.441836
DB00864	Cowden syndrome	6	-0.441836
DB00864	AXIN2 related attenuated familial adenomatous polyposis	1	-0.441836
DB00864	Alagille syndrome due to 20p12 microdeletion	1	-0.439679
DB00864	Desmoid tumor	2	-0.438599
DB00864	Pelizaeus Merzbacher disease in female carriers	1	-0.437981
DB00864	Familial paroxysmal ataxia	1	-0.436928
DB00864	Recessive hereditary methemoglobinemia type 2	1	-0.436928
DB00864	Mendelian susceptibility to mycobacterial diseases due to complete IFNgammaR2 deficiency	1	-0.436852
DB00864	Hypertelorism Teebi type	1	-0.436436
DB00864	Pelizaeus Merzbacher disease classic form	1	-0.426401
DB00864	Autosomal dominant non syndromic intellectual disability	14	-0.423547
DB00864	Mohr Tranebjaerg syndrome	1	-0.423487
DB00864	Autosomal dominant hyperinsulinism due to Kir6 2 deficiency	1	-0.423487
DB00864	Behavioral variant of frontotemporal dementia	8	-0.423487
DB00864	Juvenile hyaline fibromatosis	1	-0.422682
DB00864	Intellectual disability severe speech delay mild dysmorphism syndrome	1	-0.422682
DB00864	Dopa responsive dystonia due to sepiapterin reductase deficiency	1	-0.422682
DB00864	Hyperbiliverdinemia	1	-0.422141
DB00864	Porphyria variegata	1	-0.422141
DB00864	Intellectual disability hyperkinetic movement truncal ataxia syndrome	1	-0.422141
DB00864	Spondyloenchondrodysplasia	1	-0.421965
DB00864	3M syndrome	2	-0.415581
DB00864	Hand foot genital syndrome	1	-0.415058
DB00864	Spheroid body myopathy	1	-0.410817
DB00864	Retinal dystrophy with inner retinal dysfunction and ganglion cell anomalies	1	-0.410152
DB00864	Congenital deficiency in alpha fetoprotein	1	-0.407407
DB00864	Partial acquired lipodystrophy	1	-0.407407
DB00864	Persistent hyperplastic primary vitreous	1	-0.407407
DB00864	Brachydactyly syndactyly Zhao type	1	-0.407249
DB00864	Paramyotonia congenita of Von Eulenburg	1	-0.407249
DB00864	Intellectual disability developmental delay contractures syndrome	1	-0.40161
DB00864	Autosomal dominant non syndromic sensorineural deafness type DFNA	26	-0.399475
DB00864	Autosomal recessive Robinow syndrome	1	-0.399475
DB00864	Oculocutaneous albinism type 1B	1	-0.398673
DB00864	Intellectual disability Birk Barel type	1	-0.398673
DB00864	Early onset spastic ataxia neuropathy syndrome	1	-0.394116
DB00864	Microcephalic primordial dwarfism due to ZNF335 deficiency	1	-0.394116
DB00864	Spastic paraplegia type 2	1	-0.394116
DB00864	Microlissencephaly	1	-0.392861
DB00864	Hyperostosis corticalis generalisata	2	-0.392861
DB00864	Pyruvate carboxylase deficiency severe neonatal type	1	-0.392861
DB00864	Essential thrombocythemia	6	-0.392746
DB00864	Alagille syndrome due to a JAG1 point mutation	1	-0.392746
DB00864	Oligodontia cancer predisposition syndrome	1	-0.392746
DB00864	Romano Ward syndrome	13	-0.392232
DB00864	Simpson Golabi Behmel syndrome	2	-0.390567
DB00864	Panhypopituitarism	2	-0.382046
DB00864	Juvenile absence epilepsy	1	-0.382046
DB00864	Achondrogenesis type 1A	1	-0.37969
DB00864	Congenital adrenal hyperplasia due to cytochrome P450 oxidoreductase deficiency	1	-0.37969
DB00864	Isolated megalencephaly	1	-0.37909
DB00864	Anaplastic astrocytoma	1	-0.37909
DB00864	Hypothalamic insufficiency secondary microcephaly visual impairment urinary anomalies	1	-0.377964
DB00864	MPDU1 CDG	1	-0.377964
DB00864	Cortical dysplasia focal epilepsy syndrome	1	-0.377964
DB00864	COG4 CDG	1	-0.377964
DB00864	Hereditary continuous muscle fiber activity	1	-0.377964
DB00864	Isolated thyrotropin releasing hormone deficiency	1	-0.377964
DB00864	Neuropathy with hearing impairment	1	-0.3773
DB00864	Autosomal recessive limb girdle muscular dystrophy type 2D	1	-0.3773
DB00864	Adult onset chronic progressive external ophthalmoplegia with mitochondrial myopathy	2	-0.3773
DB00864	Familial prostate cancer	12	-0.3773
DB00864	Argininemia	1	-0.37707
DB00864	Semantic dementia	7	-0.37707
DB00864	Microcystic corneal dystrophy	1	-0.37707
DB00864	Short rib polydactyly syndrome Verma Naumoff type	5	-0.37707
DB00864	Autosomal recessive ataxia due to PEX10 deficiency	1	-0.367855
DB00864	Intellectual disability facial dysmorphism syndrome due to SETD5 haploinsufficiency	1	-0.367855
DB00864	Beckwith Wiedemann syndrome due to NSD1 mutation	1	-0.367855
DB00864	Severe combined immunodeficiency due to DCLRE1C deficiency	1	-0.365148
DB00864	Autosomal dominant osteopetrosis type 1	1	-0.363043
DB00864	Hereditary central diabetes insipidus	1	-0.363043
DB00864	Syndactyly type 5	1	-0.362887
DB00864	Familial progressive hyperpigmentation	1	-0.361741
DB00864	Agnathia holoprosencephaly situs inversus syndrome	2	-0.361538
DB00864	Methylcobalamin deficiency type cblG	1	-0.361538
DB00864	Oligoastrocytoma	1	-0.361538
DB00864	Nanophthalmia	2	-0.357062
DB00864	Noonan syndrome	11	-0.356332
DB00864	Mucolipidosis type III alpha/beta	1	-0.353553
DB00864	Familial hypocalciuric hypercalcemia type 3	1	-0.350472
DB00864	Autosomal dominant intermediate Charcot Marie Tooth disease type C	1	-0.350472
DB00864	STT3A CDG	1	-0.350472
DB00864	Pyruvate carboxylase deficiency benign type	1	-0.350472
DB00864	Episodic ataxia type 1	1	-0.350472
DB00864	Severe intellectual disability short stature behavioral troubles facial dysmorphism syndrome	1	-0.349563
DB00864	45X/46XY mixed gonadal dysgenesis	1	-0.34796
DB00864	Hypotrichosis with juvenile macular degeneration	1	-0.34796
DB00864	Legius syndrome	1	-0.34796
DB00864	Superficial epidermolytic ichthyosis	1	-0.346219
DB00864	Langer Giedion syndrome	2	-0.346219
DB00864	Rippling muscle disease	1	-0.346219
DB00864	Pyruvate dehydrogenase phosphatase deficiency	1	-0.346219
DB00864	Intellectual disability hypotonia spasticity sleep disorder	1	-0.345547
DB00864	Pelizaeus Merzbacher disease transitional form	1	-0.339124
DB00864	Immune dysregulation polyendocrinopathy enteropathy X linked syndrome	1	-0.3386
DB00864	Mendelian susceptibility to mycobacterial diseases due to partial IRF8 deficiency	1	-0.335643
DB00864	Adenylosuccinate lyase deficiency	1	-0.335643
DB00864	Spinocerebellar ataxia type 6	1	-0.332694
DB00864	Hepatoerythropoietic porphyria	1	-0.332694
DB00864	X linked hyper IgM syndrome	1	-0.330477
DB00864	Glycogen storage disease due to glycogen debranching enzyme deficiency	1	-0.330477
DB00864	Silver Russell syndrome due to a point mutation	1	-0.329617
DB00864	Benign familial neonatal infantile seizures	2	-0.329293
DB00864	Self healing collodion baby	2	-0.329293
DB00864	Very long chain acyl CoA dehydrogenase deficiency	1	-0.329293
DB00864	Tyrosinemia type 1	1	-0.32881
DB00864	Paroxysmal dystonic choreathetosis with episodic ataxia and spasticity	1	-0.324548
DB00864	Autosomal dominant primary hypomagnesemia with hypocalciuria	2	-0.320641
DB00864	Simpson Golabi Behmel syndrome type 2	1	-0.320641
DB00864	Hyaline body myopathy	1	-0.320641
DB00864	Charcot Marie Tooth disease type 4F	1	-0.320641
DB00864	5q35 microduplication syndrome	1	-0.320641
DB00864	Severe neurodegenerative syndrome with lipodystrophy	1	-0.319384
DB00864	Tyrosinemia type 2	1	-0.317221
DB00864	Fumaric aciduria	1	-0.317221
DB00864	Spinocerebellar ataxia type 1 with axonal neuropathy	1	-0.317221
DB00864	Autosomal recessive limb girdle muscular dystrophy type 2A	1	-0.314485
DB00864	Developmental delay with autism spectrum disorder and gait instability	1	-0.314485
DB00864	Metaphyseal chondrodysplasia Spahr type	1	-0.312737
DB00864	Dihydropteridine reductase deficiency	1	-0.312737
DB00864	Leigh syndrome with leukodystrophy	13	-0.312737
DB00864	Familial pancreatic carcinoma	8	-0.31246
DB00864	Connective tissue disorder due to lysyl hydroxylase 3 deficiency	1	-0.31246
DB00864	Cerebroretinal vasculopathy	1	-0.309809
DB00864	Punctate palmoplantar keratoderma type 1	2	-0.305441
DB00864	Congenital factor XII deficiency	1	-0.305441
DB00864	Familial aortic dissection	1	-0.305441
DB00864	Congenital contractural arachnodactyly	1	-0.300005
DB00864	Ebstein malformation	1	-0.300005
DB00864	Pyruvate dehydrogenase E2 deficiency	1	-0.29821
DB00864	HERNS syndrome	1	-0.29821
DB00864	Multicentric carpo tarsal osteolysis with or without nephropathy	1	-0.29821
DB00864	Dyschromatosis symmetrica hereditaria	1	-0.29821
DB00864	MUTYH related attenuated familial adenomatous polyposis	1	-0.296883
DB00864	Adult onset foveomacular vitelliform dystrophy	2	-0.296883
DB00864	Familial hyperaldosteronism type I	2	-0.295837
DB00864	Glutathione synthetase deficiency with 5 oxoprolinuria	1	-0.295837
DB00864	Hereditary vascular retinopathy	1	-0.290021
DB00864	Atrial septal defect atrioventricular conduction defects	1	-0.285536
DB00864	Autosomal recessive limb girdle muscular dystrophy type 2G	1	-0.285536
DB00864	Obesity due to pro opiomelanocortin deficiency	1	-0.285351
DB00864	Methotrexate toxicity or dose selection	1	-0.285351
DB00864	Familial dementia British type	1	-0.281939
DB00864	Autosomal recessive progressive external ophthalmoplegia	2	-0.281612
DB00864	Dopamine beta hydroxylase deficiency	1	-0.281612
DB00864	Gr?sbeck Imerslund disease	2	-0.281612
DB00864	EEM syndrome	1	-0.279751
DB00864	Episodic ataxia type 5	1	-0.279751
DB00864	Congenital muscular dystrophy with hyperlaxity	1	-0.278543
DB00864	Nephrogenic syndrome of inappropriate antidiuresis	1	-0.274352
DB00864	Obesity due to congenital leptin deficiency	1	-0.274352
DB00864	Fibrillary astrocytoma	1	-0.274352
DB00864	Hyperinsulinism due to UCP2 deficiency	1	-0.270501
DB00864	Congenital muscular dystrophy with integrin alpha 7 deficiency	1	-0.26926
DB00864	Metaphyseal chondromatosis with D 2 hydroxyglutaric aciduria	1	-0.26926
DB00864	D glyceric aciduria	1	-0.26926
DB00864	Pyruvate carboxylase deficiency infantile form	1	-0.268765
DB00864	Multicentric Castleman disease	1	-0.264649
DB00864	Gemistocytic astrocytoma	1	-0.264649
DB00864	Lethal encephalopathy due to mitochondrial and peroxisomal fission defect	1	-0.262111
DB00864	Glutathione synthetase deficiency without 5 oxoprolinuria	1	-0.262111
DB00864	Fetal brain disruption sequence	1	-0.262111
DB00864	Autosomal recessive non syndromic sensorineural deafness type DFNB	37	-0.260798
DB00864	Zimmermann Laband syndrome	2	-0.260798
DB00864	T B+ severe combined immunodeficiency due to IL 7Ralpha deficiency	1	-0.260798
DB00864	Infantile cerebellar retinal degeneration	1	-0.258403
DB00864	Charcot Marie Tooth disease type 4E	1	-0.258403
DB00864	Fish eye disease	1	-0.258403
DB00864	Autosomal dominant limb girdle muscular dystrophy type 1F	1	-0.258403
DB00864	Anaplastic oligodendroglioma	1	-0.255434
DB00864	Familial abdominal aortic aneurysm	1	-0.254457
DB00864	Proximal 16p11 2 microdeletion syndrome	1	-0.252646
DB00864	Charcot Marie Tooth disease type 1D	1	-0.252646
DB00864	Sebocystomatosis	1	-0.248761
DB00864	Granular corneal dystrophy type I	1	-0.248761
DB00864	Combined immunodeficiency with skin granulomas	2	-0.248761
DB00864	Anaplastic oligoastrocytoma	1	-0.247333
DB00864	Propionic acidemia	2	-0.247269
DB00864	Paroxysmal exertion induced dyskinesia	2	-0.247269
DB00864	Oligodendroglioma	1	-0.242536
DB00864	17q11 2 microduplication syndrome	1	-0.242536
DB00864	Wilson disease	1	-0.24214
DB00864	Autosomal recessive spastic paraplegia type 64	1	-0.24214
DB00864	Bruck syndrome	2	-0.240124
DB00864	Multiple fibroadenoma of the breast	1	-0.240124
DB00864	Klippel Tr?naunay syndrome	1	-0.239957
DB00864	Familial hyperaldosteronism type III	1	-0.239957
DB00864	Maternal phenylketonuria	1	-0.238919
DB00864	Lethal ataxia with deafness and optic atrophy	1	-0.235648
DB00864	Oculopharyngeal muscular dystrophy	1	-0.235648
DB00864	Tacrolimus dose selection	1	-0.235648
DB00864	Autosomal recessive spondylometaphyseal dysplasia M?garban? type	1	-0.232845
DB00864	COASY protein associated neurodegeneration	1	-0.232845
DB00864	Split hand split foot deafness	1	-0.232845
DB00864	Monosomy 9q22 3	1	-0.232328
DB00864	CARASIL	1	-0.229416
DB00864	Acute encephalopathy with biphasic seizures and late reduced diffusion	1	-0.229416
DB00864	17q12 microdeletion syndrome	2	-0.225525
DB00864	Hemoglobin C disease	1	-0.225525
DB00864	Premature chromosome condensation with microcephaly and intellectual disability	1	-0.225525
DB00864	Sorsbys fundus dystrophy	1	-0.225525
DB00864	16q24 3 microdeletion syndrome	1	-0.224544
DB00864	Autosomal dominant Charcot Marie Tooth disease type 2D	1	-0.224544
DB00864	Hemoglobin E disease	1	-0.223676
DB00864	Fanconi anemia	17	-0.21887
DB00864	Postaxial polydactyly anterior pituitary anomalies facial dysmorphism syndrome	1	-0.218218
DB00864	Epithelial recurrent erosion dystrophy	1	-0.218218
DB00864	Sensory ataxic neuropathy dysarthria ophthalmoparesis	2	-0.218218
DB00864	Hereditary angioedema type 3	1	-0.218218
DB00864	Isolated anencephaly/exencephaly	2	-0.218218
DB00864	Combined immunodeficiency T+ B+ due to partial RAG1 deficiency	1	-0.217072
DB00864	Autosomal dominant limb girdle muscular dystrophy type 1C	1	-0.217072
DB00864	Epidermolysis bullosa simplex due to plakophilin deficiency	1	-0.216604
DB00864	7q31 microdeletion syndrome	1	-0.216604
DB00864	Orofaciodigital syndrome type 1	1	-0.216604
DB00864	Progressive symmetric erythrokeratodermia	1	-0.216604
DB00864	Spondylo megaepiphyseal metaphyseal dysplasia	1	-0.216604
DB00864	Hemihypertrophy	1	-0.211021
DB00864	Heinz body anemia	1	-0.211021
DB00864	Familial LCAT deficiency	1	-0.211021
DB00864	Postaxial polydactyly type B bilateral	1	-0.211021
DB00864	Generalized arterial calcification of infancy	1	-0.211021
DB00864	Prune belly syndrome	1	-0.208664
DB00864	Pseudohypoaldosteronism type 2B	1	-0.208664
DB00864	Autosomal dominant mendelian susceptibility to mycobacterial diseases due to partial IFNgammaR1 deficiency	1	-0.208514
DB00864	Encephalopathy due to GLUT1 deficiency	1	-0.208514
DB00864	Arthrogryposis renal dysfunction cholestasis	2	-0.208514
DB00864	Postaxial polydactyly type A unilateral	1	-0.208514
DB00864	Protoplasmic astrocytoma	1	-0.208514
DB00864	Glycogen storage disease due to muscle glycogen phosphorylase deficiency	1	-0.201538
DB00864	Progressive myoclonic epilepsy type 6	1	-0.200297
DB00864	Sialidosis type 1	1	-0.200297
DB00864	Bartter syndrome with hypocalcemia	1	-0.200297
DB00864	Corneal intraepithelial dyskeratosis with palmoplantar hyperkeratosis and laryngeal dyskeratosis	1	-0.2
DB00864	Spondyloepimetaphyseal dysplasia Missouri type	1	-0.2
DB00864	Lamellar ichthyosis	2	-0.2
DB00864	Homocystinuria due to methylene tetrahydrofolate reductase deficiency	1	-0.2
DB00864	Knobloch syndrome	1	-0.2
DB00864	Primary ciliary dyskinesia retinitis pigmentosa	1	-0.19245
DB00864	Lattice corneal dystrophy type I	1	-0.19245
DB00864	Hypermethioninemia due to glycine N methyltransferase deficiency	1	-0.19245
DB00864	12q14 microdeletion syndrome	2	-0.192006
DB00864	Steinert myotonic dystrophy	1	-0.192006
DB00864	Spondylometaphyseal dysplasia Sedaghatian type	1	-0.192006
DB00864	Gliosarcoma	11	-0.192006
DB00864	Holmes Gang syndrome	1	-0.191057
DB00864	Reynolds syndrome	1	-0.191057
DB00864	3 hydroxy 3 methylglutaryl CoA synthase deficiency	1	-0.185695
DB00864	Congenital hereditary facial paralysis with variable hearing loss	1	-0.185695
DB00864	Hereditary cerebral hemorrhage with amyloidosis Icelandic type	1	-0.182989
DB00864	Congenital non bullous ichthyosiform erythroderma	2	-0.182989
DB00864	KBG syndrome	1	-0.181818
DB00864	IMAGe syndrome	1	-0.181818
DB00864	Primary CD59 deficiency	1	-0.181818
DB00864	Cytomegalic congenital adrenal hypoplasia	1	-0.181818
DB00864	Oculocerebrorenal syndrome	1	-0.179605
DB00864	Mild phosphoribosylpyrophosphate synthetase superactivity	1	-0.175863
DB00864	Nebulin related early onset distal myopathy	1	-0.175863
DB00864	Autosomal dominant Charcot Marie Tooth disease type 2A1	1	-0.175863
DB00864	D 2 hydroxyglutaric aciduria	2	-0.175863
DB00864	X linked intellectual disability due to GRIA3 anomalies	1	-0.175863
DB00864	Carpenter Waziri syndrome	1	-0.175863
DB00864	Severe combined immunodeficiency due to complete RAG1/2 deficiency	2	-0.173097
DB00864	Wolcott Rallison syndrome	1	-0.173097
DB00864	Hemolytic anemia due to red cell pyruvate kinase deficiency	1	-0.173097
DB00864	Alopecia universalis	1	-0.173097
DB00864	Autosomal recessive spastic paraplegia type 15	1	-0.173097
DB00864	Growth delay due to insulin like growth factor type 1 deficiency	1	-0.173097
DB00864	HSD10 disease neonatal type	1	-0.172276
DB00864	Pancreatic colipase deficiency	1	-0.16951
DB00864	Focal palmoplantar keratoderma with joint keratoses	1	-0.16951
DB00864	Hereditary cryohydrocytosis with reduced stomatin	1	-0.16951
DB00864	Congenital factor V deficiency	1	-0.165521
DB00864	Wilson Turner syndrome	1	-0.165521
DB00864	Mucopolysaccharidosis type 7	1	-0.165521
DB00864	Distal 16p11 2 microdeletion syndrome	1	-0.165521
DB00864	Acute neonatal citrullinemia type I	1	-0.162703
DB00864	Genitopatellar syndrome	1	-0.162703
DB00864	Intermediate osteopetrosis	2	-0.162703
DB00864	Cerebellar ataxia hypogonadism	2	-0.162703
DB00864	Familial primary hypomagnesemia with normocalciuria and normocalcemia	1	-0.162703
DB00864	Charcot Marie Tooth disease type 1C	1	-0.162703
DB00864	Non epidermolytic palmoplantar keratoderma	1	-0.15886
DB00864	Xeroderma pigmentosum complementation group G	1	-0.15886
DB00864	Brachydactyly type B	1	-0.15886
DB00864	Sanfilippo syndrome type D	1	-0.15886
DB00864	X linked non syndromic intellectual disability	22	-0.154566
DB00864	Synaptic congenital myasthenic syndromes	2	-0.154566
DB00864	Hypopigmentation punctate palmoplantar keratoderma syndrome	1	-0.154566
DB00864	Antenatal Bartter syndrome	2	-0.152944
DB00864	Reis B?cklers corneal dystrophy	1	-0.152944
DB00864	Isolated autosomal dominant hypomagnesemia Glaudemans type	1	-0.152944
DB00864	Hemolytic anemia due to glucophosphate isomerase deficiency	1	-0.152499
DB00864	Tay Sachs disease B1 variant	1	-0.152499
DB00864	Smith Fineman Myers syndrome	1	-0.151717
DB00864	Reticulate acropigmentation of Kitamura	1	-0.151717
DB00864	MERRF	1	-0.14754
DB00864	Pyruvate dehydrogenase E3 binding protein deficiency	1	-0.14754
DB00864	Congenital dyserythropoietic anemia type II	1	-0.14754
DB00864	Autosomal dominant childhood onset proximal spinal muscular atrophy with contractures	1	-0.14754
DB00864	Early myoclonic encephalopathy	2	-0.142857
DB00864	Exfoliative ichthyosis	1	-0.142857
DB00864	Microcephalic primordial dwarfism Dauber type	1	-0.142857
DB00864	Autosomal recessive cerebellar ataxia epilepsy intellectual disability syndrome due to TUD deficiency	1	-0.142857
DB00864	Goldberg Shprintzen megacolon syndrome	1	-0.142857
DB00864	Dermatopathia pigmentosa reticularis	1	-0.141393
DB00864	Spinocerebellar ataxia type 5	1	-0.141393
DB00864	Native American myopathy	1	-0.141393
DB00864	PRKAR1B related neurodegenerative dementia with intermediate filaments	1	-0.141393
DB00864	Cystathioninuria	1	-0.141393
DB00864	Mild phenylketonuria	1	-0.138509
DB00864	Atrichia with papular lesions	1	-0.135954
DB00864	Familial progressive hyper and hypopigmentation	1	-0.135954
DB00864	Microcephalic osteodysplastic primordial dwarfism type II	1	-0.135388
DB00864	Congenital factor VII deficiency	1	-0.135388
DB00864	Distal monosomy 12p	1	-0.135388
DB00864	Blepharophimosis intellectual disability syndrome SBBYS type	1	-0.131099
DB00864	RIDDLE syndrome	1	-0.131099
DB00864	Hereditary leiomyomatosis and renal cell cancer	1	-0.131099
DB00864	Cataract intellectual disability hypogonadism	2	-0.130189
DB00864	Hypomyelination with brain stem and spinal cord involvement and leg spasticity	1	-0.130189
DB00864	Pyruvate dehydrogenase E1 beta deficiency	1	-0.130189
DB00864	Beta thalassemia major	1	-0.12898
DB00864	Ichthyosis hypotrichosis sclerosing cholangitis	1	-0.12898
DB00864	Primary failure of tooth eruption	1	-0.12898
DB00864	Revesz syndrome	1	-0.12898
DB00864	Minimally differentiated acute myeloblastic leukemia	1	-0.12898
DB00864	Severe dermatitis multiple allergies metabolic wasting syndrome	1	-0.12898
DB00864	Autosomal recessive mendelian susceptibility to mycobacterial diseases due to partial IFNgammaR1 deficiency	1	-0.12898
DB00864	Osteopetrosis hypogammaglobulinemia	1	-0.12898
DB00864	Hemoglobin C beta thalassemia	1	-0.123404
DB00864	Hereditary thrombophilia due to congenital protein S deficiency	1	-0.122169
DB00864	Vitamin K antagonists toxicity or dose selection	3	-0.122169
DB00864	Combined immunodeficiency due to OX40 deficiency	1	-0.119159
DB00864	Monosomy 22q13	1	-0.119159
DB00864	5q31 3 microdeletion syndrome	1	-0.118493
DB00864	DPM1 CDG	1	-0.118493
DB00864	Psychomotor retardation due to S adenosylhomocysteine hydrolase deficiency	1	-0.118493
DB00864	Nakajo Nishimura syndrome	1	-0.118493
DB00864	Rett syndrome	1	-0.118493
DB00864	DEND syndrome	2	-0.116248
DB00864	Dystrophic epidermolysis bullosa nails only	1	-0.116248
DB00864	Juberg Marsidi syndrome	1	-0.11547
DB00864	Short stature pituitary and cerebellar defects small sella turcica	1	-0.11547
DB00864	Granular corneal dystrophy type II	1	-0.11547
DB00864	Glycogen storage disease due to muscle phosphorylase kinase deficiency	2	-0.11547
DB00864	Vogt Koyanagi Harada disease	1	-0.11547
DB00864	Partial pancreatic agenesis	2	-0.109764
DB00864	Atrial septal defect sinus venosus type	1	-0.109764
DB00864	KRT14 related epidermolysis bullosa simplex	1	-0.109764
DB00864	Recessive dystrophic epidermolysis bullosa generalized other	1	-0.109764
DB00864	Eiken syndrome	1	-0.109764
DB00864	Congenital sialidosis type 2	1	-0.107521
DB00864	Thiel Behnke corneal dystrophy	1	-0.106668
DB00864	Osteopetrosis with renal tubular acidosis	1	-0.104828
DB00864	Gaucher disease ophthalmoplegia cardiovascular calcification	1	-0.104828
DB00864	17q11 microdeletion syndrome	1	-0.104828
DB00864	Hereditary myopathy with lactic acidosis due to ISCU deficiency	1	-0.104828
DB00864	8p11 2 deletion syndrome	1	-0.104828
DB00864	McLeod neuroacanthocytosis syndrome	1	-0.100504
DB00864	Retinopathy of prematurity	2	-0.100504
DB00864	Familial expansile osteolysis	1	-0.100504
DB00864	Feingold syndrome type 1	1	-0.100504
DB00864	Generalized dominant dystrophic epidermolysis bullosa	1	-0.100504
DB00864	CLN10 disease	1	-0.100504
DB00864	Helicoid peripapillary chorioretinal degeneration	1	-0.100504
DB00864	Transient bullous dermolysis of the newborn	1	-0.100504
DB00864	Adenocarcinoma of ovary	1	-0.100504
DB00864	Sickle cell beta thalassemia disease	1	-0.0966736
DB00864	VACTERL with hydrocephalus	1	-0.0966736
DB00864	Familial gestational hyperthyroidism	1	-0.0966736
DB00864	Severe combined immunodeficiency due to CARD11 deficiency	1	-0.0947027
DB00864	Pseudoxanthoma elasticum	1	-0.0947027
DB00864	Microcephaly lymphedema chorioretinopathy	1	-0.0947027
DB00864	B4GALT1 CDG	1	-0.0947027
DB00864	Dubowitz syndrome	2	-0.0947027
DB00864	Intellectual disability craniofacial dysmorphism cryptorchidism	1	-0.0932505
DB00864	Chilblain lupus	2	-0.0932505
DB00864	Atypical hemolytic uremic syndrome with H factor anomaly	1	-0.0932505
DB00864	Malonic aciduria	1	-0.0898027
DB00864	Hemoglobin E beta thalassemia	1	-0.0898027
DB00864	Classic phenylketonuria	1	-0.0898027
DB00864	Combined immunodeficiency due to CD3gamma deficiency	1	-0.0873704
DB00864	Ataxia intellectual disability oculomotor apraxia cerebellar cysts syndrome	1	-0.0855921
DB00864	Commissural facial cleft	2	-0.0855921
DB00864	Autosomal dominant brachyolmia	1	-0.0855921
DB00864	Spondyloepiphyseal dysplasia Maroteaux type	1	-0.0855921
DB00864	Otofaciocervical syndrome	2	-0.0855921
DB00864	Mendelian susceptibility to mycobacterial diseases due to complete IFNgammaR1 deficiency	1	-0.0855921
DB00864	Neurofibromatosis type 1 due to NF1mutation or intragenic deletion	1	-0.0848189
DB00864	Acute promyelocytic leukemia	10	-0.0834946
DB00864	Spectrin associated autosomal recessive cerebellar ataxia	1	-0.0819232
DB00864	Fetal Gaucher disease	1	-0.0819232
DB00864	Severe early onset obesity insulin resistance syndrome due to SH2B1 deficiency	1	-0.0819232
DB00864	Growth retardation mild developmental delay chronic hepatitis syndrome	1	-0.0819232
DB00864	X linked intellectual disability Golabi Ito Hall type	1	-0.0819232
DB00864	Congenital nephrotic syndrome interstitial lung disease epidermolysis bullosa syndrome	1	-0.0819232
DB00864	Childhood apraxia of speech	1	-0.0819232
DB00864	CEDNIK syndrome	1	-0.0819232
DB00864	Multiple epiphyseal dysplasia due to collagen 9 anomaly	3	-0.0819232
DB00864	Acrogeria	1	-0.0803219
DB00864	Fatal infantile hypertrophic cardiomyopathy due to mitochondrial complex I deficiency	1	-0.0786889
DB00864	CADASIL	1	-0.0786889
DB00864	Scalp ear nipple syndrome	1	-0.0786889
DB00864	Resistance to bleomycine in the treatment of testicular cancer	1	-0.0776931
DB00864	Sickle cell hemoglobin E disease	1	-0.0732252
DB00864	Scapuloperoneal spinal muscular atrophy	1	-0.0729541
DB00864	Microcephaly complex motor and sensory axonal neuropathy	1	-0.0729541
DB00864	Adult onset citrullinemia type I	1	-0.0729541
DB00864	Chudley Lowry Hoar syndrome	1	-0.0729541
DB00864	Precursor T cell acute lymphoblastic leukemia	16	-0.0729541
DB00864	Spinocerebellar ataxia with axonal neuropathy type 2	2	-0.0729541
DB00864	Autosomal recessive spastic paraplegia type 58	1	-0.0708881
DB00864	Branchio otic syndrome	2	-0.0689883
DB00864	Coronary artery disease hyperlipidemia hypertension diabetes osteoporosis	1	-0.0689883
DB00864	Mild hyperphenylalaninemia	1	-0.0689883
DB00864	Griscelli disease type 1	1	-0.0689883
DB00864	Von Willebrand disease type 2N	1	-0.0668153
DB00864	Desbuquois syndrome	1	-0.0656061
DB00864	Tay Sachs disease B variant juvenile form	1	-0.0656061
DB00864	Acrocallosal syndrome	2	-0.0656061
DB00864	Vitiligo associated autoimmune disease	2	-0.0656061
DB00864	Xeroderma pigmentosum complementation group C	1	-0.0656061
DB00864	Severe phosphoribosylpyrophosphate synthetase superactivity	1	-0.0656061
DB00864	Carnitine palmitoyl transferase 1A deficiency	1	-0.0626771
DB00864	Postaxial polydactyly type A bilateral	2	-0.0626771
DB00864	Congenital sucrase isomaltase deficiency with starch and lactose intolerance	1	-0.0626771
DB00864	Immunodeficiency with factor H anomaly	1	-0.0626771
DB00864	Greig cephalopolysyndactyly syndrome	1	-0.0601083
DB00864	Hyper IgM syndrome type 2	1	-0.0601083
DB00864	Vitamin B12 unresponsive methylmalonic acidemia type mut0	1	-0.0601083
DB00864	Giant cell glioblastoma	11	-0.0578315
DB00864	3 phosphoserine phosphatase deficiency	1	-0.0578315
DB00864	Von Willebrand disease type 3	1	-0.0578315
DB00864	Chudley McCullough syndrome	1	-0.0557952
DB00864	Severe combined deficiency due to CTPS1 deficiency	1	-0.0557952
DB00864	Pancreatic hypoplasia diabetes congenital heart disease	1	-0.0557952
DB00864	Pustulosis palmaris et plantaris	2	-0.0535288
DB00864	Posterior polymorphous corneal dystrophy	2	-0.0535288
DB00864	Recessive dystrophic epidermolysis bullosa inversa	1	-0.0500626
DB00864	Symptomatic form of hemophilia A in female carriers	1	-0.0500626
DB00864	Bernard Soulier syndrome	2	-0.0500626
DB00864	Distal monosomy 3p	3	-0.0500626
DB00864	Metaphyseal chondrodysplasia Jansen type	1	-0.0471929
DB00864	COG8 CDG	1	-0.0471929
DB00864	Choroideremia	2	-0.0471929
DB00864	Cherubism	1	-0.0471929
DB00864	Blomstrand lethal chondrodysplasia	1	-0.0447661
DB00864	Hereditary diffuse leukoencephalopathy with axonal spheroids and pigmented glia	1	-0.0447661
DB00864	Tay Sachs disease B variant adult form	1	-0.042679
DB00864	X linked Charcot Marie Tooth disease type 5	1	-0.042679
DB00864	Autosomal recessive spastic paraplegia type 7	1	-0.042679
DB00864	Acrodermatitis continua suppurativa of Hallopeau	2	-0.0408589
DB00864	Timothy syndrome	1	-0.0408589
DB00864	Multisystemic smooth muscle dysfunction syndrome	1	-0.0408589
DB00864	Glycogen storage disease due to muscle phosphofructokinase deficiency	1	-0.0392534
DB00864	Pyruvate dehydrogenase E1 alpha deficiency	1	-0.0392534
DB00864	Singleton Merten dysplasia	2	-0.0392534
DB00864	Sickle cell hemoglobin C disease	1	-0.0392534
DB00864	Alpha thalassemia X linked intellectual disability syndrome	1	-0.0392534
DB00864	Dense deposit disease	2	-0.0378235
DB00864	Spondylometaphyseal dysplasia Kozlowski type	1	-0.0378235
DB00864	Pontocerebellar hypoplasia type 8	1	-0.0378235
DB00864	Epidermolysis bullosa simplex superficialis	1	-0.0365392
DB00864	HSD10 disease infantile type	1	-0.0365392
DB00864	Pretibial dystrophic epidermolysis bullosa	1	-0.0353775
DB00864	Hemorrhagic disease due to alpha 1 antitrypsin Pittsburgh mutation	1	-0.0333519
DB00864	Acroosteolysis dominant type	1	-0.0258285
DB00864	Vitamin B12 unresponsive methylmalonic acidemia type mut	1	-0.0258285
DB00864	Gyrate atrophy of choroid and retina	1	-0.0242607
DB00864	Hereditary hyperferritinemia with congenital cataracts	1	-0.0242607
DB00864	X linked complicated spastic paraplegia type 1	1	-0.0242607
DB00864	Campomelic dysplasia	1	-0.0229476
DB00864	X linked Charcot Marie Tooth disease type 1	1	-0.0229476
DB00864	Stargardt disease	3	-0.0229476
DB00864	Mendelian susceptibility to mycobacterial diseases due to complete ISG15 deficiency	1	-0.021827
DB00864	Isolated Pierre Robin syndrome	1	-0.021827
DB00864	Ring dermoid of cornea	1	-0.021827
DB00864	Epidermolysis bullosa simplex Ogna type	1	-0.021827
DB00864	Maternally inherited spastic paraplegia	1	-0.020856
DB00864	Alpha 1 antichymotrypsin deficiency	1	-0.020856
DB00864	Polysyndactyly bilateral	1	-0.020856
DB00864	Neonatal severe primary hyperparathyroidism	1	-0.020856
DB00864	Malan overgrowth syndrome	1	-0.020856
DB00864	Craniofacial ulnar renal syndrome	1	-0.020856
DB00864	Trisomy Xq28	1	-0.020004
DB00864	Craniofrontonasal dysplasia	1	-0.0192486
DB00864	Bleeding diathesis due to glycoprotein VI deficiency	1	-0.0192486
DB00864	17p11 2 microduplication syndrome	1	-0.0185727
DB00864	Sickle cell hemoglobin D disease	1	-0.0160149
DB00864	Von Willebrand disease type 2M	1	0
DB00864	LIG4 syndrome	1	0
DB00864	Non seminomatous germ cell tumor of testis	2	0
DB00864	Pancreatic insufficiency anemia hyperostosis	1	0
DB00864	Alagille syndrome due to a NOTCH2 point mutation	1	0
DB00864	Beckwith Wiedemann syndrome due to CDKN1C mutation	1	0
DB00864	Epidermolysis bullosa simplex with circinate migratory erythema	1	0
DB00864	Atelosteogenesis type I	1	0
DB00864	Benign familial chorea	1	0
DB00864	Generalized epilepsy paroxysmal dyskinesia	1	0
DB00864	Ch?diak Higashi syndrome	1	0
DB00864	Oguchi disease	2	0
DB00864	Parastremmatic dwarfism	1	0
DB00864	Severe hemophilia A	1	0
DB00864	Hypodontia dysplasia of nails	1	0
DB00864	Autosomal dominant congenital benign spinal muscular atrophy	1	0
DB00864	Marie Unna hereditary hypotrichosis	2	0
DB00864	Hamel cerebro palato cardiac syndrome	1	0
DB00864	Hypoplastic pancreas intestinal atresia hypoplastic gallbalder syndrome	1	0
DB00864	X linked progressive cerebellar ataxia	1	0
DB00864	Dystrophic epidermolysis bullosa pruriginosa	1	0
DB00864	Mild hemophilia A	1	0
DB00864	Adult onset proximal spinal muscular atrophy autosomal dominant	1	0
DB00864	Rieger anomaly	2	0
DB00864	Familial digital arthropathy brachydactyly	1	0
DB00864	Medulloblastoma with extensive nodularity	1	0
DB00864	Schinzel Giedion syndrome	1	0
DB00864	Diffuse palmoplantar keratoderma with painful fissures	1	0
DB00864	Beta thalassemia intermedia	1	0
DB00864	Dominant beta thalassemia	1	0
DB00864	ALG9 CDG	1	0
DB00864	Adult hepatocellular carcinoma	1	0
DB00864	Autosomal recessive limb girdle muscular dystrophy due to desmin deficiency	1	0
DB00864	PGM CDG	1	0
DB00864	Autosomal dominant limb girdle muscular dystrophy type 1D	1	0
DB00864	Distal hereditary motor neuropathy type 5	3	0
DB00864	6 pyruvoyl tetrahydropterin synthase deficiency	1	0.0174104
DB00864	Metatropic dysplasia	1	0.0192486
DB00864	Severe neonatal onset encephalopathy with microcephaly	1	0.0192486
DB00864	MASA syndrome	1	0.0192486
DB00864	Greenberg dysplasia	1	0.0192486
DB00864	Alport syndrome intellectual disability midface hypoplasia elliptocytosis syndrome	2	0.020004
DB00864	Tall stature scoliosis macrodactyly of the great toes	1	0.020004
DB00864	Naegeli Franceschetti Jadassohn syndrome	1	0.020004
DB00864	Spinocerebellar ataxia type 10	1	0.020004
DB00864	LOC syndrome	1	0.020004
DB00864	Obesity due to leptin receptor gene deficiency	1	0.020004
DB00864	JMP syndrome	1	0.020004
DB00864	Hemolytic anemia due to diphosphoglycerate mutase deficiency	1	0.020004
DB00864	12p12 1 microdeletion syndrome	1	0.020004
DB00864	East Texas bleeding disorder	1	0.020004
DB00864	Developmental and speech delay due to SOX5 deficiency	1	0.020856
DB00864	Oculofaciocardiodental syndrome	1	0.020856
DB00864	Gaucher disease type 2	1	0.020856
DB00864	Ataxia oculomotor apraxia type 1	1	0.020856
DB00864	Autosomal recessive Stickler syndrome	4	0.021827
DB00864	Hereditary sensory and autonomic neuropathy type 1	4	0.021827
DB00864	Generalized pustular psoriasis	2	0.021827
DB00864	Autosomal dominant Charcot Marie Tooth disease type 2C	1	0.021827
DB00864	X linked intellectual disability Sutherland Haan type	1	0.021827
DB00864	MEDNIK syndrome	1	0.021827
DB00864	CHARGE syndrome	2	0.021827
DB00864	Hereditary isolated aplastic anemia	3	0.0229476
DB00864	Late onset junctional epidermolysis bullosa	1	0.0229476
DB00864	Spondylocarpotarsal synostosis	1	0.0229476
DB00864	Pontocerebellar hypoplasia type 10	1	0.0229476
DB00864	Syndromic diarrhea	2	0.0229476
DB00864	Keratosis linearis ichthyosis congenita sclerosing keratoderma syndrome	1	0.0229476
DB00864	MITF related melanoma and renal cell carcinoma predisposition syndrome	1	0.0229476
DB00864	Bleeding diathesis due to thromboxane synthesis deficiency	1	0.0229476
DB00864	Beckwith Wiedemann syndrome due to imprinting defect of 11p15	1	0.0242607
DB00864	Autosomal dominant dopa responsive dystonia	1	0.0258285
DB00864	GTP cyclohydrolase I deficiency	1	0.0277457
DB00864	Neurogenic scapuloperoneal syndrome Kaeser type	1	0.0365392
DB00864	Phakomatosis pigmentokeratotica	1	0.0365392
DB00864	Congenital dyserythropoietic anemia type IV	1	0.0392534
DB00864	Polysyndactyly unilateral	1	0.0392534
DB00864	Xeroderma pigmentosum variant	1	0.0408589
DB00864	Neutrophil immunodeficiency syndrome	1	0.0408589
DB00864	Nephrogenic diabetes insipidus	2	0.0408589
DB00864	Char syndrome	1	0.042679
DB00864	X linked complicated corpus callosum dysgenesis	1	0.042679
DB00864	Gaucher disease type 1	2	0.042679
DB00864	Atypical chronic myeloid leukemia	1	0.042679
DB00864	Matthew Wood syndrome	1	0.042679
DB00864	Sickle cell anemia	1	0.042679
DB00864	Early onset epileptic encephalopathy cortical blindness intellectual disability facial dysmorphism syndrome	1	0.042679
DB00864	Obesity due to melanocortin 4 receptor deficiency	1	0.0447661
DB00864	Gaucher disease type 3	1	0.0447661
DB00864	Congenital sucrase isomaltase deficiency without sucrose intolerance	1	0.0447661
DB00864	Silver Russell syndrome due to 11p15 microduplication	1	0.0447661
DB00864	Persistent polyclonal B cell lymphocytosis	1	0.0447661
DB00864	Bethlem myopathy	3	0.0471929
DB00864	2p21 microdeletion syndrome	3	0.0471929
DB00864	Coppock like cataract	3	0.0471929
DB00864	Hyperinsulinism due to glucokinase deficiency	1	0.0471929
DB00864	Epidermolysis bullosa simplex with muscular dystrophy	1	0.0471929
DB00864	Supravalvular aortic stenosis	1	0.0471929
DB00864	Alpha thalassemia myelodysplastic syndrome	1	0.0500626
DB00864	Brain lung thyroid syndrome	1	0.0500626
DB00864	Congenital factor XIII deficiency	2	0.0500626
DB00864	Hypoparathyroidism deafness renal disease	1	0.0500626
DB00864	Familial renal amyloidosis due to Apolipoprotein AII variant	1	0.0500626
DB00864	Phosphoenolpyruvate carboxykinase 1 deficiency	1	0.0500626
DB00864	Bilateral perisylvian polymicrogyria	2	0.0500626
DB00864	Congenital sucrase isomaltase deficiency without starch intolerance	1	0.0500626
DB00864	Hyperinsulinism due to short chain 3 hydroxylacyl CoA dehydrogenase deficiency	1	0.0522947
DB00864	Hemoglobin D disease	1	0.0522947
DB00864	X linked intellectual disability Porteous type	1	0.0522947
DB00864	Glycogen storage disease due to phosphoglycerate kinase 1 deficiency	1	0.0557952
DB00864	Hydrocephalus with stenosis of the aqueduct of Sylvius	1	0.0557952
DB00864	Hemoglobin Lepore beta thalassemia	2	0.0578315
DB00864	Mitochondrial DNA depletion syndrome encephalomyopathic form with methylmalonic aciduria	1	0.0578315
DB00864	Hereditary neutrophilia	1	0.0578315
DB00864	Wolf Hirschhorn syndrome	3	0.0578315
DB00864	Rolandic epilepsy	1	0.0601083
DB00864	Silver Russell syndrome due to an imprinting defect of 11p15	1	0.0601083
DB00864	Severe combined immunodeficiency due to adenosine deaminase deficiency	1	0.0601083
DB00864	Centripetalis recessive dystrophic epidermolysis bullosa	1	0.0601083
DB00864	Lateral meningocele syndrome	1	0.0601083
DB00864	Alpha 1 antitrypsin deficiency	1	0.0626771
DB00864	Porphyria cutanea tarda	2	0.0626771
DB00864	Congenital lethal myopathy Compton North type	1	0.0626771
DB00864	14q11 2 microduplication syndrome	1	0.0626771
DB00864	Monosomy 5p	1	0.0626771
DB00864	CANDLE syndrome	1	0.0626771
DB00864	Neurologic Waardenburg Shah syndrome	1	0.0633724
DB00864	Familial isolated dilated cardiomyopathy	37	0.0633724
DB00864	Karyomegalic interstitial nephritis	1	0.0656061
DB00864	Giant cell arteritis	1	0.0656061
DB00864	Essential fructosuria	1	0.0656061
DB00864	Xeroderma pigmentosum complementation group A	1	0.0656061
DB00864	Antley Bixler syndrome	1	0.0656061
DB00864	Griscelli disease type 2	1	0.0656061
DB00864	Congenital sucrase isomaltase deficiency with starch intolerance	1	0.0689883
DB00864	Monilethrix	3	0.0689883
DB00864	Non spherocytic hemolytic anemia due to hexokinase deficiency	1	0.0689883
DB00864	HSD10 disease atypical type	1	0.0729541
DB00864	Lethal congenital contracture syndrome type 3	2	0.0729541
DB00864	Congenital isolated ACTH deficiency	1	0.0747435
DB00864	Familial hyperthyroidism due to mutations in TSH receptor	1	0.0758098
DB00864	X linked Alport syndrome	1	0.0758098
DB00864	Polyglucosan body myopathy	1	0.0758098
DB00864	Congenital sucrase isomaltase deficiency with minimal starch tolerance	1	0.0776931
DB00864	Johanson Blizzard syndrome	1	0.0776931
DB00864	Acral dystrophic epidermolysis bullosa	1	0.0776931
DB00864	Retinitis pigmentosa	53	0.0776931
DB00864	Transient neonatal diabetes mellitus	3	0.0786889
DB00864	Ehlers Danlos syndrome cardiac valvular type	1	0.0786889
DB00864	Neuroectodermal melanolysosomal disease	1	0.0786889
DB00864	Cutis gyrata acanthosis nigricans craniosynostosis	1	0.0819232
DB00864	Familial cylindromatosis	1	0.0819232
DB00864	Mitochondrial neurogastrointestinal encephalomyopathy	3	0.0819232
DB00864	Premature aging appearance developmental delay cardiac arrhythmia syndrome	1	0.0819232
DB00864	Moyamoya disease	2	0.0834946
DB00864	Acute megakaryoblastic leukemia without Down syndrome	2	0.0855921
DB00864	Machado Joseph disease type 1	1	0.0855921
DB00864	Postaxial polydactyly type B unilateral	1	0.0855921
DB00864	Lissencephaly due to LIS1 mutation	1	0.0855921
DB00864	Goldmann Favre syndrome	1	0.0855921
DB00864	Hemolytic anemia due to pyrimidine 5 nucleotidase deficiency	1	0.0898027
DB00864	Craniometaphyseal dysplasia	1	0.0898027
DB00864	Familial scaphocephaly syndrome McGillivray type	1	0.0898027
DB00864	Idiopathic ventricular fibrillation not Brugada type	2	0.0898027
DB00864	CADDS	2	0.0898027
DB00864	Micro syndrome	3	0.0908257
DB00864	Macrocephaly autism syndrome	1	0.0932505
DB00864	3 phosphoglycerate dehydrogenase deficiency infantile/juvenile form	1	0.0947027
DB00864	Takayasu arteritis	2	0.0947027
DB00864	Transaldolase deficiency	1	0.0947027
DB00864	Complete atrioventricular canal	1	0.0947027
DB00864	FTH1 related iron overload	1	0.0947027
DB00864	Usher syndrome type 3	1	0.0966736
DB00864	Autosomal dominant medullary cystic kidney disease without hyperuricemia	1	0.0966736
DB00864	Hereditary breast and ovarian cancer syndrome	14	0.100504
DB00864	Keratoderma hereditarium mutilans with ichthyosis	1	0.100504
DB00864	Kostmann syndrome	1	0.100504
DB00864	Autosomal dominant intermediate Charcot Marie Tooth disease type F	1	0.100504
DB00864	Frasier syndrome	1	0.100504
DB00864	Wagner disease	1	0.100504
DB00864	X linked Charcot Marie Tooth disease type 4	1	0.100504
DB00864	Pelizaeus Merzbacher like disease due to AIMP1 mutation	1	0.100504
DB00864	Ehlers Danlos syndrome vascular type	2	0.100504
DB00864	Brachydactyly arterial hypertension	1	0.100504
DB00864	CLN11 disease	1	0.100504
DB00864	Anotia	1	0.103448
DB00864	Paris Trousseau thrombocytopenia	1	0.104828
DB00864	Cortical dysgenesis with pontocerebellar hypoplasia due to TUBB3 mutation	1	0.104828
DB00864	Familial hypocalciuric hypercalcemia type 1	1	0.104828
DB00864	Atelosteogenesis type III	1	0.104828
DB00864	Synpolydactyly type 2	1	0.106668
DB00864	Hereditary gingival fibromatosis	1	0.106668
DB00864	Multiple osteochondromas	2	0.107521
DB00864	Dowling Degos disease	2	0.107521
DB00864	Apert syndrome	1	0.109764
DB00864	Woolly hair palmoplantar keratoderma syndrome	1	0.109764
DB00864	Familial renal amyloidosis due to fibrinogen A alpha chain variant	1	0.109764
DB00864	Moyamoya disease with early onset achalasia	1	0.109764
DB00864	Intestinal obstruction in the newborn due to guanylate cyclase 2C deficiency	1	0.109764
DB00864	Atypical hemolytic uremic syndrome with MCP/CD46 anomaly	1	0.110208
DB00864	Familial lipoprotein lipase deficiency	1	0.110208
DB00864	Atrial septal defect ostium primum type	1	0.113868
DB00864	Waardenburg syndrome type 1	1	0.114125
DB00864	Ovarian hyperstimulation syndrome	1	0.114125
DB00864	Bannayan Riley Ruvalcaba syndrome	1	0.114125
DB00864	Beta ketothiolase deficiency	1	0.114125
DB00864	Axenfeld anomaly	2	0.11547
DB00864	8p23 1 microdeletion syndrome	1	0.11547
DB00864	FBLN1 related developmental delay central nervous system anomaly syndactyly syndrome	1	0.11547
DB00864	NARP syndrome	1	0.11547
DB00864	Milroy disease	3	0.11547
DB00864	De novo thrombotic microangiopathy after kidney transplantation	2	0.11547
DB00864	X linked intellectual disability limb spasticity retinal dystrophy diabetes insipidus syndrome	1	0.11547
DB00864	Desmoplastic/nodular medulloblastoma	1	0.11547
DB00864	Congenital nephrotic syndrome Finnish type	1	0.115849
DB00864	Dystonia 16	1	0.118493
DB00864	Acromegaly	1	0.118493
DB00864	Von Willebrand disease type 1	1	0.118493
DB00864	CLN13 disease	1	0.119159
DB00864	Bj?rnstad syndrome	1	0.119159
DB00864	Abruzzo Erickson syndrome	1	0.119159
DB00864	Acromelic frontonasal dysplasia	1	0.120386
DB00864	St?ve Wiedemann syndrome	1	0.122169
DB00864	Ehlers Danlos syndrome type 2	2	0.122169
DB00864	Autosomal dominant nocturnal frontal lobe epilepsy	4	0.123404
DB00864	Fraser syndrome	1	0.123404
DB00864	Moyamoya angiopathy short stature facial dysmorphism hypergonadotropic hypogonadism	1	0.123404
DB00864	Papillary renal cell carcinoma	1	0.123404
DB00864	Susceptibility to adverse reaction due to mercaptopurine	1	0.123404
DB00864	Atypical pantothenate kinase associated neurodegeneration	1	0.126729
DB00864	Landau Kleffner syndrome	1	0.12898
DB00864	Autosomal recessive hyper IgE syndrome	1	0.12898
DB00864	Waardenburg syndrome type 3	1	0.12898
DB00864	Phosphoenolpyruvate carboxykinase 2 deficiency	1	0.12898
DB00864	Autosomal dominant limb girdle muscular dystrophy type 1G	1	0.12898
DB00864	Autosomal dominant limb girdle muscular dystrophy type 1E	1	0.12898
DB00864	Tetrahydrobiopterin responsive hyperphenylalaninemia/phenylketonuria	1	0.12898
DB00864	Familial hyperprolactinemia	1	0.12898
DB00864	X linked intellectual disability Turner type	1	0.130189
DB00864	Congenital diaphragmatic hernia	2	0.130189
DB00864	Congenital brain dysgenesis due to glutamine synthetase deficiency	1	0.131099
DB00864	Von Willebrand disease type 2A	1	0.135388
DB00864	Mowat Wilson syndrome due to a ZEB2 point mutation	1	0.135388
DB00864	Mowat Wilson syndrome due to monosomy 2q22	1	0.135388
DB00864	Xeroderma pigmentosum complementation group E	1	0.135388
DB00864	Double outlet right ventricle	1	0.135388
DB00864	14q12 microdeletion syndrome	1	0.138509
DB00864	Benign adult familial myoclonic epilepsy	2	0.140028
DB00864	Familial thyroid dyshormonogenesis	4	0.140028
DB00864	X linked intellectual disability psychosis macroorchidism	1	0.141393
DB00864	Ehlers Danlos syndrome type 7B	1	0.141393
DB00864	Familial isolated pituitary adenoma	1	0.142857
DB00864	Autosomal recessive limb girdle muscular dystrophy type 2H	1	0.142857
DB00864	Oculodentodigital dysplasia	1	0.142857
DB00864	Polyostotic fibrous dysplasia	1	0.142857
DB00864	FGFR2 related bent bone dysplasia	1	0.142857
DB00864	Quebec platelet disorder	1	0.142857
DB00864	Joubert syndrome with renal defect	2	0.142857
DB00864	Idiopathic steroid sensitive nephrotic syndrome with focal segmental hyalinosis	1	0.142857
DB00864	X linked hypohidrotic ectodermal dysplasia	2	0.142857
DB00864	Low phospholipid associated cholelithiasis	1	0.144699
DB00864	Glycogen storage disease due to glucose 6 phosphatase deficiency type a	1	0.145636
DB00864	Liddle syndrome	2	0.14754
DB00864	Congenital high molecular weight kininogen deficiency	1	0.14754
DB00864	Aromatic L amino acid decarboxylase deficiency	1	0.14754
DB00864	Progressive cerebello cerebral atrophy	1	0.149071
DB00864	X linked intellectual disability Nascimento type	1	0.149606
DB00864	Microtia	1	0.152499
DB00864	Segmental outgrowth lipomatosis arteriovenous malformation epidermal nevus	1	0.152944
DB00864	Bowen Conradi syndrome	1	0.152944
DB00864	Cleidocranial dysplasia	1	0.154566
DB00864	Short stature due to partial GHR deficiency	1	0.154566
DB00864	Maffucci syndrome	2	0.154566
DB00864	Dent disease type 2	1	0.154566
DB00864	Aniridia cerebellar ataxia intellectual disability syndrome	1	0.154566
DB00864	X linked intellectual disability cardiomegaly congestive heart failure	1	0.155891
DB00864	Familial cortical myoclonus	1	0.15886
DB00864	Autosomal recessive dopa responsive dystonia	1	0.15886
DB00864	Parietal foramina with cleidocranial dysplasia	1	0.15886
DB00864	Desminopathy	1	0.15886
DB00864	Charcot Marie Tooth disease type 2R	1	0.162703
DB00864	Familial isolated hypoparathyroidism due to impaired PTH secretion	2	0.162703
DB00864	FADD related immunodeficiency	1	0.163799
DB00864	Acrokeratosis verruciformis of Hopf	1	0.163799
DB00864	Von Willebrand disease type 2B	1	0.165521
DB00864	Primary immunodeficiency due to STAT2 deficiency	1	0.165521
DB00864	Idiopathic steroid sensitive nephrotic syndrome with diffuse mesangial proliferation	1	0.165521
DB00864	Darier disease	1	0.165521
DB00864	Familial multiple trichoepithelioma	1	0.165521
DB00864	Congenital cataracts facial dysmorphism neuropathy	1	0.165521
DB00864	Fructose 16 bisphosphatase deficiency	1	0.165521
DB00864	Male infertility due to large headed multiflagellar polyploid spermatozoa	1	0.169031
DB00864	Combined oxidative phosphorylation defect type 9	1	0.16951
DB00864	Precursor B cell acute lymphoblastic leukemia	18	0.16951
DB00864	Spinocerebellar ataxia type 23	1	0.16951
DB00864	ALG11 CDG	1	0.17016
DB00864	MORM syndrome	1	0.172276
DB00864	Succinyl CoA:3 ketoacid CoA transferase deficiency	1	0.172276
DB00864	Amyotrophic lateral sclerosis	26	0.172276
DB00864	Autosomal dominant spastic paraplegia type 10	1	0.173097
DB00864	Benign familial neonatal epilepsy	2	0.173097
DB00864	Griscelli disease type 3	2	0.173097
DB00864	Lethal multiple pterygium syndrome	4	0.173097
DB00864	Autosomal dominant Charcot Marie Tooth disease type 2A2	1	0.174384
DB00864	X linked cleft palate and ankyloglossia	1	0.174384
DB00864	Familial multiple nevi flammei	1	0.175863
DB00864	Congenital adrenal hyperplasia due to 17 alpha hydroxylase deficiency	1	0.175863
DB00864	Mucolipidosis type III gamma	1	0.178939
DB00864	Autosomal dominant Larsen syndrome	1	0.179605
DB00864	Autosomal recessive limb girdle muscular dystrophy type 2O	1	0.181486
DB00864	Optic atrophy intellectual disability syndrome	1	0.181818
DB00864	Acromesomelic dysplasia Maroteaux type	1	0.181818
DB00864	Hypothyroidism due to TSH receptor mutations	1	0.181818
DB00864	Symptomatic form of muscular dystrophy of Duchenne and Becker in female carriers	1	0.181818
DB00864	4 hydroxybutyric aciduria	1	0.181818
DB00864	Pallister Hall syndrome	1	0.181818
DB00864	Spinal muscular atrophy with respiratory distress type 1	2	0.181818
DB00864	T B+ severe combined immunodeficiency due to gamma chain deficiency	1	0.182989
DB00864	Attenuated Ch?diak Higashi syndrome	1	0.182989
DB00864	Autosomal recessive severe congenital neutropenia due to CSF3R deficiency	1	0.182989
DB00864	Pfeiffer syndrome type 3	1	0.182989
DB00864	Axenfeld Rieger syndrome	2	0.183766
DB00864	Marshall syndrome	1	0.18387
DB00864	Leigh syndrome with nephrotic syndrome	1	0.183942
DB00864	ALDH18A1 related De Barsy syndrome	1	0.185695
DB00864	Chronic neutrophilic leukemia	1	0.185695
DB00864	Wrinkly skin syndrome	1	0.189234
DB00864	Non progressive cerebellar ataxia with intellectual disability	1	0.189299
DB00864	Microcephaly thin corpus callosum intellectual disability syndrome	1	0.191057
DB00864	Joubert syndrome with ocular defect	3	0.191057
DB00864	Facial dysmorphism immunodeficiency livedo short stature	1	0.191057
DB00864	Autosomal recessive spastic paraplegia type 59	1	0.191057
DB00864	Koolen De Vries syndrome due to a point mutation	1	0.192006
DB00864	Autosomal dominant palmoplantar keratoderma and congenital alopecia	1	0.192006
DB00864	Autosomal dominant optic atrophy and peripheral neuropathy	1	0.19245
DB00864	Pyruvate dehydrogenase E3 deficiency	1	0.19245
DB00864	BAP1 related tumor predisposition syndrome	1	0.193247
DB00864	Autosomal recessive spastic paraplegia type 68	1	0.19407
DB00864	Cisplatin toxicity	1	0.195096
DB00864	Autosomal dominant Charcot Marie Tooth disease type 2L	1	0.195096
DB00864	Moderately severe hemophilia A	1	0.2
DB00864	Fatal infantile lactic acidosis with methylmalonic aciduria	1	0.2
DB00864	Werner syndrome	1	0.2
DB00864	Charcot Marie Tooth disease type 4G	1	0.2
DB00864	Pituitary stalk interruption syndrome	3	0.2
DB00864	Hereditary arterial and articular multiple calcification syndrome	1	0.2
DB00864	Myeloid neoplasm associated with PDGFRA rearrangement	1	0.200297
DB00864	Recurrent infection due to specific granule deficiency	1	0.200297
DB00864	CODAS syndrome	1	0.200297
DB00864	Microcephaly capillary malformation syndrome	1	0.200297
DB00864	Macrodactyly of fingers unilateral	1	0.201538
DB00864	Infantile neuroaxonal dystrophy	1	0.202721
DB00864	Ichthyosis hystrix of Curth Macklin	1	0.204124
DB00864	Situs inversus totalis	2	0.204124
DB00864	Autosomal recessive spastic paraplegia type 67	1	0.207344
DB00864	Peroxisomal acyl CoA oxidase deficiency	1	0.208514
DB00864	Usher syndrome type 2	3	0.208514
DB00864	Inherited cancer predisposing syndrome due to biallelic BRCA2 mutations	1	0.208514
DB00864	Macrodactyly of toes unilateral	1	0.208514
DB00864	Genetic hyperferritinemia without iron overload	1	0.208664
DB00864	Megalencephaly capillary malformation polymicrogyria syndrome	1	0.208664
DB00864	Distal monosomy 5q	2	0.211021
DB00864	Isolated polycystic liver disease	3	0.211021
DB00864	Tietz syndrome	1	0.211021
DB00864	Acyl CoA dehydrogenase 9 deficiency	1	0.211021
DB00864	Pfeiffer syndrome type 2	1	0.211021
DB00864	Dejerine Sottas syndrome	4	0.215922
DB00864	CLOVE syndrome	1	0.216604
DB00864	Combined immunodeficiency due to DOCK8 deficiency	1	0.216604
DB00864	Birdshot chorioretinopathy	1	0.216604
DB00864	Short chain acyl CoA dehydrogenase deficiency	1	0.216604
DB00864	Familial renal amyloidosis due to Apolipoprotein AI variant	1	0.216604
DB00864	Isolated breast aplasia	1	0.217072
DB00864	Permanent neonatal diabetes mellitus pancreatic and cerebellar agenesis	1	0.217072
DB00864	Benign familial infantile epilepsy	4	0.218218
DB00864	Kabuki syndrome	2	0.218218
DB00864	Autosomal recessive hypohidrotic ectodermal dysplasia	2	0.218218
DB00864	Glycogen storage disease due to muscle and heart glycogen synthase deficiency	1	0.218218
DB00864	Tangier disease	1	0.218218
DB00864	Denys Drash syndrome	1	0.218218
DB00864	Cholangiocarcinoma	1	0.218218
DB00864	Intellectual disability feeding difficulties developmental delay microcephaly syndrome	1	0.218218
DB00864	Selection of therapeutic option in colorectal cancer	1	0.218218
DB00864	Hemochromatosis type 2	1	0.218773
DB00864	1p36 deletion syndrome	4	0.21887
DB00864	Syndactyly type 3	1	0.21887
DB00864	Vici syndrome	1	0.21887
DB00864	Hidrotic ectodermal dysplasia	1	0.219382
DB00864	BNAR syndrome	1	0.219382
DB00864	17q21 31 microdeletion syndrome	1	0.223676
DB00864	Autosomal recessive limb girdle muscular dystrophy type 2Q	1	0.223676
DB00864	Segmental progressive overgrowth syndrome with fibroadipose hyperplasia	1	0.224544
DB00864	Schwartz Jampel syndrome	1	0.224544
DB00864	Joubert syndrome with hepatic defect	2	0.225245
DB00864	Primary dystonia DYT4 type	1	0.225245
DB00864	Methylmalonic aciduria due to transcobalamin receptor defect	1	0.225245
DB00864	Neurofibromatosis type 2	1	0.225525
DB00864	Pure hair and nail ectodermal dysplasia	3	0.225525
DB00864	Oculotrichoanal syndrome	1	0.226991
DB00864	Muscle eye brain disease with bilateral multicystic leucodystrophy	1	0.229416
DB00864	Progressive osseous heteroplasia	1	0.229416
DB00864	Familial amyloidosis Finnish type	1	0.229416
DB00864	Syndromic multisystem autoimmune disease due to Itch deficiency	1	0.229416
DB00864	3 methylglutaconic aciduria type 1	1	0.229416
DB00864	Sporadic idiopathic steroid resistant nephrotic syndrome with diffuse mesangial sclerosis	1	0.229416
DB00864	Distal myopathy with posterior leg and anterior hand involvement	1	0.229416
DB00864	Craniofacial deafness hand syndrome	1	0.232845
DB00864	Ehlers Danlos syndrome kyphoscoliotic and deafness type	1	0.233204
DB00864	Parkinsonism due to ATP13A2 deficiency	1	0.233204
DB00864	Autosomal dominant neovascular inflammatory vitreoretinopathy	1	0.233204
DB00864	Autosomal dominant spastic paraplegia type 3	1	0.235648
DB00864	Intrahepatic cholestasis of pregnancy	3	0.235648
DB00864	Progressive sensorineural hearing loss hypertrophic cardiomyopathy	1	0.235648
DB00864	Cystinuria type B	1	0.235648
DB00864	Autosomal dominant Charcot Marie Tooth disease type 2 due to KIF5A mutation	1	0.235648
DB00864	Autosomal recessive severe congenital neutropenia due to CXCR2 deficiency	1	0.238919
DB00864	Leigh syndrome with cardiomyopathy	4	0.238919
DB00864	Hereditary hypercarotenemia and vitamin A deficiency	1	0.239957
DB00864	Selective pituitary resistance to thyroid hormone	1	0.239957
DB00864	Costello syndrome	1	0.240124
DB00864	Hermansky Pudlak syndrome with neutropenia	1	0.24214
DB00864	Mucocutaneous venous malformations	1	0.24214
DB00864	Atypical hemolytic uremic syndrome with DGKE deficiency	1	0.24214
DB00864	Kearns Sayre syndrome	2	0.24214
DB00864	Combined oxidative phosphorylation defect type 14	1	0.24214
DB00864	Amyotrophic lateral sclerosis parkinsonism dementia complex	2	0.242536
DB00864	Chronic diarrhea due to guanylate cyclase 2C overactivity	1	0.242536
DB00864	Autosomal dominant Alport syndrome	2	0.247269
DB00864	McCune Albright syndrome	1	0.247269
DB00864	Cardiodysrhythmic potassium sensitive periodic paralysis	2	0.247269
DB00864	Autosomal dominant Charcot Marie Tooth disease type 2P	1	0.247269
DB00864	Cyclic neutropenia	1	0.247269
DB00864	Ehlers Danlos syndrome vascular like type	1	0.247269
DB00864	Juvenile sialidosis type 2	1	0.247269
DB00864	Classic pantothenate kinase associated neurodegeneration	1	0.247333
DB00864	Malignant epithelial tumor of salivary glands	1	0.247333
DB00864	Craniosynostosis Boston type	1	0.247436
DB00864	Myeloid neoplasm associated with FGFR1 rearrangement	1	0.252646
DB00864	Glutaryl CoA dehydrogenase deficiency	1	0.252646
DB00864	Muenke syndrome	1	0.252646
DB00864	Autosomal dominant spastic paraplegia type 31	1	0.254457
DB00864	Paroxysmal kinesigenic dyskinesia	1	0.254772
DB00864	AHDC1 related intellectual disability obstructive sleep apnea mild dysmorphism syndrome	1	0.254772
DB00864	Seborrhea like dermatitis with psoriasiform elements	1	0.254772
DB00864	Familial clubfoot due to 17q23 1q23 2 microduplication	1	0.255434
DB00864	Glycogen storage disease due to lactate dehydrogenase H subunit deficiency	1	0.258199
DB00864	Familial vascular leukoencephalopathy	1	0.258199
DB00864	Autosomal dominant keratitis	1	0.258199
DB00864	Monostotic fibrous dysplasia	1	0.258403
DB00864	Hartsfield Bixler Demyer syndrome	1	0.258403
DB00864	Resistance to vitamin K antagonists	1	0.26003
DB00864	Idiopathic hypercalciuria	1	0.260798
DB00864	Congenital muscular dystrophy Ullrich type	3	0.260798
DB00864	Sotos syndrome	3	0.260798
DB00864	Congenital communicating hydrocephalus	1	0.260798
DB00864	Hereditary North American Indian childhood cirrhosis	1	0.261488
DB00864	Autosomal recessive spastic paraplegia type 43	1	0.261488
DB00864	Hereditary motor and sensory neuropathy type 5	1	0.261973
DB00864	Hypoplasminogenemia	1	0.262111
DB00864	Combined immunodeficiency due to STK4 deficiency	1	0.264649
DB00864	Neu Laxova syndrome	2	0.264649
DB00864	Pseudohypoparathyroidism type 1C	1	0.264649
DB00864	Achondroplasia	1	0.264649
DB00864	Pelizaeus Merzbacher like disease due to GJC2 mutation	1	0.268765
DB00864	Osteoglophonic dwarfism	1	0.26926
DB00864	Jackson Weiss syndrome	1	0.26926
DB00864	Pyogenic bacterial infections due to MyD88 deficiency	1	0.26926
DB00864	Autosomal recessive spastic paraplegia type 45	1	0.26926
DB00864	BOR syndrome	3	0.26926
DB00864	Alpha N acetylgalactosaminidase deficiency type 2	1	0.270501
DB00864	Idiopathic steroid sensitive nephrotic syndrome with minimal change	1	0.272166
DB00864	Peutz Jeghers syndrome	1	0.274352
DB00864	Coxopodopatellar syndrome	1	0.275267
DB00864	Autosomal recessive cutis laxa type 2 classic type	1	0.275267
DB00864	Infantile convulsions and choreoathetosis	1	0.275378
DB00864	Chylomicron retention disease	1	0.276686
DB00864	Retinal arterial tortuosity	1	0.276823
DB00864	Crouzon disease	2	0.276823
DB00864	Dyssegmental dysplasia Silverman Handmaker type	1	0.27735
DB00864	Autoinflammatory syndrome with pyogenic bacterial infection and amylopectinosis	2	0.278543
DB00864	Tibial muscular dystrophy	1	0.278543
DB00864	Pitt Hopkins like syndrome	2	0.278543
DB00864	Myopathy due to calsequestrin and SERCA1 protein overload	1	0.279158
DB00864	Atypical dentin dysplasia due to SMOC2 deficiency	1	0.279751
DB00864	Atypical Gaucher disease due to saposin C deficiency	1	0.279751
DB00864	Opsismodysplasia	1	0.281612
DB00864	Severe early onset axonal neuropathy due to NEFL deficiency	1	0.281612
DB00864	Immunodeficiency due to CD25 deficiency	1	0.281612
DB00864	Brachydactyly type E	2	0.281612
DB00864	Autosomal recessive spastic paraplegia type 66	1	0.282901
DB00864	Adult onset dystonia parkinsonism	1	0.285351
DB00864	X linked creatine transporter deficiency	1	0.285351
DB00864	Combined oxidative phosphorylation defect type 11	1	0.285351
DB00864	Short stature optic atrophy Pelger Hu?t anomaly syndrome	1	0.285351
DB00864	Lipoprotein glomerulopathy	1	0.285536
DB00864	Charcot Marie Tooth disease type 2B1	1	0.285536
DB00864	Autosomal recessive hypophosphatemic rickets	2	0.285536
DB00864	Hairy cell leukemia	1	0.285536
DB00864	Bilateral microtia deafness cleft palate	1	0.288442
DB00864	Lethal polymalformative syndrome Boissel type	1	0.289122
DB00864	Autosomal recessive cerebellar ataxia epilepsy intellectual disability syndrome due to WWOX deficiency	1	0.290021
DB00864	Hereditary sensory and autonomic neuropathy type 4	1	0.290021
DB00864	Osteosarcoma	1	0.290021
DB00864	Becker muscular dystrophy	1	0.290021
DB00864	Neuroferritinopathy	1	0.290021
DB00864	Congenital myopathy with internal nuclei and atypical cores	1	0.291077
DB00864	Severe motor and intellectual disabilities sensorineural deafness dystonia syndrome	1	0.294884
DB00864	Waldenstr?m macroglobulinemia	1	0.294884
DB00864	Familial glucocorticoid deficiency	5	0.294884
DB00864	Familial capillary hemangioma	2	0.294884
DB00864	Familial vesicoureteral reflux	3	0.294884
DB00864	Susceptibility to respiratory infections associated with CD8alpha chain mutation	1	0.294884
DB00864	P2Y12 defect	1	0.294884
DB00864	Isoniazid toxicity	1	0.295248
DB00864	Benign recurrent intrahepatic cholestasis type 2	1	0.295329
DB00864	Sanfilippo syndrome type A	1	0.295329
DB00864	Severe intellectual disability and progressive spastic paraplegia	4	0.295837
DB00864	X linked epilepsy learning disabilities behavior disorders	1	0.295837
DB00864	Isolated scaphocephaly	3	0.295837
DB00864	Tay Sachs disease B variant infantile form	1	0.295837
DB00864	Rapid onset dystonia parkinsonism	1	0.295837
DB00864	Hypomyelination with atrophy of basal ganglia and cerebellum	1	0.296217
DB00864	Progressive familial intrahepatic cholestasis type 3	1	0.296883
DB00864	UV sensitive syndrome	2	0.29821
DB00864	Rolandic epilepsy speech dyspraxia	1	0.29821
DB00864	Severe intellectual disability poor language strabismus grimacing face long fingers syndrome	1	0.29821
DB00864	Autosomal dominant beta2 microglobulinic amyloidosis	1	0.29821
DB00864	Christianson syndrome	1	0.300005
DB00864	Encephalopathy due to prosaposin deficiency	1	0.301263
DB00864	Weaver syndrome	2	0.301511
DB00864	Familial platelet syndrome with predisposition to acute myelogenous leukemia	1	0.301511
DB00864	Narcolepsy cataplexy	6	0.301511
DB00864	Carney Stratakis syndrome	3	0.301511
DB00864	Senior Boichis syndrome	1	0.305304
DB00864	Autosomal recessive spastic paraplegia type 70	1	0.305441
DB00864	46XY disorder of sex development due to isolated 1720 lyase deficiency	3	0.309809
DB00864	Coats plus syndrome	1	0.309809
DB00864	Congenital plasminogen activator inhibitor type 1 deficiency	1	0.309809
DB00864	RFT1 CDG	1	0.310725
DB00864	Nijmegen breakage syndrome like disorder	1	0.31246
DB00864	Caffey disease	1	0.31246
DB00864	Autosomal dominant familial hematuria retinal arteriolar tortuosity contractures	1	0.31246
DB00864	Hereditary motor and sensory neuropathy Okinawa type	1	0.31246
DB00864	Machado Joseph disease type 3	1	0.312737
DB00864	Autosomal recessive early onset inflammatory bowel disease	4	0.312737
DB00864	Boomerang dysplasia	1	0.314485
DB00864	Multiple epiphyseal dysplasia Al Gazali type	1	0.314485
DB00864	Hashimoto Pritzker syndrome	1	0.314485
DB00864	Lissencephaly type 1 due to doublecortin gene mutation	1	0.314485
DB00864	T B+ severe combined immunodeficiency due to JAK3 deficiency	1	0.314485
DB00864	Acatalasemia	1	0.314485
DB00864	EEC syndrome	1	0.314485
DB00864	Polymicrogyria due to TUBB2B mutation	1	0.314485
DB00864	Isolated trigonocephaly	2	0.314485
DB00864	Foveal hypoplasia presenile cataract	1	0.314485
DB00864	Central areolar choroidal dystrophy	2	0.314485
DB00864	Preeclampsia	1	0.314485
DB00864	Monocytopenia with susceptibility to infections	1	0.317221
DB00864	Thanatophoric dysplasia type 1	1	0.317221
DB00864	Lhermitte Duclos disease	1	0.317221
DB00864	Severe early onset axonal neuropathy due to MFN2 deficiency	1	0.319384
DB00864	6q25 microdeletion syndrome	1	0.320358
DB00864	Severe X linked mitochondrial encephalomyopathy	1	0.320641
DB00864	Ataxia with vitamin E deficiency	1	0.320641
DB00864	Mitochondrial membrane protein associated neurodegeneration	1	0.324548
DB00864	Infantile spams psychomotor retardation progressive brain atrophy basal ganglia disease	1	0.327375
DB00864	Progressive external ophthalmoplegia myopathy emaciation	1	0.327375
DB00864	Sturge Weber syndrome	1	0.329293
DB00864	Hyper IgM syndrome type 3	1	0.329293
DB00864	X linked diffuse leiomyomatosis Alport syndrome	2	0.329293
DB00864	Jawad syndrome	1	0.329293
DB00864	Severe achondroplasia developmental delay acanthosis nigricans	1	0.329293
DB00864	Camptodactyly tall stature scoliosis hearing loss	1	0.329293
DB00864	Peripheral primitive neuroectodermal tumor	2	0.329293
DB00864	Smith Magenis syndrome	2	0.329293
DB00864	Enchondromatosis	3	0.329617
DB00864	Skin fragility woolly hair palmoplantar keratoderma syndrome	1	0.329617
DB00864	Hypochondroplasia	1	0.329617
DB00864	Autosomal recessive hyper IgE syndrome due to TYK2 deficiency	1	0.329617
DB00864	Chronic eosinophilic leukemia	2	0.329617
DB00864	Pseudohypoparathyroidism type 1A	1	0.329617
DB00864	2 methylbutyryl CoA dehydrogenase deficiency	1	0.329617
DB00864	Classic homocystinuria	1	0.330477
DB00864	Hyperlipoproteinemia type 3	1	0.330477
DB00864	Autosomal recessive spastic paraplegia type 21	1	0.330477
DB00864	Charcot Marie Tooth disease type 2B2	1	0.330477
DB00864	Infantile onset mesial temporal lobe epilepsy with severe cognitive regression	1	0.330477
DB00864	Junctional epidermolysis bullosa Herlitz type	3	0.330477
DB00864	Cockayne syndrome type 3	2	0.330477
DB00864	Erythrokeratodermia variabilis	2	0.332243
DB00864	Isolated sulfite oxidase deficiency	1	0.332694
DB00864	Isolated congenitally uncorrected transposition of the great arteries	1	0.333333
DB00864	Hereditary coproporphyria	1	0.338051
DB00864	Ocular albinism with congenital sensorineural deafness	2	0.3386
DB00864	Riboflavin transporter deficiency	1	0.339124
DB00864	Autosomal recessive spastic paraplegia type 44	1	0.339124
DB00864	Alpha N acetylgalactosaminidase deficiency type 3	1	0.342914
DB00864	Generalized resistance to thyroid hormone	1	0.342997
DB00864	Isolated aniridia	1	0.345547
DB00864	Immunoglobulin mediated membranoproliferative glomerulonephritis	2	0.345547
DB00864	Kleefstra syndrome due to 9q34 microdeletion	1	0.345547
DB00864	Congenital factor II deficiency	1	0.345547
DB00864	Stickler syndrome type 2	1	0.345547
DB00864	Isolated optic nerve hypoplasia	1	0.345547
DB00864	Early onset epileptic encephalopathy and intellectual disability due to GRIN2A mutation	1	0.346219
DB00864	Sea blue histiocytosis	1	0.346219
DB00864	Congenital myasthenic syndromes with glycosylation defect	3	0.346219
DB00864	Oculocutaneous albinism type 2	1	0.346219
DB00864	Autosomal dominant Robinow syndrome	2	0.34641
DB00864	Complete atrioventricular canal Fallot tetralogy	2	0.34641
DB00864	Cataract with Y shaped suture opacities	3	0.34641
DB00864	Acute myeloid leukemia	1	0.34641
DB00864	Aicardi Gouti?res syndrome	4	0.34641
DB00864	Pseudopseudohypoparathyroidism	1	0.34641
DB00864	Neonatal diabetes congenital hypothyroidism congenital glaucoma hepatic fibrosis polycystic kidneys	1	0.347167
DB00864	Nijmegen breakage syndrome	1	0.34796
DB00864	Transient myeloproliferative syndrome	1	0.34796
DB00864	Biotin responsive basal ganglia disease	1	0.34796
DB00864	Familial dysautonomia	1	0.34796
DB00864	Machado Joseph disease type 2	1	0.349563
DB00864	Adult onset myasthenia gravis	2	0.349563
DB00864	Cushing disease	1	0.349563
DB00864	Localized epidermolysis bullosa simplex	2	0.349563
DB00864	Autosomal recessive limb girdle muscular dystrophy type 2J	1	0.349563
DB00864	Glycogen storage disease due to lactate dehydrogenase M subunit deficiency	1	0.350472
DB00864	Epidermolysis bullosa simplex Dowling Meara type	2	0.356332
DB00864	Blackfan Diamond anemia	14	0.356332
DB00864	X linked non syndromic sensorineural deafness type DFN	2	0.361538
DB00864	Metaphyseal dysplasia maxillary hypoplasia brachydacty	1	0.361538
DB00864	Prader Willi syndrome due to translocation	1	0.361538
DB00864	Hypoplastic left heart syndrome	2	0.361538
DB00864	Infantile Krabbe disease	2	0.361741
DB00864	Hermansky Pudlak syndrome type 7	1	0.361741
DB00864	Retinitis punctata albescens	4	0.361741
DB00864	Ehlers Danlos syndrome type 7A	1	0.362887
DB00864	Hypomyelination neuropathy arthrogryposis	2	0.362887
DB00864	Atypical glycine encephalopathy	3	0.362887
DB00864	Systemic mastocytosis with an associated clonal hematologic non mast cell lineage disease	1	0.362887
DB00864	Multiple endocrine neoplasia type 2B	1	0.362887
DB00864	Idiopathic juvenile osteoporosis	4	0.362887
DB00864	Charcot Marie Tooth disease type 4D	1	0.362887
DB00864	Meacham syndrome	1	0.362887
DB00864	Usher syndrome type 1	5	0.363043
DB00864	Pyridoxal phosphate responsive seizures	1	0.364987
DB00864	Acute megakaryoblastic leukemia in Down syndrome	1	0.365148
DB00864	Alstr?m syndrome	1	0.365148
DB00864	Nephroblastoma	2	0.366508
DB00864	Idiopathic central precocious puberty	1	0.366508
DB00864	Generalized pseudohypoaldosteronism type 1	3	0.366508
DB00864	Charcot Marie Tooth disease type 1F	1	0.366508
DB00864	CLN3 disease	1	0.366508
DB00864	Metachromatic leukodystrophy juvenile form	2	0.367855
DB00864	Thiamine responsive encephalopathy	1	0.368414
DB00864	Renal tubulopathy encephalopathy liver failure	1	0.371021
DB00864	Medium chain acyl CoA dehydrogenase deficiency	1	0.373632
DB00864	Neonatal acute respiratory distress with surfactant metabolism deficiency	1	0.374541
DB00864	Proteus like syndrome	1	0.37707
DB00864	White sponge nevus	1	0.3773
DB00864	Cutaneous mastocytoma	1	0.3773
DB00864	Tall stature intellectual disability facial dysmorphism syndrome	1	0.3773
DB00864	Combined immunodeficiency due to ZAP70 deficiency	1	0.3773
DB00864	Xeroderma pigmentosum complementation group D	1	0.377964
DB00864	Autosomal dominant Charcot Marie Tooth disease type 2E	1	0.377964
DB00864	Growth delay due to insulin like growth factor I resistance	1	0.37909
DB00864	Generalized epidermolysis bullosa simplex non Dowling Meara type	2	0.37909
DB00864	Joubert syndrome with oculorenal defect	5	0.37909
DB00864	46XX testicular disorder of sex development	3	0.37909
DB00864	Hyperlipoproteinemia type 5	2	0.37909
DB00864	Adult onset distal myopathy due to VCP mutation	1	0.37909
DB00864	Parathyroid carcinoma	1	0.37909
DB00864	Continuous spikes and waves during sleep	1	0.37909
DB00864	Autosomal recessive limb girdle muscular dystrophy type 2P	1	0.37909
DB00864	Autosomal dominant cutis laxa	2	0.37909
DB00864	Fibrosarcoma	2	0.37909
DB00864	Ligneous conjunctivitis	1	0.37969
DB00864	Netherton syndrome	1	0.382046
DB00864	46XX ovotesticular disorder of sex development	2	0.383131
DB00864	Autosomal recessive chorioretinopathy microcephaly	2	0.383131
DB00864	Adult onset autosomal dominant leukodystrophy	1	0.383131
DB00864	Naxos disease	1	0.383131
DB00864	Pyridoxine dependent epilepsy	1	0.383131
DB00864	Familial juvenile hyperuricemic nephropathy type 1	1	0.388108
DB00864	Transthyretin related familial amyloid cardiomyopathy	1	0.392232
DB00864	Classic mast cell leukemia	1	0.392232
DB00864	Familial sick sinus syndrome	3	0.392746
DB00864	Morning glory syndrome	1	0.392746
DB00864	Multiple endocrine neoplasia type 2A	1	0.392746
DB00864	Hemihyperplasia multiple lipomatosis syndrome	1	0.392861
DB00864	Hereditary sensory and autonomic neuropathy with spastic paraplegia	1	0.392861
DB00864	Isolated succinate CoQ reductase deficiency	3	0.392861
DB00864	Metachromatic leukodystrophy late infantile form	2	0.392861
DB00864	Parkes Weber syndrome	1	0.392861
DB00864	Familial amyloid polyneuropathy	1	0.395056
DB00864	Spinocerebellar ataxia type 7	1	0.395056
DB00864	Hereditary proximal myopathy with early respiratory failure	1	0.395056
DB00864	Early onset myopathy with fatal cardiomyopathy	1	0.395056
DB00864	Limb mammary syndrome	1	0.395056
DB00864	Nestor Guillermo progeria syndrome	1	0.395056
DB00864	Subcortical band heterotopia	3	0.395056
DB00864	Proximal myotonic myopathy	1	0.398673
DB00864	Hermansky Pudlak syndrome without pulmonary fibrosis	3	0.399475
DB00864	Clear cell papillary renal cell carcinoma	2	0.399475
DB00864	Autosomal recessive severe congenital neutropenia due to JAGN1 deficiency	1	0.404869
DB00864	Total congenital cataract	3	0.407189
DB00864	Donnai Barrow syndrome	1	0.408248
DB00864	Aleukemic mast cell leukemia	1	0.408248
DB00864	Dentatorubral pallidoluysian atrophy	1	0.408441
DB00864	Unclassified chronic myeloproliferative disease	1	0.408441
DB00864	Deafness lymphedema leukemia	1	0.410817
DB00864	Mitochondrial non syndromic sensorineural deafness	2	0.410817
DB00864	Autosomal recessive malignant osteopetrosis	3	0.410817
DB00864	Hereditary motor and sensory neuropathy type 6	1	0.412393
DB00864	Autosomal dominant slowed nerve conduction velocity	1	0.412393
DB00864	Waardenburg Shah syndrome	3	0.415581
DB00864	Floating Harbor syndrome	1	0.415581
DB00864	X linked dominant chondrodysplasia Chassaing Lacombe type	1	0.415581
DB00864	Aplasia of lacrimal and salivary glands	1	0.418065
DB00864	Blepharophimosis intellectual disability syndrome MKB type	1	0.420084
DB00864	Juvenile nephronophthisis	3	0.420084
DB00864	Alpha N acetylgalactosaminidase deficiency type 1	1	0.421965
DB00864	Fatal familial insomnia	1	0.422141
DB00864	Familial partial lipodystrophy associated with PPARG mutations	1	0.422141
DB00864	WHIM syndrome	1	0.422141
DB00864	Familial dyskinesia and facial myokymia	1	0.423487
DB00864	Congenital mesoblastic nephroma	2	0.423487
DB00864	Uveal coloboma cleft lip and palate intellectual disability	1	0.423487
DB00864	Muscle filaminopathy	1	0.423487
DB00864	Laron syndrome with immunodeficiency	1	0.423487
DB00864	Epidermolysis bullosa simplex with mottled pigmentation	2	0.423547
DB00864	Delta beta thalassemia	3	0.423547
DB00864	Cervicothoracic spina bifida cystica	5	0.426401
DB00864	Autosomal recessive cutis laxa type 1	2	0.426401
DB00864	Woolly hair palmoplantar keratoderma dilated cardiomyopathy syndrome	1	0.431484
DB00864	Mandibuloacral dysplasia with type B lipodystrophy	1	0.436852
[truncated: 63,536 more rows]

## Sheet: Proximity 3
Drugbank ID	Disease	Number of disease proteins	Proximity (z)
DB05294	Laron syndrome with immunodeficiency	1	-4.34085
DB05294	Neonatal inflammatory skin and bowel disease	2	-4.03426
DB05294	Familial primary hypomagnesemia with normocalciuria and normocalcemia	1	-3.93204
DB05294	Adult hepatocellular carcinoma	1	-3.93034
DB05294	Familial capillary hemangioma	2	-3.83085
DB05294	Mucocutaneous venous malformations	1	-3.8195
DB05294	Opsismodysplasia	1	-3.79547
DB05294	Selection of therapeutic option in non small cell lung carcinoma	4	-3.78997
DB05294	Metachondromatosis	1	-3.75909
DB05294	Autosomal dominant medullary cystic kidney disease without hyperuricemia	1	-3.70246
DB05294	Growth delay due to insulin like growth factor I resistance	1	-3.65379
DB05294	Diffuse cutaneous systemic sclerosis	4	-3.52073
DB05294	Biliary atresia	1	-3.49923
DB05294	Distal 16p11 2 microdeletion syndrome	1	-3.45715
DB05294	Acute promyelocytic leukemia	10	-3.39229
DB05294	Growth retardation mild developmental delay chronic hepatitis syndrome	1	-3.37709
DB05294	Pachyonychia congenita	4	-3.37611
DB05294	Lethal congenital contracture syndrome type 2	1	-3.33914
DB05294	Persistent M?llerian duct syndrome	2	-3.3214
DB05294	Huntington disease	2	-3.31307
DB05294	Autosomal recessive limb girdle muscular dystrophy type 2Q	1	-3.3081
DB05294	Sebocystomatosis	1	-3.29378
DB05294	Total congenital cataract	3	-3.2784
DB05294	Limited cutaneous systemic sclerosis	5	-3.27041
DB05294	Primary CD59 deficiency	1	-3.26651
DB05294	Fibronectin glomerulopathy	1	-3.19557
DB05294	Bilateral striopallidodentate calcinosis	2	-3.14495
DB05294	Autoimmune enteropathy and endocrinopathy susceptibility to chronic infections syndrome	1	-3.13708
DB05294	Mendelian susceptibility to mycobacterial diseases due to partial STAT1 deficiency	1	-3.12148
DB05294	Familial vesicoureteral reflux	3	-3.08574
DB05294	Noonan syndrome like disorder with juvenile myelomonocytic leukemia	1	-3.07978
DB05294	Severe early onset obesity insulin resistance syndrome due to SH2B1 deficiency	1	-3.0774
DB05294	Giant cell glioblastoma	11	-3.07542
DB05294	Autosomal dominant Charcot Marie Tooth disease type 2F	1	-3.04331
DB05294	Capillary malformation arteriovenous malformation	1	-3.02896
DB05294	Pachydermoperiostosis	1	-3.01961
DB05294	Parkes Weber syndrome	1	-3.01398
DB05294	Juvenile Huntington disease	1	-3.01049
DB05294	Epidermolysis bullosa simplex with muscular dystrophy	1	-3.00479
DB05294	Juvenile myelomonocytic leukemia	5	-2.98383
DB05294	Triose phosphate isomerase deficiency	1	-2.98078
DB05294	PLCG2 associated antibody deficiency and immune dysregulation	1	-2.95932
DB05294	Familial isolated pituitary adenoma	1	-2.95918
DB05294	Glycogen storage disease due to aldolase A deficiency	1	-2.92831
DB05294	Congenital stromal corneal dystrophy	1	-2.92256
DB05294	Proximal 16p11 2 microdeletion syndrome	1	-2.91941
DB05294	Congenital muscular dystrophy with hyperlaxity	1	-2.91113
DB05294	Autosomal dominant limb girdle muscular dystrophy type 1C	1	-2.90402
DB05294	Susceptibility to viral and mycobacterial infections	1	-2.90034
DB05294	Multiple epiphyseal dysplasia due to collagen 9 anomaly	3	-2.88561
DB05294	Rippling muscle disease	1	-2.84556
DB05294	Pilomatrixoma	1	-2.81917
DB05294	Acromegaly	1	-2.77071
DB05294	Autoinflammation PLCG2 associated antibody deficiency immune dysregulation	1	-2.76577
DB05294	Benign adult familial myoclonic epilepsy	2	-2.75081
DB05294	Renal tubular dysgenesis of genetic origin	4	-2.74248
DB05294	X linked Charcot Marie Tooth disease type 6	1	-2.73554
DB05294	Hepatoerythropoietic porphyria	1	-2.7136
DB05294	Autosomal dominant hyper IgE syndrome	1	-2.701
DB05294	LEOPARD syndrome	3	-2.69147
DB05294	Epidermolysis bullosa simplex Ogna type	1	-2.67257
DB05294	Craniopharyngioma	2	-2.66902
DB05294	Autosomal dominant Charcot Marie Tooth disease type 2O	1	-2.6666
DB05294	Glanzmann thrombasthenia	2	-2.6608
DB05294	Catel Manzke syndrome	1	-2.66045
DB05294	Spinocerebellar ataxia type 14	1	-2.65499
DB05294	Combined immunodeficiency due to ZAP70 deficiency	1	-2.64987
DB05294	Hereditary gingival fibromatosis	1	-2.64942
DB05294	MACS syndrome	1	-2.64772
DB05294	Severe intellectual disability progressive spastic diplegia syndrome	1	-2.63466
DB05294	Naxos disease	1	-2.62476
DB05294	Hartsfield Bixler Demyer syndrome	1	-2.62028
DB05294	Tyrosinemia type 1	1	-2.5895
DB05294	Epidermolytic palmoplantar keratoderma	3	-2.57895
DB05294	Translocation renal cell carcinoma	7	-2.5621
DB05294	T B+ severe combined immunodeficiency due to IL 7Ralpha deficiency	1	-2.56201
DB05294	Infantile onset mesial temporal lobe epilepsy with severe cognitive regression	1	-2.56014
DB05294	Myelofibrosis with myeloid metaplasia	4	-2.55841
DB05294	Osteoglophonic dwarfism	1	-2.55381
DB05294	Gliosarcoma	11	-2.55008
DB05294	Glucose galactose malabsorption	1	-2.54369
DB05294	Distal hereditary motor neuropathy type 2	4	-2.53739
DB05294	Rabson Mendenhall syndrome	1	-2.52968
DB05294	T B+ severe combined immunodeficiency due to CD45 deficiency	1	-2.51291
DB05294	Distal myopathy with vocal cord weakness	1	-2.50088
DB05294	X linked lymphoproliferative disease	2	-2.4877
DB05294	Familial benign chronic pemphigus	1	-2.48655
DB05294	Myeloid neoplasm associated with FGFR1 rearrangement	1	-2.47973
DB05294	Fetal and neonatal alloimmune thrombocytopenia	4	-2.46332
DB05294	Aleukemic mast cell leukemia	1	-2.44963
DB05294	Neurodegeneration due to 3 hydroxyisobutyryl CoA hydrolase deficiency	1	-2.43622
DB05294	Primary familial polycythemia	1	-2.43488
DB05294	Dermatopathia pigmentosa reticularis	1	-2.41432
DB05294	Piebaldism	2	-2.40181
DB05294	Immunodeficiency with factor H anomaly	1	-2.39734
DB05294	Hereditary papillary renal cell carcinoma	1	-2.39665
DB05294	Familial idiopathic steroid resistant nephrotic syndrome with minimal changes	4	-2.38529
DB05294	Congenital cataract microcornea with corneal opacity	1	-2.37823
DB05294	Autosomal recessive Stickler syndrome	4	-2.37585
DB05294	Isolated bone marrow mastocytosis	1	-2.37232
DB05294	Camptodactyly arthropathy coxa vara pericarditis syndrome	1	-2.36586
DB05294	Naegeli Franceschetti Jadassohn syndrome	1	-2.359
DB05294	Nodular urticaria pigmentosa	1	-2.33661
DB05294	Septo optic dysplasia	5	-2.33319
DB05294	De novo thrombotic microangiopathy after kidney transplantation	2	-2.32297
DB05294	Oculodentodigital dysplasia	1	-2.31149
DB05294	Otopalatodigital syndrome type 1	1	-2.30699
DB05294	Severe combined immunodeficiency due to adenosine deaminase deficiency	1	-2.3032
DB05294	Acrodysostosis	2	-2.29801
DB05294	Fetal akinesia deformation sequence	2	-2.29729
DB05294	Milroy disease	3	-2.29411
DB05294	Familial idiopathic steroid resistant nephrotic syndrome with diffuse mesangial proliferation	2	-2.29092
DB05294	Isolated trigonocephaly	2	-2.29011
DB05294	Autosomal dominant childhood onset proximal spinal muscular atrophy without contractures	1	-2.28972
DB05294	Atypical hemolytic uremic syndrome with H factor anomaly	1	-2.28163
DB05294	Carney complex	1	-2.28095
DB05294	KRT14 related epidermolysis bullosa simplex	1	-2.27624
DB05294	Marfan syndrome type 2	1	-2.25757
DB05294	Plaque form urticaria pigmentosa	1	-2.24637
DB05294	Porphyria cutanea tarda	2	-2.24344
DB05294	Smouldering systemic mastocytosis	1	-2.23454
DB05294	Myeloid neoplasm associated with PDGFRB rearrangement	1	-2.23304
DB05294	Frontometaphyseal dysplasia	1	-2.23245
DB05294	Chronic mucocutaneous candidosis	5	-2.22378
DB05294	Cerebrotendinous xanthomatosis	1	-2.22154
DB05294	Neurodegenerative syndrome due to cerebral folate transport deficiency	1	-2.20976
DB05294	Craniofrontonasal dysplasia	1	-2.20737
DB05294	Periventricular nodular heterotopia	2	-2.2002
DB05294	PRKAR1B related neurodegenerative dementia with intermediate filaments	1	-2.19276
DB05294	Junctional epidermolysis bullosa pyloric atresia	2	-2.18725
DB05294	Zebra body myopathy	1	-2.17579
DB05294	Acrokeratosis verruciformis of Hopf	1	-2.17517
DB05294	Acrodysostosis with multiple hormone resistance	2	-2.16657
DB05294	Giant cell arteritis	1	-2.16565
DB05294	Oligodontia	9	-2.16096
DB05294	X linked intellectual disability with isolated growth hormone deficiency	1	-2.16048
DB05294	X linked congenital generalized hypertrichosis	1	-2.15904
DB05294	Dense deposit disease	2	-2.15865
DB05294	FRAXE intellectual disability	1	-2.15556
DB05294	Noonan syndrome	11	-2.15194
DB05294	Autosomal recessive spastic paraplegia type 30	1	-2.14645
DB05294	Vogt Koyanagi Harada disease	1	-2.14111
DB05294	Boomerang dysplasia	1	-2.13543
DB05294	Dowling Degos disease	2	-2.13326
DB05294	AICA ribosiduria	1	-2.12743
DB05294	Systemic mastocytosis with an associated clonal hematologic non mast cell lineage disease	1	-2.12132
DB05294	Cutaneous mastocytoma	1	-2.11955
DB05294	Isolated polycystic liver disease	3	-2.10819
DB05294	Pseudoxanthomatous diffuse cutaneous mastocytosis	1	-2.10047
DB05294	Spondyloepimetaphyseal dysplasia short limb abnormal calcification	1	-2.09687
DB05294	Desmoid tumor	2	-2.09036
DB05294	X linked thrombocytopenia with normal platelets	1	-2.08723
DB05294	Otopalatodigital syndrome type 2	1	-2.0838
DB05294	Epidermolysis bullosa simplex with pyloric atresia	2	-2.08278
DB05294	Tricho dento osseous syndrome	1	-2.07398
DB05294	Left ventricular noncompaction	11	-2.07381
DB05294	SHORT syndrome	1	-2.07112
DB05294	Gelatinous drop like corneal dystrophy	1	-2.07061
DB05294	Honey droplet corneal dystrophy	1	-2.06256
DB05294	Primary hypereosinophilic syndrome	5	-2.06211
DB05294	Benign familial chorea	1	-2.06169
DB05294	Posterior polar cataract	5	-2.06084
DB05294	Blepharophimosis epicanthus inversus ptosis due to polyA expansion	1	-2.05429
DB05294	Bohring Opitz syndrome	1	-2.05388
DB05294	Cortical dysgenesis with pontocerebellar hypoplasia due to TUBB3 mutation	1	-2.04665
DB05294	Classic congenital adrenal hyperplasia due to 21 hydroxylase deficiency simple virilizing form	1	-2.0446
DB05294	Monosomy 5p	1	-2.04302
DB05294	Sitosterolemia	2	-2.04124
DB05294	Macrocephaly autism syndrome	1	-2.04092
DB05294	Pfeiffer syndrome type 1	2	-2.03499
DB05294	Autosomal dominant polycystic kidney disease type 1 with tuberous sclerosis	2	-2.03387
DB05294	Congenital fiber type disproportion myopathy	6	-2.03233
DB05294	Cortisol producing adrenal tumor	1	-2.02801
DB05294	Epidermolysis bullosa simplex Dowling Meara type	2	-2.01954
DB05294	Apert syndrome	1	-2.01748
DB05294	Hereditary hypotrichosis with recurrent skin vesicles	1	-2.01704
DB05294	Congenital multicore myopathy with external ophthalmoplegia	1	-2.01119
DB05294	Classic mast cell leukemia	1	-2.00952
DB05294	Familial atrial myxoma	1	-2.00494
DB05294	Epidermolysis bullosa simplex with circinate migratory erythema	1	-2.0033
DB05294	Lethal multiple pterygium syndrome	4	-2.00012
DB05294	Unclassified chronic myeloproliferative disease	1	-1.99715
DB05294	Desmin related myopathy with Mallory body like inclusions	1	-1.99509
DB05294	Terminal osseous dysplasia pigmentary defects	1	-1.989
DB05294	Spondylocarpotarsal synostosis	1	-1.98893
DB05294	Dystonia 16	1	-1.98771
DB05294	46XX gonadal dysgenesis	4	-1.98248
DB05294	Fibrolamellar hepatocellular carcinoma	2	-1.98248
DB05294	Classic congenital adrenal hyperplasia due to 21 hydroxylase deficiency salt wasting form	1	-1.98208
DB05294	Severe combined immunodeficiency due to DNA PKcs deficiency	1	-1.98193
DB05294	Lymphoadenopathic mastocytosis with eosinophilia	1	-1.97663
DB05294	Cardiomyopathy hypotonia lactic acidosis	1	-1.97566
DB05294	Estrogen resistance syndrome	1	-1.96911
DB05294	Rigid spine syndrome	2	-1.96803
DB05294	Ichthyosis hystrix of Curth Macklin	1	-1.96165
DB05294	Bullous diffuse cutaneous mastocytosis	1	-1.95802
DB05294	Localized epidermolysis bullosa simplex	2	-1.9435
DB05294	Familial partial lipodystrophy associated with PLIN1 mutations	1	-1.93827
DB05294	Epidermolysis bullosa simplex with mottled pigmentation	2	-1.93771
DB05294	ADNP related multiple congenital anomalies intellectual disability autism spectrum disorder	1	-1.93489
DB05294	Immunodeficiency due to CD25 deficiency	1	-1.93391
DB05294	Spinocerebellar ataxia type 10	1	-1.93313
DB05294	Progressive retinal dystrophy due to retinol transport defect	1	-1.93131
DB05294	Multiple self healing squamous epithelioma	1	-1.92916
DB05294	Moderate multiminicore disease with hand involvement	1	-1.92757
DB05294	Congenital adrenal hyperplasia due to 3 beta hydroxysteroid dehydrogenase deficiency	1	-1.92598
DB05294	Pfeiffer syndrome type 2	1	-1.92528
DB05294	Hyperinsulinism due to INSR deficiency	1	-1.9239
DB05294	Generalized epidermolysis bullosa simplex non Dowling Meara type	2	-1.92373
DB05294	Cherubism	1	-1.92154
DB05294	Peripheral neuropathy myopathy hoarseness hearing loss syndrome	1	-1.91749
DB05294	Obesity due to prohormone convertase I deficiency	1	-1.91641
DB05294	T B+ severe combined immunodeficiency due to JAK3 deficiency	1	-1.91441
DB05294	Antley Bixler syndrome	1	-1.91399
DB05294	Severe neonatal lactic acidosis due to NFS1 ISD11 complex deficiency	1	-1.90984
DB05294	Periodic paralysis with later onset distal motor neuropathy	2	-1.90677
DB05294	Congenital fibrosis of extraocular muscles	5	-1.90516
DB05294	Familial drusen	2	-1.90349
DB05294	Hypoplastic left heart syndrome	2	-1.90094
DB05294	Jackson Weiss syndrome	1	-1.89854
DB05294	Syndactyly type 3	1	-1.8914
DB05294	Hereditary leiomyomatosis and renal cell cancer	1	-1.8892
DB05294	Atelosteogenesis type III	1	-1.88832
DB05294	Congenital valvular dysplasia	1	-1.8882
DB05294	Early onset progressive neurodegeneration blindness ataxia spasticity	1	-1.88796
DB05294	Wiskott Aldrich syndrome	2	-1.8877
DB05294	Transcobalamin deficiency	1	-1.88518
DB05294	Central core disease	1	-1.88334
DB05294	Leprechaunism	1	-1.88082
DB05294	Blomstrand lethal chondrodysplasia	1	-1.88067
DB05294	Neuronal intestinal pseudoobstruction	1	-1.87925
DB05294	Laron syndrome	1	-1.8789
DB05294	Neurofibromatosis type 2	1	-1.87213
DB05294	Familial idiopathic steroid resistant nephrotic syndrome with focal segmental hyalinosis	13	-1.86866
DB05294	Telangiectasia macularis eruptiva perstans	1	-1.8625
DB05294	Panhypopituitarism	2	-1.86021
DB05294	Commissural facial cleft	2	-1.85477
DB05294	Lethal acantholytic epidermolysis bullosa	2	-1.85421
DB05294	Adult onset myasthenia gravis	2	-1.85396
DB05294	Infantile myofibromatosis	2	-1.8535
DB05294	Nephrotic syndrome deafness pretibial epidermolysis bullosa syndrome	1	-1.84895
DB05294	Townes Brocks syndrome	1	-1.84597
DB05294	X linked severe congenital neutropenia	1	-1.84139
DB05294	Ebstein malformation	1	-1.84071
DB05294	Familial aortic dissection	1	-1.84071
DB05294	Juvenile rheumatoid factor negative polyarthritis	9	-1.83765
DB05294	Juvenile Paget disease	1	-1.83242
DB05294	Congenital myopathy with excess of thin filaments	1	-1.82508
DB05294	Autosomal dominant Charcot Marie Tooth disease type 2P	1	-1.82353
DB05294	Atelosteogenesis type I	1	-1.82141
DB05294	Tacrolimus dose selection	1	-1.81985
DB05294	Hypomaturation hypoplastic amelogenesis imperfecta with taurodontism	1	-1.81872
DB05294	AXIN2 related attenuated familial adenomatous polyposis	1	-1.81706
DB05294	Tessier number 4 facial cleft	1	-1.81673
DB05294	MELAS	7	-1.81555
DB05294	Odontoleukodystrophy	1	-1.80784
DB05294	Brain lung thyroid syndrome	1	-1.80757
DB05294	Methotrexate dose selection	1	-1.80519
DB05294	Congenital short bowel syndrome	1	-1.80518
DB05294	Autoimmune lymphoproliferative syndrome with recurrent viral infections	1	-1.79984
DB05294	Congenital amegakaryocytic thrombocytopenia	1	-1.79284
DB05294	Familial scaphocephaly syndrome McGillivray type	1	-1.79091
DB05294	Osteogenesis imperfecta type 4	8	-1.78885
DB05294	Familial ocular anterior segment mesenchymal dysgenesis	1	-1.78624
DB05294	Fumaric aciduria	1	-1.78309
DB05294	King Denborough syndrome	1	-1.78008
DB05294	Activated PIK3 delta syndrome	2	-1.77925
DB05294	Autosomal dominant macrothrombocytopenia	4	-1.77911
DB05294	Renal agenesis unilateral	5	-1.77838
DB05294	Parkinsonism due to ATP13A2 deficiency	1	-1.77477
DB05294	Ehlers Danlos syndrome with periventricular heterotopia	1	-1.77401
DB05294	Chronic myelomonocytic leukemia	2	-1.77178
DB05294	Hypotrichosis with juvenile macular degeneration	1	-1.77169
DB05294	Oligoarticular juvenile arthritis	9	-1.76976
DB05294	Choreoacanthocytosis	1	-1.76782
DB05294	Oligodontia cancer predisposition syndrome	1	-1.76719
DB05294	Familial hypocalciuric hypercalcemia type 3	1	-1.76516
DB05294	Multiple endocrine neoplasia type 2B	1	-1.76477
DB05294	45X/46XY mixed gonadal dysgenesis	1	-1.76457
DB05294	Insulin resistance syndrome type A	1	-1.75811
DB05294	Proteus like syndrome	1	-1.75655
DB05294	Hypertelorism Teebi type	1	-1.75635
DB05294	Typical urticaria pigmentosa	1	-1.75494
DB05294	Autosomal dominant palmoplantar keratoderma and congenital alopecia	1	-1.7511
DB05294	Autosomal dominant Larsen syndrome	1	-1.74801
DB05294	Isolated cytochrome C oxidase deficiency	5	-1.74416
DB05294	Hyaline body myopathy	1	-1.74002
DB05294	Reticulate acropigmentation of Kitamura	1	-1.73805
DB05294	Polycythemia vera	3	-1.73605
DB05294	Darier disease	1	-1.73554
DB05294	Cataract glaucoma	1	-1.735
DB05294	Familial amyloidosis Finnish type	1	-1.73251
DB05294	Autoimmune lymphoproliferative syndrome	4	-1.73126
DB05294	Generalized junctional epidermolysis bullosa non Herlitz type	5	-1.72667
DB05294	Marinesco Sj?gren syndrome	1	-1.72026
DB05294	Pfeiffer syndrome type 3	1	-1.72026
DB05294	Van den Ende Gupta syndrome	1	-1.71439
DB05294	Autosomal recessive cutis laxa type 2 classic type	1	-1.71122
DB05294	Autosomal dominant Opitz G/BBB syndrome	1	-1.71122
DB05294	Anterior polar cataract	1	-1.70709
DB05294	Dihydropteridine reductase deficiency	1	-1.70179
DB05294	Susceptibility/resistance to HIV infection	1	-1.69768
DB05294	Pancreatic colipase deficiency	1	-1.69086
DB05294	15q13 3 microdeletion syndrome	1	-1.68982
DB05294	3 phosphoglycerate dehydrogenase deficiency infantile/juvenile form	1	-1.6853
DB05294	Knobloch syndrome	1	-1.684
DB05294	Cutis gyrata acanthosis nigricans craniosynostosis	1	-1.68395
DB05294	Acute myeloid leukemia with abnormal bone marrow eosinophils inv(16)(p13q22) or t(16;16)(p13;q22)	4	-1.68225
DB05294	Severe congenital nemaline myopathy	4	-1.68046
DB05294	Osteodysplasty Melnick Needles type	1	-1.67985
DB05294	Thyrotoxic periodic paralysis	2	-1.67985
DB05294	Deficiency in anterior pituitary function variable immunodeficiency syndrome	1	-1.67812
DB05294	Chronic eosinophilic leukemia	2	-1.67748
DB05294	Sanfilippo syndrome type D	1	-1.67598
DB05294	Generalized epilepsy paroxysmal dyskinesia	1	-1.67217
DB05294	CARASIL	1	-1.67126
DB05294	Choanal atresia deafness cardiac defects dysmorphism syndrome	1	-1.6711
DB05294	Myeloid neoplasm associated with PDGFRA rearrangement	1	-1.67051
DB05294	Intellectual disability hypotonia spasticity sleep disorder	1	-1.67006
DB05294	Blepharophimosis epicanthus inversus ptosis due to 3q23 microdeletion	1	-1.66149
DB05294	Short stature due to partial GHR deficiency	1	-1.66041
DB05294	Laing early onset distal myopathy	1	-1.65816
DB05294	Donnai Barrow syndrome	1	-1.65636
DB05294	Mitochondrial membrane protein associated neurodegeneration	1	-1.65582
DB05294	Autosomal recessive spastic paraplegia type 43	1	-1.65447
DB05294	Erythrokeratodermia variabilis	2	-1.65167
DB05294	CLOVE syndrome	1	-1.65131
DB05294	Familial isolated arrhythmogenic ventricular dysplasia left dominant form	12	-1.64622
DB05294	Lipoyl transferase 1 deficiency	1	-1.6391
DB05294	Autosomal recessive limb girdle muscular dystrophy type 2D	1	-1.63388
DB05294	Isolated thyroid stimulating hormone deficiency	1	-1.63063
DB05294	Congenital malabsorptive diarrhea due to paucity of enteroendocrine cells	1	-1.63045
DB05294	Dopamine beta hydroxylase deficiency	1	-1.62533
DB05294	X linked creatine transporter deficiency	1	-1.62006
DB05294	Paternal uniparental disomy of chromosome 6	1	-1.61736
DB05294	Budd Chiari syndrome	2	-1.61711
DB05294	Semilobar holoprosencephaly	13	-1.60467
DB05294	Glaucoma secondary to spherophakia/ectopia lentis and megalocornea	1	-1.60357
DB05294	Minimally differentiated acute myeloblastic leukemia	1	-1.59455
DB05294	Autosomal dominant vitreoretinochoroidopathy	1	-1.59448
DB05294	Renal hepatic pancreatic dysplasia	2	-1.59374
DB05294	Metaphyseal chondrodysplasia Jansen type	1	-1.5937
DB05294	Familial thrombocytosis	3	-1.59345
DB05294	Segmental outgrowth lipomatosis arteriovenous malformation epidermal nevus	1	-1.5916
DB05294	Desmosterolosis	1	-1.59029
DB05294	Postsynaptic congenital myasthenic syndromes	10	-1.59
DB05294	Severe combined immunodeficiency due to CARD11 deficiency	1	-1.58367
DB05294	Renal agenesis bilateral	2	-1.58232
DB05294	Craniometaphyseal dysplasia	1	-1.58162
DB05294	Herpetic encephalitis	4	-1.57959
DB05294	Hereditary thrombophilia due to congenital protein S deficiency	1	-1.5785
DB05294	Camurati Engelmann disease	1	-1.57651
DB05294	Growth delay due to insulin like growth factor type 1 deficiency	1	-1.57615
DB05294	Immunoglobulin mediated membranoproliferative glomerulonephritis	2	-1.57026
DB05294	WHIM syndrome	1	-1.56909
DB05294	Oculocerebrorenal syndrome	1	-1.56738
DB05294	Duane retraction syndrome	1	-1.56644
DB05294	Pediatric systemic lupus erythematosus	4	-1.56588
DB05294	Annular epidermolytic ichthyosis	2	-1.56532
DB05294	Epidermolytic ichthyosis	2	-1.56168
DB05294	Vitamin K antagonists toxicity or dose selection	3	-1.56146
DB05294	Crouzon disease	2	-1.56146
DB05294	Familial dysfibrinogenemia	3	-1.56145
DB05294	Microform holoprosencephaly	13	-1.5568
DB05294	Erythropoietic protoporphyria	2	-1.5568
DB05294	Primary pigmented nodular adrenocortical disease	3	-1.55503
DB05294	MERRF	1	-1.55174
DB05294	Familial LCAT deficiency	1	-1.54978
DB05294	FGFR2 related bent bone dysplasia	1	-1.5462
DB05294	Hemolytic anemia due to red cell pyruvate kinase deficiency	1	-1.54504
DB05294	Macrodactyly of toes unilateral	1	-1.54244
DB05294	Macrodactyly of fingers unilateral	1	-1.53841
DB05294	Myosclerosis	1	-1.53333
DB05294	Early infantile epileptic encephalopathy without suppression burst	1	-1.53318
DB05294	Junctional epidermolysis bullosa Herlitz type	3	-1.53107
DB05294	Autosomal recessive bestrophinopathy	1	-1.52903
DB05294	Monosomy 9q22 3	1	-1.52715
DB05294	Atypical hemolytic uremic syndrome with MCP/CD46 anomaly	1	-1.52506
DB05294	X linked distal arthrogryposis multiplex congenita	1	-1.51905
DB05294	Autosomal recessive lymphoproliferative disease	2	-1.51065
DB05294	Glycogen storage disease due to muscle phosphofructokinase deficiency	1	-1.5089
DB05294	Multiple myeloma	1	-1.50145
DB05294	Segmental progressive overgrowth syndrome with fibroadipose hyperplasia	1	-1.50111
DB05294	Blepharophimosis epicanthus inversus ptosis due to a point mutation	1	-1.50026
DB05294	Acute inflammatory demyelinating polyradiculoneuropathy	1	-1.49815
DB05294	Hyperekplexia epilepsy	1	-1.49705
DB05294	Progressive symmetric erythrokeratodermia	1	-1.49677
DB05294	X linked osteoporosis with fractures	1	-1.49622
DB05294	Chronic myeloid leukemia	3	-1.48989
DB05294	Sturge Weber syndrome	1	-1.48956
DB05294	X linked sideroblastic anemia	1	-1.48862
DB05294	Primary dystonia DYT4 type	1	-1.48744
DB05294	Familial multiple nevi flammei	1	-1.48677
DB05294	Hereditary pulmonary alveolar proteinosis	4	-1.48636
DB05294	Branchio oculo facial syndrome	1	-1.48365
DB05294	Hypodontia dysplasia of nails	1	-1.48309
DB05294	Kufor Rakeb syndrome	1	-1.47802
DB05294	Autosomal dominant mendelian susceptibility to mycobacterial diseases due to partial IFNgammaR1 deficiency	1	-1.47739
DB05294	EEM syndrome	1	-1.4766
DB05294	Benign Samaritan congenital myopathy	1	-1.47627
DB05294	Snowflake vitreoretinal degeneration	1	-1.47488
DB05294	Autosomal agammaglobulinemia	6	-1.47478
DB05294	Fish eye disease	1	-1.47254
DB05294	Huntington disease like syndrome due to C9ORF72 expansions	1	-1.4685
DB05294	Leukoencephalopathy dystonia motor neuropathy	1	-1.46845
DB05294	Char syndrome	1	-1.46558
DB05294	Malignant hyperthermia	2	-1.46472
DB05294	Acute encephalopathy with biphasic seizures and late reduced diffusion	1	-1.46472
DB05294	Hereditary neuropathy with liability to pressure palsies	1	-1.46465
DB05294	Eiken syndrome	1	-1.46363
DB05294	Heritable pulmonary arterial hypertension	7	-1.46336
DB05294	Ehlers Danlos syndrome spondylocheirodysplastic type	1	-1.46114
DB05294	Multiple epiphyseal dysplasia type 1	1	-1.46009
DB05294	Familial isolated arrhythmogenic ventricular dysplasia biventricular form	12	-1.45915
DB05294	Autosomal recessive cerebellar ataxia due to STUB1 deficiency	1	-1.45556
DB05294	Oculofaciocardiodental syndrome	1	-1.45451
DB05294	IRIDA syndrome	1	-1.45206
DB05294	5q31 3 microdeletion syndrome	1	-1.45032
DB05294	CLN4B disease	1	-1.44998
DB05294	Zellweger syndrome	12	-1.44907
DB05294	Retinal macular dystrophy type 2	1	-1.44734
DB05294	Ehlers Danlos syndrome cardiac valvular type	1	-1.44696
DB05294	Gastrointestinal stromal tumor	5	-1.44657
DB05294	Colobomatous microphthalmia	6	-1.44444
DB05294	Septopreoptic holoprosencephaly	13	-1.44127
DB05294	Dicarboxylic aminoaciduria	1	-1.43953
DB05294	Mucolipidosis type IV	1	-1.43683
DB05294	Midline interhemispheric variant of holoprosencephaly	13	-1.43674
DB05294	Keratoderma hereditarium mutilans with ichthyosis	1	-1.4355
DB05294	Catecholaminergic polymorphic ventricular tachycardia	4	-1.43371
DB05294	Lhermitte Duclos disease	1	-1.43265
DB05294	Charcot Marie Tooth disease type 1E	1	-1.4321
DB05294	Bleeding diathesis due to glycoprotein VI deficiency	1	-1.43167
DB05294	Autosomal recessive mendelian susceptibility to mycobacterial diseases due to partial IFNgammaR1 deficiency	1	-1.43143
DB05294	Distal 22q11 2 microdeletion syndrome	3	-1.43015
DB05294	Congenital nephrotic syndrome interstitial lung disease epidermolysis bullosa syndrome	1	-1.42836
DB05294	Keratosis linearis ichthyosis congenita sclerosing keratoderma syndrome	1	-1.42729
DB05294	Dent disease type 2	1	-1.42209
DB05294	Exercise induced hyperinsulinism	1	-1.42196
DB05294	Wrinkly skin syndrome	1	-1.41899
DB05294	Generalized dominant dystrophic epidermolysis bullosa	1	-1.41845
DB05294	Multiple endocrine neoplasia type 4	1	-1.41826
DB05294	Atypical Rett syndrome	4	-1.41765
DB05294	Bannayan Riley Ruvalcaba syndrome	1	-1.41745
DB05294	Unverricht Lundborg disease	3	-1.41546
DB05294	Omenn syndrome	8	-1.41503
DB05294	Charcot Marie Tooth disease type 4H	1	-1.41324
DB05294	Familial idiopathic steroid resistant nephrotic syndrome with diffuse mesangial sclerosis	4	-1.40995
DB05294	Hypomyelination with atrophy of basal ganglia and cerebellum	1	-1.40435
DB05294	MRCS syndrome	1	-1.40342
DB05294	Localized junctional epidermolysis bullosa non Herlitz type	2	-1.40308
DB05294	Congenital reticular ichthyosiform erythroderma	2	-1.40177
DB05294	Constitutional megaloblastic anemia with severe neurologic disease	1	-1.40093
DB05294	Porokeratotic eccrine ostial and dermal duct nevus	1	-1.39716
DB05294	Megalencephaly capillary malformation polymicrogyria syndrome	1	-1.39649
DB05294	Centripetalis recessive dystrophic epidermolysis bullosa	1	-1.39585
DB05294	Encephalopathy due to prosaposin deficiency	1	-1.39527
DB05294	Autosomal dominant Charcot Marie Tooth disease type 2M	1	-1.39375
DB05294	Axenfeld Rieger syndrome	2	-1.3935
DB05294	Familial Mediterranean fever	1	-1.39277
DB05294	Malignant epithelial tumor of salivary glands	1	-1.39123
DB05294	Infantile Refsum disease	12	-1.39044
DB05294	Phosphoserine aminotransferase deficiency	1	-1.38796
DB05294	Lysinuric protein intolerance	1	-1.38761
DB05294	Knuckle pads leukonychia sensorineural deafness palmoplantar hyperkeratosis syndrome	1	-1.38704
DB05294	Hemihyperplasia multiple lipomatosis syndrome	1	-1.38621
DB05294	Hyperinsulinism due to HNF4A deficiency	1	-1.38561
DB05294	CLN5 disease	1	-1.38438
DB05294	Multiple endocrine neoplasia type 2A	1	-1.38341
DB05294	Palmoplantar keratoderma deafness syndrome	1	-1.37945
DB05294	Recessive dystrophic epidermolysis bullosa generalized other	1	-1.3783
DB05294	Oculopharyngeal muscular dystrophy	1	-1.37542
DB05294	GTP cyclohydrolase I deficiency	1	-1.37542
DB05294	Pretibial dystrophic epidermolysis bullosa	1	-1.37505
DB05294	Best vitelliform macular dystrophy	1	-1.37337
DB05294	Beh?et disease	10	-1.37281
DB05294	Glycogen storage disease due to GLUT2 deficiency	1	-1.37249
DB05294	Mendelian susceptibility to mycobacterial diseases due to complete IFNgammaR1 deficiency	1	-1.37143
DB05294	B cell chronic lymphocytic leukemia	5	-1.36936
DB05294	X linked dominant chondrodysplasia Chassaing Lacombe type	1	-1.36936
DB05294	Sporadic pheochromocytoma	1	-1.36849
DB05294	Generalized resistance to thyroid hormone	1	-1.36341
DB05294	Monosomy 22q13	1	-1.36158
DB05294	Prader Willi syndrome due to paternal deletion of 15q11q13 type 2	2	-1.3598
DB05294	Hypomyelination with brain stem and spinal cord involvement and leg spasticity	1	-1.35852
DB05294	Congenital intrauterine infection like syndrome	1	-1.35726
DB05294	Large congenital melanocytic nevus	2	-1.35607
DB05294	Rieger anomaly	2	-1.35607
DB05294	Common variable immunodeficiency	9	-1.35558
DB05294	Hereditary elliptocytosis	4	-1.34891
DB05294	NARP syndrome	1	-1.34816
DB05294	Autosomal recessive hyper IgE syndrome due to TYK2 deficiency	1	-1.34715
DB05294	Familial apolipoprotein C II deficiency	1	-1.34549
DB05294	Ehlers Danlos syndrome type 7B	1	-1.34275
DB05294	Brachydactyly type E	2	-1.34063
DB05294	Familial isolated arrhythmogenic ventricular dysplasia right dominant form	12	-1.33686
DB05294	Congenital isolated ACTH deficiency	1	-1.3368
DB05294	Hemolytic anemia due to diphosphoglycerate mutase deficiency	1	-1.33469
DB05294	Congenital muscular dystrophy Ullrich type	3	-1.3338
DB05294	Megalencephaly polymicrogyria postaxial polydactyly hydrocephalus	3	-1.33062
DB05294	Giant axonal neuropathy	1	-1.32673
DB05294	Prader Willi syndrome due to maternal uniparental disomy of chromosome 15	2	-1.32616
DB05294	Beckwith Wiedemann syndrome due to imprinting defect of 11p15	1	-1.31955
DB05294	Transient bullous dermolysis of the newborn	1	-1.31842
DB05294	Familial gestational hyperthyroidism	1	-1.31466
DB05294	Congenital brain dysgenesis due to glutamine synthetase deficiency	1	-1.31466
DB05294	Alobar holoprosencephaly	13	-1.31216
DB05294	Combined oxidative phosphorylation defect type 8	1	-1.31008
DB05294	Charcot Marie Tooth disease type 1A	1	-1.30698
DB05294	Juvenile polyposis of infancy	2	-1.30488
DB05294	Granulomatosis with polyangiitis	4	-1.30306
DB05294	Recessive dystrophic epidermolysis bullosa inversa	1	-1.30187
DB05294	Smith McCort dysplasia	1	-1.30072
DB05294	Sporadic secreting paraganglioma	1	-1.29881
DB05294	Pseudoachondroplasia	1	-1.29794
DB05294	Prader Willi syndrome due to imprinting mutation	2	-1.29794
DB05294	Short stature due to isolated growth hormone deficiency with X linked hypogammaglobulinemia	2	-1.29794
DB05294	Dystrophic epidermolysis bullosa nails only	1	-1.29731
DB05294	Normosmic congenital hypogonadotropic hypogonadism	15	-1.29709
DB05294	Autosomal dominant familial hematuria retinal arteriolar tortuosity contractures	1	-1.29707
DB05294	Obesity due to leptin receptor gene deficiency	1	-1.29452
DB05294	Abetalipoproteinemia	1	-1.29406
DB05294	Hypoplastic amelogenesis imperfecta	2	-1.29328
DB05294	Primary failure of tooth eruption	1	-1.28966
DB05294	Autosomal recessive systemic lupus erythematosus	1	-1.28943
DB05294	Postaxial polydactyly type A bilateral	2	-1.28834
DB05294	Punctate palmoplantar keratoderma type 1	2	-1.28794
DB05294	Classic multiminicore myopathy	3	-1.28779
DB05294	Typical nemaline myopathy	5	-1.28702
DB05294	KID syndrome	2	-1.28508
DB05294	Selective pituitary resistance to thyroid hormone	1	-1.2832
DB05294	Ehlers Danlos syndrome type 2	2	-1.28281
DB05294	Hereditary clear cell renal cell carcinoma	3	-1.28093
DB05294	Loeys Dietz syndrome	2	-1.28074
DB05294	Familial hyperprolactinemia	1	-1.27955
DB05294	Intermediate nemaline myopathy	4	-1.27898
DB05294	Keratoderma hereditarium mutilans	1	-1.27515
DB05294	Congenital adrenal hyperplasia due to 17 alpha hydroxylase deficiency	1	-1.27138
DB05294	Epidermolysis bullosa simplex superficialis	1	-1.26576
DB05294	Null syndrome	1	-1.26539
DB05294	Campomelic dysplasia	1	-1.26247
DB05294	Prader Willi syndrome due to paternal deletion of 15q11q13 type 1	2	-1.25995
DB05294	Autosomal dominant mendelian susceptibility to mycobacterial diseases due to partial IFNgammaR2 deficiency	1	-1.25399
DB05294	X linked intellectual disability psychosis macroorchidism	1	-1.2538
DB05294	Poikiloderma with neutropenia	1	-1.25197
DB05294	Narcolepsy cataplexy	6	-1.24479
DB05294	Methylmalonic acidemia with homocystinuria type cblJ	1	-1.24409
DB05294	Autosomal dominant dopa responsive dystonia	1	-1.24148
DB05294	LOC syndrome	1	-1.23995
DB05294	Lobar holoprosencephaly	13	-1.23851
DB05294	Multiple paragangliomas associated with polycythemia	1	-1.23816
DB05294	Maternally inherited spastic paraplegia	1	-1.23802
DB05294	Hereditary diffuse leukoencephalopathy with axonal spheroids and pigmented glia	1	-1.23443
DB05294	Autosomal dominant intermediate Charcot Marie Tooth disease type B	1	-1.23179
DB05294	Mitochondrial non syndromic sensorineural deafness with susceptibility to aminoglycoside exposure	2	-1.23117
DB05294	Hypothyroidism due to TSH receptor mutations	1	-1.23022
DB05294	Porencephaly microcephaly bilateral congenital cataract syndrome	1	-1.22728
DB05294	Ring dermoid of cornea	1	-1.22602
DB05294	Silver Russell syndrome due to 11p15 microduplication	1	-1.22406
DB05294	Hemihypertrophy	1	-1.22191
DB05294	Waardenburg syndrome type 3	1	-1.22186
DB05294	Helicoid peripapillary chorioretinal degeneration	1	-1.22068
DB05294	X linked hypohidrotic ectodermal dysplasia	2	-1.21497
DB05294	Combined cervical dystonia	1	-1.21446
DB05294	Lacrimoauriculodentodigital syndrome	3	-1.2125
DB05294	Pierson syndrome	1	-1.21219
DB05294	ALK positive anaplastic large cell lymphoma	1	-1.211
DB05294	Mendelian susceptibility to mycobacterial diseases due to complete IFNgammaR2 deficiency	1	-1.20945
DB05294	Persistent polyclonal B cell lymphocytosis	1	-1.20927
DB05294	Familial hypodysfibrinogenemia	3	-1.20606
DB05294	Germinoma of the central nervous system	1	-1.20605
DB05294	Autosomal dominant non syndromic sensorineural deafness type DFNA	26	-1.20159
DB05294	Fetal brain disruption sequence	1	-1.19858
DB05294	Dystrophic epidermolysis bullosa pruriginosa	1	-1.19713
DB05294	Autosomal recessive proximal renal tubular acidosis	1	-1.19684
DB05294	Bethlem myopathy	3	-1.19625
DB05294	Neonatal adrenoleukodystrophy	12	-1.19465
DB05294	Childhood onset autosomal recessive myopathy with external ophthalmoplegia	1	-1.1941
DB05294	Polyglucosan body myopathy	1	-1.19385
DB05294	Autosomal dominant non syndromic intellectual disability	14	-1.19312
DB05294	Beckwith Wiedemann syndrome due to NSD1 mutation	1	-1.18975
DB05294	Isolated Pierre Robin syndrome	1	-1.18892
DB05294	Autosomal recessive Kenny Caffey syndrome	1	-1.18872
DB05294	Waardenburg syndrome type 1	1	-1.18779
DB05294	Hereditary isolated aplastic anemia	3	-1.18738
DB05294	Minimal pigment oculocutaneous albinism type 1	1	-1.18086
DB05294	Trisomy Xq28	1	-1.17822
DB05294	Haddad syndrome	3	-1.17431
DB05294	Infantile nephronophthisis	2	-1.17423
DB05294	Trichorhinophalangeal syndrome type 1 and 3	1	-1.1737
DB05294	Combined immunodeficiency due to MALT1 deficiency	1	-1.17254
DB05294	FBLN1 related developmental delay central nervous system anomaly syndactyly syndrome	1	-1.17217
DB05294	Berardinelli Seip congenital lipodystrophy	5	-1.172
DB05294	Essential thrombocythemia	6	-1.17057
DB05294	?land Islands eye disease	1	-1.16917
DB05294	Acral dystrophic epidermolysis bullosa	1	-1.16815
DB05294	T B+ severe combined immunodeficiency due to gamma chain deficiency	1	-1.16815
DB05294	Atypical Gaucher disease due to saposin C deficiency	1	-1.16769
DB05294	Isolated thyrotropin releasing hormone deficiency	1	-1.16561
DB05294	Synpolydactyly type 1	1	-1.1651
DB05294	Hereditary thrombophilia due to congenital antithrombin deficiency	1	-1.16441
DB05294	Rett syndrome	1	-1.16441
DB05294	Autosomal dominant hyperinsulinism due to Kir6 2 deficiency	1	-1.16365
DB05294	Intellectual disability hyperkinetic movement truncal ataxia syndrome	1	-1.16354
DB05294	Silver Russell syndrome due to an imprinting defect of 11p15	1	-1.16276
DB05294	Familial afibrinogenemia	3	-1.16069
DB05294	St?ve Wiedemann syndrome	1	-1.16015
DB05294	Spondyloepimetaphyseal dysplasia with multiple dislocations	1	-1.15798
DB05294	Mantle cell lymphoma	2	-1.15356
DB05294	Juvenile absence epilepsy	1	-1.15257
DB05294	Cyclic neutropenia	1	-1.15174
DB05294	Atypical chronic myeloid leukemia	1	-1.15056
DB05294	X linked agammaglobulinemia	1	-1.15042
DB05294	Hereditary cerebral hemorrhage with amyloidosis Dutch type	1	-1.14961
DB05294	X linked intellectual disability Siderius type	1	-1.14806
DB05294	Autosomal recessive limb girdle muscular dystrophy type 2S	1	-1.14752
DB05294	Autosomal recessive cerebellar ataxia epilepsy intellectual disability syndrome due to WWOX deficiency	1	-1.14708
DB05294	Intellectual disability Birk Barel type	1	-1.14654
DB05294	Hereditary inclusion body myopathy joint contractures ophthalmoplegia	1	-1.14478
DB05294	6q16 deletion syndrome	1	-1.14455
DB05294	P2Y12 defect	1	-1.14422
DB05294	Pelizaeus Merzbacher disease connatal form	1	-1.14295
DB05294	Autosomal recessive mendelian susceptibility to mycobacterial diseases due to partial IFNgammaR2 deficiency	1	-1.14223
DB05294	Alagille syndrome due to 20p12 microdeletion	1	-1.1386
DB05294	Spastic paraplegia type 2	1	-1.1386
DB05294	Congenital plasminogen activator inhibitor type 1 deficiency	1	-1.13733
DB05294	Autosomal recessive hyperinsulinism due to Kir6 2 deficiency	1	-1.13707
DB05294	Alveolar rhabdomyosarcoma	3	-1.13523
DB05294	Transient infantile hypertriglyceridemia and hepatosteatosis	1	-1.13468
DB05294	Autosomal recessive severe congenital neutropenia due to CSF3R deficiency	1	-1.13389
DB05294	Oculocutaneous albinism type 1A	1	-1.13286
DB05294	Familial hypofibrinogenemia	3	-1.13271
DB05294	Severe neonatal onset encephalopathy with microcephaly	1	-1.13129
DB05294	Spondyloepiphyseal dysplasia congenita	1	-1.13119
DB05294	Pontocerebellar hypoplasia type 10	1	-1.13073
DB05294	Aplasia of lacrimal and salivary glands	1	-1.13013
DB05294	Autosomal dominant Charcot Marie Tooth disease type 2L	1	-1.12877
DB05294	Synpolydactyly type 2	1	-1.12841
DB05294	Trismus pseudocamptodactyly	1	-1.12834
DB05294	LAMB2 related infantile onset nephrotic syndrome	1	-1.12822
DB05294	Temperature sensitive oculocutaneous albinism type 1	1	-1.12781
DB05294	Hyper IgM syndrome type 5	1	-1.12181
DB05294	Neurofibromatosis type 3	4	-1.11958
DB05294	Ehlers Danlos syndrome vascular type	2	-1.11912
DB05294	Diazoxide resistant focal hyperinsulinism due to Kir6 2 deficiency	1	-1.1169
DB05294	Pelizaeus Merzbacher disease classic form	1	-1.11625
DB05294	Autosomal recessive spastic paraplegia type 20	1	-1.11583
DB05294	Wagner disease	1	-1.11491
DB05294	Hereditary hyperferritinemia with congenital cataracts	1	-1.11342
DB05294	Usher syndrome type 2	3	-1.11175
DB05294	Kostmann syndrome	1	-1.11112
DB05294	Hyperuricemia pulmonary hypertension renal failure alkalosis syndrome	1	-1.10999
DB05294	Brachyolmia amelogenesis imperfecta syndrome	1	-1.10887
DB05294	Autosomal recessive ataxia due to PEX10 deficiency	1	-1.10883
DB05294	Intellectual disability developmental delay contractures syndrome	1	-1.10573
DB05294	Familial clubfoot due to PITX1 point mutation	1	-1.10215
DB05294	Spinocerebellar ataxia type 28	1	-1.10196
DB05294	Axenfeld anomaly	2	-1.10187
DB05294	Sanjad Sakati syndrome	1	-1.10094
DB05294	Adult onset foveomacular vitelliform dystrophy	2	-1.09931
DB05294	Familial hyperthyroidism due to mutations in TSH receptor	1	-1.0983
DB05294	Oculocutaneous albinism type 1B	1	-1.09775
DB05294	Early onset epileptic encephalopathy cortical blindness intellectual disability facial dysmorphism syndrome	1	-1.09512
DB05294	Familial steroid resistant nephrotic syndrome with sensorineural deafness	1	-1.09141
DB05294	Oral antidiabetic drugs toxicity or dose selection	1	-1.091
DB05294	Isolated cloverleaf skull syndrome	1	-1.08881
DB05294	Intrahepatic cholestasis of pregnancy	3	-1.08841
DB05294	Young adult onset distal hereditary motor neuropathy	1	-1.08721
DB05294	Mitochondrial DNA depletion syndrome encephalomyopathic form with renal tubulopathy	1	-1.08542
DB05294	Adrenocortical carcinoma	1	-1.08498
DB05294	Familial clubfoot due to 5q31 microdeletion	1	-1.08456
DB05294	Brachydactyly elbow wrist dysplasia	1	-1.07916
DB05294	Autosomal dominant secondary polycythemia	2	-1.0787
DB05294	CLN1 disease	1	-1.07641
DB05294	Autosomal recessive non syndromic sensorineural deafness type DFNB	37	-1.07541
DB05294	Alpha 1 antichymotrypsin deficiency	1	-1.07388
DB05294	Intermediate DEND syndrome	1	-1.0735
DB05294	Adult onset chronic progressive external ophthalmoplegia with mitochondrial myopathy	2	-1.07308
DB05294	Bathing suit ichthyosis	1	-1.07223
DB05294	Infantile systemic hyalinosis	1	-1.07223
DB05294	Combined immunodeficiency due to ORAI1 deficiency	1	-1.07129
DB05294	Hydranencephaly	1	-1.06922
DB05294	Lissencephaly due to TUBA1A mutation	1	-1.06786
DB05294	Childhood onset nemaline myopathy	5	-1.06786
DB05294	Familial lipoprotein lipase deficiency	1	-1.06371
DB05294	T B+ severe combined immunodeficiency due to CD3delta/CD3epsilon/CD3zeta	3	-1.06145
DB05294	Fetal akinesia cerebral and retinal hemorrhage syndrome	1	-1.06141
DB05294	Autosomal recessive axonal neuropathy with neuromyotonia	1	-1.05963
DB05294	Hereditary cerebral hemorrhage with amyloidosis Arctic type	1	-1.05883
DB05294	Ependymoma	1	-1.05828
DB05294	Cholangiocarcinoma	1	-1.05791
DB05294	Kallmann syndrome	16	-1.05332
DB05294	Familial primary hypomagnesemia with hypercalciuria and nephrocalcinosis without severe ocular involvement	1	-1.05197
DB05294	Familial hypospadias	1	-1.04984
DB05294	Pelizaeus Merzbacher disease in female carriers	1	-1.0475
DB05294	Early onset spastic ataxia neuropathy syndrome	1	-1.04603
DB05294	Jervell and Lange Nielsen syndrome	2	-1.04492
DB05294	Bilateral perisylvian polymicrogyria	2	-1.04447
DB05294	Paroxysmal dystonic choreathetosis with episodic ataxia and spasticity	1	-1.04434
DB05294	Muscle eye brain disease with bilateral multicystic leucodystrophy	1	-1.04407
DB05294	Saethre Chotzen syndrome	3	-1.04122
DB05294	Congenital non bullous ichthyosiform erythroderma	2	-1.03971
DB05294	Neuroferritinopathy	1	-1.03971
DB05294	Multiple fibroadenoma of the breast	1	-1.03707
DB05294	Immunodeficiency due to interleukin 1 receptor associated kinase 4 deficiency	1	-1.03664
DB05294	External auditory canal aplasia/hypoplasia	1	-1.03661
DB05294	Wilson disease	1	-1.03387
DB05294	Moyamoya disease	2	-1.0337
DB05294	ALK positive large B cell lymphoma	1	-1.0337
DB05294	Neu Laxova syndrome	2	-1.03325
DB05294	Tuberous sclerosis	2	-1.03308
DB05294	Kennedy disease	1	-1.03154
DB05294	DITRA	1	-1.03068
DB05294	Renal cysts and diabetes syndrome	2	-1.02908
DB05294	Genetic hyperferritinemia without iron overload	1	-1.02684
DB05294	Ataxia telangiectasia variant	1	-1.02664
DB05294	Fatal mitochondrial disease due to combined oxidative phosphorylation deficiency 3	1	-1.02661
DB05294	Autosomal recessive limb girdle muscular dystrophy type 2A	1	-1.02572
DB05294	Hereditary neutrophilia	1	-1.0249
DB05294	Metabolic myopathy due to lactate transporter defect	1	-1.02477
DB05294	Autosomal dominant Charcot Marie Tooth disease type 2N	1	-1.02414
DB05294	Familial renal amyloidosis due to fibrinogen A alpha chain variant	1	-1.02169
DB05294	Legg Calv? Perthes disease	1	-1.0202
DB05294	Anhidrotic ectodermal dysplasia immunodeficiency osteopetrosis lymphedema syndrome	1	-1.01959
DB05294	Zygodactyly type 3	1	-1.01912
DB05294	Congenital cataract progressive muscular hypotonia hearing loss developmental delay	1	-1.01824
DB05294	Achondrogenesis type 1A	1	-1.01808
DB05294	Congenital factor XII deficiency	1	-1.01649
DB05294	Craniofacial deafness hand syndrome	1	-1.01419
DB05294	Familial primary localized cutaneous amyloidosis	2	-1.0135
DB05294	Familial bicuspid aortic valve	2	-1.01324
DB05294	Dyssegmental dysplasia Silverman Handmaker type	1	-1.01233
DB05294	Papilloma of choroid plexus	1	-1.0118
DB05294	Roussy L?vy syndrome	2	-1.0118
DB05294	Borjeson Forssman Lehmann syndrome	1	-1.01028
DB05294	Hereditary angioedema type 3	1	-1.00974
DB05294	Acral self healing collodion baby	1	-1.00897
DB05294	Congenital adrenal hyperplasia due to cytochrome P450 oxidoreductase deficiency	1	-1.0088
DB05294	46XY complete gonadal dysgenesis	8	-1.00842
DB05294	Hyperlipoproteinemia type 3	1	-1.00842
DB05294	Mitochondrial DNA depletion syndrome encephalomyopathic form with variable craniofacial anomalies	1	-1.00721
DB05294	Congenital lethal myopathy Compton North type	1	-1.00319
DB05294	Partial acquired lipodystrophy	1	-1.00253
DB05294	Late infantile CACH syndrome	5	-1.00042
DB05294	Walker Warburg syndrome	6	-1
DB05294	Autosomal recessive limb girdle muscular dystrophy type 2H	1	-0.996746
DB05294	Autosomal recessive spastic paraplegia type 48	1	-0.996259
DB05294	Glycogen storage disease due to muscle and heart glycogen synthase deficiency	1	-0.995565
DB05294	Susceptibility to respiratory infections associated with CD8alpha chain mutation	1	-0.995038
DB05294	Machado Joseph disease type 1	1	-0.994352
DB05294	Hereditary coproporphyria	1	-0.993448
DB05294	Metachromatic leukodystrophy adult form	2	-0.992835
DB05294	Autosomal dominant intermediate Charcot Marie Tooth disease type C	1	-0.992581
DB05294	Lipoprotein glomerulopathy	1	-0.990152
DB05294	Athyreosis	5	-0.988523
DB05294	Juvenile hyaline fibromatosis	1	-0.988498
DB05294	Woolly hair palmoplantar keratoderma syndrome	1	-0.987878
DB05294	Smith Magenis syndrome	2	-0.986969
DB05294	Hereditary cerebral hemorrhage with amyloidosis Iowa type	1	-0.985706
DB05294	5q35 microduplication syndrome	1	-0.985357
DB05294	Keratosis follicularis spinulosa decalvans	2	-0.985136
DB05294	Juvenile or adult CACH syndrome	5	-0.984102
DB05294	Kearns Sayre syndrome	2	-0.98341
DB05294	Glutaryl CoA dehydrogenase deficiency	1	-0.981677
DB05294	Congenital high molecular weight kininogen deficiency	1	-0.981462
DB05294	Congenital lactic acidosis Saguenay Lac Saint Jean type	1	-0.980613
DB05294	Spinocerebellar ataxia type 40	1	-0.980274
DB05294	Neurologic Waardenburg Shah syndrome	1	-0.979572
DB05294	Chronic neutrophilic leukemia	1	-0.979572
DB05294	Hemolytic anemia due to adenylate kinase deficiency	1	-0.977466
DB05294	Familial lambdoid synostosis	1	-0.974452
DB05294	Dopa responsive dystonia due to sepiapterin reductase deficiency	1	-0.974433
DB05294	Pelizaeus Merzbacher disease transitional form	1	-0.973863
DB05294	Congenital non communicating hydrocephalus	1	-0.971384
DB05294	Small cell carcinoma of the ovary	1	-0.971286
DB05294	Charcot Marie Tooth disease type 4F	1	-0.970725
DB05294	Rubinstein Taybi syndrome due to EP300 haploinsufficiency	1	-0.970318
DB05294	Encephalopathy due to GLUT1 deficiency	1	-0.970292
DB05294	46XX ovotesticular disorder of sex development	2	-0.969018
DB05294	VACTERL/VATER association	1	-0.968004
DB05294	Achondroplasia	1	-0.967449
DB05294	Prader Willi like syndrome due to point mutation	1	-0.967408
DB05294	Platyspondylic dysplasia Torrance type	1	-0.966187
DB05294	Hereditary cerebral hemorrhage with amyloidosis Italian type	1	-0.965616
DB05294	Self healing collodion baby	2	-0.961017
DB05294	Combined immunodeficiency T+ B+ due to partial RAG1 deficiency	1	-0.960988
DB05294	Pyogenic bacterial infections due to MyD88 deficiency	1	-0.960769
DB05294	Alagille syndrome due to a JAG1 point mutation	1	-0.95957
DB05294	Familial retinal arterial macroaneurysm	1	-0.957386
DB05294	Autosomal dominant beta2 microglobulinic amyloidosis	1	-0.956598
DB05294	Hereditary cryohydrocytosis with reduced stomatin	1	-0.956532
DB05294	Sorsbys fundus dystrophy	1	-0.955295
DB05294	Hereditary cerebral hemorrhage with amyloidosis Piedmont type	1	-0.953998
DB05294	RIDDLE syndrome	1	-0.953463
DB05294	16q24 3 microdeletion syndrome	1	-0.952682
DB05294	Waldenstr?m macroglobulinemia	1	-0.95204
DB05294	Phosphoenolpyruvate carboxykinase 1 deficiency	1	-0.951479
DB05294	Autosomal dominant rhegmatogenous retinal detachment	1	-0.949877
DB05294	Formiminoglutamic aciduria	1	-0.948652
DB05294	Autosomal recessive early onset inflammatory bowel disease	4	-0.947762
DB05294	Hypocalcified amelogenesis imperfecta	1	-0.945615
DB05294	Incontinentia pigmenti	1	-0.94095
DB05294	Dysspondyloenchondromatosis	1	-0.939793
DB05294	Hypotrichosis deafness syndrome	1	-0.937299
DB05294	Glycogen storage disease due to glycogen debranching enzyme deficiency	1	-0.936995
DB05294	Schwartz Jampel syndrome	1	-0.934551
DB05294	Obesity due to congenital leptin deficiency	1	-0.9319
DB05294	Progressive sensorineural hearing loss hypertrophic cardiomyopathy	1	-0.931027
DB05294	Dilated cardiomyopathy with ataxia	1	-0.929455
DB05294	Developmental delay with autism spectrum disorder and gait instability	1	-0.927094
DB05294	Complete androgen insensitivity syndrome	1	-0.923872
DB05294	Achondrogenesis type 2	1	-0.923616
DB05294	Hirschsprung disease	7	-0.922958
DB05294	Ehlers Danlos syndrome hypermobility type	1	-0.922809
DB05294	Isolated aniridia	1	-0.921057
DB05294	X linked mendelian susceptibility to mycobacterial diseases due to IKBKG deficiency	1	-0.919814
DB05294	Squamous cell carcinoma of head and neck	2	-0.919474
DB05294	Brachydactyly syndactyly Zhao type	1	-0.919298
DB05294	Acatalasemia	1	-0.91822
DB05294	Sheldon Hall syndrome	3	-0.915968
DB05294	Autosomal recessive spastic paraplegia type 58	1	-0.914702
DB05294	3M syndrome	2	-0.914096
DB05294	Hyperinsulinism due to UCP2 deficiency	1	-0.913913
DB05294	Familial hypocalciuric hypercalcemia type 2	1	-0.912702
DB05294	Thyroid hypoplasia	5	-0.910064
DB05294	Juvenile nephronophthisis	3	-0.90908
DB05294	Hereditary diffuse gastric cancer	2	-0.908759
DB05294	Sotos syndrome	3	-0.908759
DB05294	Microlissencephaly	1	-0.907815
DB05294	Aneurysm osteoarthritis syndrome	1	-0.90757
DB05294	Severe intellectual disability and progressive spastic paraplegia	4	-0.900648
DB05294	Infantile Krabbe disease	2	-0.900196
DB05294	Retinal arterial tortuosity	1	-0.899754
DB05294	Syndactyly type 5	1	-0.899023
DB05294	Autosomal dominant spastic paraplegia type 13	1	-0.896316
DB05294	Microcystic corneal dystrophy	1	-0.8954
DB05294	Nephrogenic syndrome of inappropriate antidiuresis	1	-0.894737
DB05294	Microcytic anemia with liver iron overload	1	-0.893773
DB05294	Huntington disease like 2	1	-0.891855
DB05294	Lamellar ichthyosis	2	-0.890662
DB05294	Obesity due to CEP19 deficiency	1	-0.890092
DB05294	Pyruvate dehydrogenase E3 deficiency	1	-0.887905
DB05294	Czech dysplasia metatarsal type	1	-0.887905
DB05294	GM2 gangliosidosis AB variant	1	-0.887891
DB05294	Autosomal dominant keratitis	1	-0.886834
DB05294	Adams Oliver syndrome	3	-0.886834
DB05294	Partial androgen insensitivity syndrome	1	-0.884351
DB05294	Ehlers Danlos syndrome type 7A	1	-0.88214
DB05294	Autosomal recessive spastic paraplegia type 59	1	-0.881943
DB05294	Pelizaeus Merzbacher like disease due to HSPD1 mutation	1	-0.880208
DB05294	Granular corneal dystrophy type I	1	-0.878438
DB05294	Autosomal recessive limb girdle muscular dystrophy type 2B	1	-0.878108
DB05294	2p21 microdeletion syndrome	3	-0.876773
DB05294	Costello syndrome	1	-0.874961
DB05294	Machado Joseph disease type 3	1	-0.874879
DB05294	Ovarioleukodystrophy	5	-0.873231
DB05294	Carbamoyl phosphate synthase deficiency	1	-0.872524
DB05294	Congenital adrenal hyperplasia due to 11 beta hydroxylase deficiency	1	-0.870544
DB05294	Classic homocystinuria	1	-0.870388
DB05294	Renal coloboma syndrome	1	-0.866527
DB05294	Spondyloperipheral dysplasia short ulna	1	-0.866471
DB05294	Autosomal recessive spastic paraplegia type 70	1	-0.865302
DB05294	Congenital or early infantile CACH syndrome	5	-0.864357
DB05294	Hyper IgM syndrome type 3	1	-0.864088
DB05294	46XX testicular disorder of sex development	3	-0.864088
DB05294	Autosomal dominant Charcot Marie Tooth disease type 2U	1	-0.862933
DB05294	Machado Joseph disease type 2	1	-0.862181
DB05294	Acute megakaryoblastic leukemia without Down syndrome	2	-0.860916
DB05294	Congenital muscular dystrophy with integrin alpha 7 deficiency	1	-0.859649
DB05294	Joubert syndrome with oculorenal defect	5	-0.856723
DB05294	Familial cutaneous telangiectasia and oropharyngeal predisposition cancer syndrome	1	-0.855949
DB05294	Distal 17p13 3 microdeletion syndrome	1	-0.855779
DB05294	Foveal hypoplasia presenile cataract	1	-0.855579
DB05294	Mandibular hypoplasia deafness progeroid syndrome	1	-0.855363
DB05294	Seckel syndrome	8	-0.85429
DB05294	Hereditary cerebral hemorrhage with amyloidosis Flemish type	1	-0.851584
DB05294	Usher syndrome type 1	5	-0.85136
DB05294	Microcephaly capillary malformation syndrome	1	-0.84663
DB05294	Obesity due to SIM1 deficiency	1	-0.844915
DB05294	Nuclear cataract	8	-0.843137
DB05294	Short stature auditory canal atresia mandibular hypoplasia skeletal anomalies syndrome	1	-0.840981
DB05294	Prune belly syndrome	1	-0.839863
DB05294	Mild spondyloepiphyseal dysplasia due to COL2A1 mutation with early onset osteoarthritis	1	-0.839254
DB05294	Dyschromatosis symmetrica hereditaria	1	-0.838492
DB05294	KBG syndrome	1	-0.838452
DB05294	Hyperbiliverdinemia	1	-0.838381
DB05294	Familial avascular necrosis of femoral head	1	-0.836919
DB05294	Autosomal recessive limb girdle muscular dystrophy type 2P	1	-0.834352
DB05294	Renal hypoplasia bilateral	1	-0.83336
DB05294	Childhood onset hypophosphatasia	1	-0.831784
DB05294	Odontohypophosphatasia	1	-0.831342
DB05294	Buschke Ollendorff syndrome	1	-0.831071
DB05294	Stickler syndrome type 1	1	-0.829342
DB05294	Familial vascular leukoencephalopathy	1	-0.82837
DB05294	Thiel Behnke corneal dystrophy	1	-0.827799
DB05294	Birdshot chorioretinopathy	1	-0.827452
DB05294	15q14 microdeletion syndrome	1	-0.827382
DB05294	Metachromatic leukodystrophy late infantile form	2	-0.826056
DB05294	Sea blue histiocytosis	1	-0.825137
DB05294	X linked intellectual disability due to GRIA3 anomalies	1	-0.824617
DB05294	Inherited cancer predisposing syndrome due to biallelic BRCA2 mutations	1	-0.824273
DB05294	Lattice corneal dystrophy type I	1	-0.822179
DB05294	Rapid onset dystonia parkinsonism	1	-0.822179
DB05294	Ligneous conjunctivitis	1	-0.821954
DB05294	Wilson Turner syndrome	1	-0.819424
DB05294	Autosomal recessive spastic paraplegia type 11	1	-0.819283
DB05294	SHOX related short stature	1	-0.815642
DB05294	Mitochondrial non syndromic sensorineural deafness	2	-0.814405
DB05294	Isolated optic nerve hypoplasia	1	-0.813452
DB05294	Optic atrophy intellectual disability syndrome	1	-0.813129
DB05294	Cytomegalic congenital adrenal hypoplasia	1	-0.812479
DB05294	Lethal encephalopathy due to mitochondrial and peroxisomal fission defect	1	-0.811339
DB05294	Parathyroid carcinoma	1	-0.811283
DB05294	Muscular dystrophy with progressive weakness distal contractures and rigid spine	1	-0.811234
DB05294	Severe intellectual disability short stature behavioral troubles facial dysmorphism syndrome	1	-0.811022
DB05294	Acromelic frontonasal dysplasia	1	-0.809775
DB05294	Cryptosporidiosis chronic cholangitis liver disease	1	-0.809269
DB05294	Langer mesomelic dysplasia	1	-0.809173
DB05294	2q23 1 microdeletion syndrome	1	-0.808249
DB05294	Cataract with Y shaped suture opacities	3	-0.808127
DB05294	Severe achondroplasia developmental delay acanthosis nigricans	1	-0.808122
DB05294	Sudden infant death dysgenesis of the testes	1	-0.807182
DB05294	Crouzon syndrome acanthosis nigricans	1	-0.805749
DB05294	Osteogenesis imperfecta type 2	5	-0.8
DB05294	Severe combined immunodeficiency due to complete RAG1/2 deficiency	2	-0.79754
DB05294	L?ri Weill dyschondrosteosis	1	-0.79603
DB05294	Spinocerebellar ataxia type 5	1	-0.795629
DB05294	Reis B?cklers corneal dystrophy	1	-0.795557
DB05294	Dubin Johnson syndrome	1	-0.793999
DB05294	Spinocerebellar ataxia type 18	1	-0.792162
DB05294	Immunodeficiency due to an early component of complement deficiency	9	-0.79156
DB05294	Weissenbacher Zweymuller syndrome	2	-0.790893
DB05294	Hypochondroplasia	1	-0.790893
DB05294	Multiple epiphyseal dysplasia Beighton type	1	-0.789015
DB05294	Combined oxidative phosphorylation defect type 13	1	-0.78806
DB05294	Lymphangioleiomyomatosis	2	-0.786284
DB05294	Isolated breast aplasia	1	-0.784286
DB05294	Male infertility with azoospermia or oligozoospermia due to single gene mutation	5	-0.78181
DB05294	Non epidermolytic palmoplantar keratoderma	1	-0.780725
DB05294	Phakomatosis pigmentokeratotica	1	-0.780725
DB05294	Hypochondrogenesis	1	-0.780013
DB05294	Carney complex trismus pseudocamptodactyly syndrome	1	-0.778178
DB05294	Cranioectodermal dysplasia	2	-0.778083
DB05294	Connective tissue disorder due to lysyl hydroxylase 3 deficiency	1	-0.774455
DB05294	Fibrosarcoma	2	-0.772471
DB05294	Multicentric Castleman disease	1	-0.771182
DB05294	GAPO syndrome	1	-0.769186
DB05294	Infantile hypophosphatasia	1	-0.768661
DB05294	Athabaskan brainstem dysgenesis syndrome	1	-0.766778
DB05294	Dyskeratosis congenita	8	-0.765189
DB05294	Oculocutaneous albinism type 2	1	-0.763721
DB05294	Congenital cataract hypertrophic cardiomyopathy mitochondrial myopathy	2	-0.7635
DB05294	Acute neonatal citrullinemia type I	1	-0.761025
DB05294	Severe combined immunodeficiency due to IKK2 deficiency	1	-0.760021
DB05294	46XY disorder of sex development due to isolated 1720 lyase deficiency	3	-0.758273
DB05294	Hypoplasminogenemia	1	-0.75734
DB05294	Acute myeloid leukemia with t(8;21)(q22;q22) translocation	5	-0.7556
DB05294	Glutathione synthetase deficiency without 5 oxoprolinuria	1	-0.75462
DB05294	Wolcott Rallison syndrome	1	-0.754154
DB05294	Hemolytic anemia due to glutathione reductase deficiency	1	-0.753508
DB05294	Schizencephaly	4	-0.752036
DB05294	Primary immunodeficiency syndrome due to p14 deficiency	1	-0.750748
DB05294	Ehlers Danlos syndrome due to tenascin X deficiency	1	-0.749308
DB05294	Combined immunodeficiency with skin granulomas	2	-0.748915
DB05294	Brachytelephalangic chondrodysplasia punctata	1	-0.748719
DB05294	Epidermolysis bullosa simplex due to plakophilin deficiency	1	-0.748421
DB05294	Adult hypophosphatasia	1	-0.748155
DB05294	Benign familial neonatal infantile seizures	2	-0.747536
DB05294	SLC35A2 CDG	1	-0.744092
DB05294	Familial medullary thyroid carcinoma	2	-0.741312
DB05294	Synaptic congenital myasthenic syndromes	2	-0.740135
DB05294	Acromegaloid facial appearance syndrome	1	-0.738704
DB05294	Hyperparathyroidism jaw tumor syndrome	1	-0.738105
DB05294	Multiple endocrine neoplasia type 1	5	-0.738105
DB05294	Glutathione synthetase deficiency with 5 oxoprolinuria	1	-0.737669
DB05294	Acute myeloid leukemia with inv3(p21;q26 2) or t(3;3)(p21;q26 2)	2	-0.735136
DB05294	Granular corneal dystrophy type II	1	-0.73241
DB05294	Goldberg Shprintzen megacolon syndrome	1	-0.731975
DB05294	Familial isolated trichomegaly	1	-0.730244
DB05294	Miller Dieker syndrome	3	-0.729801
DB05294	Juvenile myoclonic epilepsy	5	-0.729158
DB05294	Mild phenylketonuria	1	-0.728321
DB05294	Ichthyosis hypotrichosis syndrome	1	-0.7269
DB05294	Caffey disease	1	-0.726848
DB05294	Bowen Conradi syndrome	1	-0.726504
DB05294	Autosomal recessive spastic paraplegia type 53	1	-0.723979
DB05294	Ablepharon macrostomia syndrome	1	-0.723295
DB05294	Spondyloepimetaphyseal dysplasia congenita Strudwick type	1	-0.72209
DB05294	Chudley McCullough syndrome	1	-0.721594
DB05294	Friedreich ataxia	1	-0.719617
DB05294	Distal myopathy with posterior leg and anterior hand involvement	1	-0.719425
DB05294	Autosomal dominant primary hypomagnesemia with hypocalciuria	2	-0.718421
DB05294	Prenatal benign hypophosphatasia	1	-0.717117
DB05294	Glycogen storage disease due to muscle phosphorylase kinase deficiency	2	-0.716824
DB05294	Antenatal Bartter syndrome	2	-0.715822
DB05294	Leber plus disease	3	-0.715822
DB05294	Ataxia telangiectasia	1	-0.712697
DB05294	Renal pseudohypoaldosteronism type 1	1	-0.711673
DB05294	Xeroderma pigmentosum complementation group G	1	-0.711354
DB05294	Familial hypocalciuric hypercalcemia type 1	1	-0.710936
DB05294	IMAGe syndrome	1	-0.710179
DB05294	Severe generalized recessive dystrophic epidermolysis bullosa	2	-0.709883
DB05294	Non classic congenital lipoid adrenal hyperplasia due to STAR deficency	1	-0.706618
DB05294	Pilocytic astrocytoma	7	-0.705811
DB05294	Brain dopamine serotonin vesicular transport disease	1	-0.704117
DB05294	Peripheral resistance to thyroid hormones	2	-0.703762
DB05294	Hypomyelination hypogonadotropic hypogonadism hypodontia	3	-0.702845
DB05294	FADD related immunodeficiency	1	-0.701665
DB05294	Metachromatic leukodystrophy juvenile form	2	-0.70098
DB05294	Cushing disease	1	-0.70014
DB05294	Tropical pancreatitis	2	-0.699704
DB05294	Geleophysic dysplasia	1	-0.697955
DB05294	Muenke syndrome	1	-0.696664
DB05294	Spinocerebellar ataxia type 17	1	-0.694117
DB05294	Ethylmalonic encephalopathy	1	-0.693109
DB05294	Intellectual disability craniofacial dysmorphism cryptorchidism	1	-0.692918
DB05294	Familial advanced sleep phase syndrome	2	-0.690648
DB05294	Spinocerebellar ataxia type 4	1	-0.689878
DB05294	Mucopolysaccharidosis type 7	1	-0.689283
DB05294	Adenine phosphoribosyltransferase deficiency	1	-0.687746
DB05294	Enchondromatosis	3	-0.687702
DB05294	3C syndrome	1	-0.68652
DB05294	Glycogen storage disease due to muscle beta enolase deficiency	1	-0.685994
DB05294	Hypermethioninemia due to glycine N methyltransferase deficiency	1	-0.684257
DB05294	Adult onset autosomal recessive sideroblastic anemia	1	-0.684202
DB05294	Synovial sarcoma	3	-0.683424
DB05294	Autoinflammatory syndrome with pyogenic bacterial infection and amylopectinosis	2	-0.68313
DB05294	Distal monosomy 1q	1	-0.68171
DB05294	Morning glory syndrome	1	-0.67915
DB05294	Hyperlipoproteinemia type 5	2	-0.67915
DB05294	Brody myopathy	1	-0.678753
DB05294	Spinocerebellar ataxia type 36	1	-0.678353
DB05294	Spondylometaphyseal dysplasia corner fracture type	1	-0.676716
DB05294	Non syndromic male infertility due to sperm motility disorder	4	-0.676423
DB05294	Frontonasal dysplasia severe microphthalmia severe facial clefting syndrome	1	-0.676418
DB05294	Congenital lactase deficiency	1	-0.676089
DB05294	Isolated osteopoikilosis	1	-0.676038
DB05294	Ehlers Danlos syndrome vascular like type	1	-0.675939
DB05294	Melorheostosis with osteopoikilosis	1	-0.675926
DB05294	Familial platelet syndrome with predisposition to acute myelogenous leukemia	1	-0.674926
DB05294	D glyceric aciduria	1	-0.674624
DB05294	NLRP12 associated hereditary periodic fever syndrome	1	-0.674343
DB05294	Barber Say syndrome	1	-0.673861
DB05294	Autosomal dominant severe congenital neutropenia	2	-0.67028
DB05294	Peutz Jeghers syndrome	1	-0.67028
DB05294	Mild hyperphenylalaninemia	1	-0.669456
DB05294	Monosomy 13q14	1	-0.667566
DB05294	Maternal phenylketonuria	1	-0.667202
DB05294	X linked myopathy with excessive autophagy	1	-0.66601
DB05294	Waardenburg Shah syndrome	3	-0.663506
DB05294	Cutis laxa with severe pulmonary gastrointestinal and urinary anomalies	1	-0.663425
DB05294	Endometrial stromal sarcoma	3	-0.661223
DB05294	Non seminomatous germ cell tumor of testis	2	-0.660827
DB05294	Digitotalar dysmorphism	4	-0.660827
DB05294	DEND syndrome	2	-0.659721
DB05294	Silver Russell syndrome due to a point mutation	1	-0.657596
DB05294	Congenital atransferrinemia	1	-0.656024
DB05294	Autosomal dominant brachyolmia	1	-0.653772
DB05294	Kniest dysplasia	1	-0.649688
DB05294	Aniridia cerebellar ataxia intellectual disability syndrome	1	-0.649063
DB05294	Hypertrichosis acromegaloid facial appearance syndrome	1	-0.648488
DB05294	CADASIL	1	-0.64671
DB05294	Paroxysmal exertion induced dyskinesia	2	-0.645967
DB05294	Autosomal recessive spastic ataxia of Charlevoix Saguenay	1	-0.645649
DB05294	Early onset autosomal dominant Alzheimer disease	4	-0.64438
DB05294	Spondylometaphyseal dysplasia Schmidt type	1	-0.643767
DB05294	46XY disorder of sex development adrenal insufficiency due to CYP11A1 deficiency	1	-0.642591
DB05294	Myhre syndrome	1	-0.641354
DB05294	Thanatophoric dysplasia type 2	1	-0.640968
DB05294	5 fluorouracil toxicity	2	-0.63789
DB05294	Marfan syndrome type 1	1	-0.636364
DB05294	X linked epilepsy learning disabilities behavior disorders	1	-0.636083
DB05294	Glucocorticoid resistance	1	-0.635999
DB05294	Hypomaturation amelogenesis imperfecta	3	-0.634991
DB05294	Focal facial dermal dysplasia type III	1	-0.634267
DB05294	Ichthyosis hypotrichosis sclerosing cholangitis	1	-0.634184
DB05294	Combined immunodeficiency due to CD3gamma deficiency	1	-0.633932
DB05294	Baraitser Winter syndrome	2	-0.633796
DB05294	Occipital encephalocele	1	-0.632831
DB05294	Classic phenylketonuria	1	-0.632175
DB05294	Barth syndrome	1	-0.632039
DB05294	Codeine toxicity	1	-0.632039
DB05294	Beckwith Wiedemann syndrome due to CDKN1C mutation	1	-0.631488
DB05294	Autosomal dominant congenital benign spinal muscular atrophy	1	-0.631169
DB05294	Autosomal recessive cutis laxa type 2B	1	-0.629656
DB05294	Polysyndactyly unilateral	1	-0.629114
DB05294	Muscle filaminopathy	1	-0.62773
DB05294	ADULT syndrome	1	-0.627705
DB05294	Perinatal lethal hypophosphatasia	1	-0.62691
DB05294	X linked sideroblastic anemia and ataxia	1	-0.623446
DB05294	X linked hyper IgM syndrome	1	-0.622359
DB05294	Arthrogryposis renal dysfunction cholestasis	2	-0.621614
DB05294	Benign familial neonatal epilepsy	2	-0.621374
DB05294	Neonatal severe primary hyperparathyroidism	1	-0.616599
DB05294	Pseudohyperaldosteronism type 2	1	-0.616316
DB05294	Autosomal recessive spastic paraplegia type 57	1	-0.616316
DB05294	Familial pancreatic carcinoma	8	-0.61522
DB05294	Vici syndrome	1	-0.613911
DB05294	Spasticity ataxia gait anomalies syndrome	1	-0.613874
DB05294	Classic galactosemia	1	-0.613139
DB05294	Glycogen storage disease due to glucose 6 phosphatase deficiency type a	1	-0.612843
DB05294	Hereditary sensory and autonomic neuropathy type 4	1	-0.609088
DB05294	Autosomal dominant limb girdle muscular dystrophy type 1D	1	-0.608947
DB05294	Congenital factor VII deficiency	1	-0.608431
DB05294	Thanatophoric dysplasia type 1	1	-0.606316
DB05294	KLHL9 related childhood onset distal myopathy	1	-0.605406
DB05294	1p31p32 microdeletion syndrome	1	-0.604615
DB05294	Familial expansile osteolysis	1	-0.60387
DB05294	Inherited isolated adrenal insufficiency due to CYP11A1 deficiency	1	-0.60359
DB05294	Lethal arteriopathy syndrome due to fibulin 4 deficiency	1	-0.603451
DB05294	Charcot Marie Tooth disease type 1C	1	-0.601725
DB05294	Bartter syndrome with hypocalcemia	1	-0.600645
DB05294	Hyperinsulinism due to HNF1A deficiency	1	-0.596699
DB05294	Muscular dystrophy Selcen type	1	-0.596461
DB05294	Dent disease type 1	1	-0.595491
DB05294	DL 2 hydroxyglutaric aciduria	1	-0.594737
DB05294	Familial pseudohyperkalemia	1	-0.593704
DB05294	Hereditary motor and sensory neuropathy Okinawa type	1	-0.593072
DB05294	Postaxial polydactyly type A unilateral	1	-0.592403
DB05294	Hereditary hypercarotenemia and vitamin A deficiency	1	-0.59097
DB05294	2q32q33 microdeletion syndrome	1	-0.589692
DB05294	Microcephalic primordial dwarfism Dauber type	1	-0.589506
DB05294	Pseudohypoparathyroidism type 1B	2	-0.588204
DB05294	Autosomal recessive chorioretinopathy microcephaly	2	-0.58738
DB05294	Revesz syndrome	1	-0.586688
DB05294	Autosomal dominant hypocalcemia	2	-0.584815
DB05294	Idiopathic juvenile osteoporosis	4	-0.584815
DB05294	Bosley Salih Alorainy syndrome	1	-0.583644
DB05294	Autosomal dominant Robinow syndrome	2	-0.582772
DB05294	Ataxia telangiectasia like disorder	1	-0.58196
DB05294	Von Willebrand disease type 2N	1	-0.57675
DB05294	Congenital mesoblastic nephroma	2	-0.57564
DB05294	Ehlers Danlos syndrome kyphoscoliotic and deafness type	1	-0.57523
DB05294	46XY partial gonadal dysgenesis	10	-0.573541
DB05294	Familial cerebral saccular aneurysm	3	-0.572546
DB05294	Maternal uniparental disomy of chromosome 14	1	-0.572238
DB05294	Craniosynostosis and dental anomalies	1	-0.571586
DB05294	Trichomegaly retina pigmentary degeneration dwarfism	1	-0.571041
DB05294	Autosomal recessive malignant osteopetrosis	3	-0.568514
DB05294	Congenital sucrase isomaltase deficiency without starch intolerance	1	-0.567139
DB05294	Feingold syndrome type 1	1	-0.566947
DB05294	AHDC1 related intellectual disability obstructive sleep apnea mild dysmorphism syndrome	1	-0.566702
DB05294	Hereditary thrombocytosis with transverse limb defect	1	-0.564152
DB05294	Resistance to tamoxifene	1	-0.563438
DB05294	Familial caudal dysgenesis	1	-0.562878
DB05294	Developmental delay due to methylmalonate semialdehyde dehydrogenase deficiency	1	-0.562792
DB05294	Progressive non fluent aphasia	7	-0.562392
DB05294	Osteopetrosis hypogammaglobulinemia	1	-0.562058
DB05294	Greenberg dysplasia	1	-0.562034
DB05294	Blau syndrome	1	-0.559914
DB05294	Craniorachischisis	1	-0.558559
DB05294	Hemimegalencephaly	2	-0.557767
DB05294	Holmes Gang syndrome	1	-0.557122
DB05294	Maternal 14q32 2 hypermethylation syndrome	1	-0.554795
DB05294	Pelizaeus Merzbacher like disease due to GJC2 mutation	1	-0.554448
DB05294	Psychomotor retardation due to S adenosylhomocysteine hydrolase deficiency	1	-0.553525
DB05294	Genetic recurrent myoglobinuria	2	-0.552744
DB05294	Dubowitz syndrome	2	-0.552306
DB05294	Immunodeficiency due to a late component of complements deficiency	7	-0.552126
DB05294	12q14 microdeletion syndrome	2	-0.551677
DB05294	Keratosis palmoplantaris striata	3	-0.549783
DB05294	Statin toxicity	1	-0.549629
DB05294	Classic congenital lipoid adrenal hyperplasia due to STAR deficency	1	-0.5488
DB05294	McLeod neuroacanthocytosis syndrome	1	-0.548387
DB05294	Camptodactyly tall stature scoliosis hearing loss	1	-0.547949
DB05294	Familial isolated dilated cardiomyopathy	37	-0.546958
DB05294	EEC syndrome	1	-0.546536
DB05294	Atrial septal defect sinus venosus type	1	-0.544033
DB05294	Hereditary retinoblastoma	2	-0.54259
DB05294	Exfoliative ichthyosis	1	-0.540444
DB05294	Late onset junctional epidermolysis bullosa	1	-0.540262
DB05294	Tetrahydrobiopterin responsive hyperphenylalaninemia/phenylketonuria	1	-0.538901
DB05294	Hypohidrotic ectodermal dysplasia with immunodeficiency	2	-0.537637
DB05294	Autosomal dominant Charcot Marie Tooth disease type 2C	1	-0.533764
DB05294	Baller Gerold syndrome	1	-0.533465
DB05294	Reynolds syndrome	1	-0.532508
DB05294	Distal myopathy with anterior tibial onset	1	-0.532492
DB05294	Neonatal Marfan syndrome	1	-0.52915
DB05294	RFT1 CDG	1	-0.529093
DB05294	Oculootodental syndrome	2	-0.526262
DB05294	Epithelial recurrent erosion dystrophy	1	-0.526223
DB05294	Sinoatrial node dysfunction and deafness	1	-0.525552
DB05294	Hereditary myopathy with lactic acidosis due to ISCU deficiency	1	-0.524821
DB05294	Rotor syndrome	2	-0.524502
DB05294	Congenital myopathy Paradas type	1	-0.524256
DB05294	Von Willebrand disease type 2B	1	-0.522628
DB05294	Bladder exstrophy	2	-0.522513
DB05294	MODY	11	-0.522453
DB05294	Agenesis of the corpus callosum intellectual disability coloboma micrognathia syndrome	1	-0.522453
DB05294	Alpha thalassemia X linked intellectual disability syndrome	1	-0.521644
DB05294	Paternal 14q32 2 hypomethylation syndrome	1	-0.52102
DB05294	X linked mendelian susceptibility to mycobacterial diseases due to CYBB deficiency	1	-0.520566
DB05294	17p13 3 microduplication syndrome	2	-0.520101
DB05294	Congenital dyserythropoietic anemia type I	2	-0.519849
DB05294	Acromicric dysplasia	1	-0.519071
DB05294	MYH9 related disease	1	-0.518519
DB05294	Guttmacher syndrome	1	-0.517842
DB05294	Acrocallosal syndrome	2	-0.517449
DB05294	Immune dysregulation polyendocrinopathy enteropathy X linked syndrome	1	-0.517086
DB05294	Dyschromatosis universalis	1	-0.517079
DB05294	Atypical hemolytic uremic syndrome with I factor anomaly	1	-0.516536
DB05294	Noonan syndrome like disorder with loose anagen hair	1	-0.514454
DB05294	Ocular coloboma	4	-0.513688
DB05294	Aldosterone producing adenoma with seizures and neurological abnormalities	1	-0.513206
DB05294	Supravalvular aortic stenosis	1	-0.510711
DB05294	Pancreatic hypoplasia diabetes congenital heart disease	1	-0.510707
DB05294	Autosomal dominant deafness onychodystrophy syndrome	1	-0.508001
DB05294	Pallister Hall syndrome	1	-0.507991
DB05294	Von Willebrand disease type 2A	1	-0.507093
DB05294	Channelopathy associated congenital insensitivity to pain	1	-0.505865
DB05294	Von Willebrand disease type 2M	1	-0.505676
DB05294	Ankyloblepharon ectodermal defects cleft lip/palate	1	-0.505676
DB05294	Atrial septal defect ostium primum type	1	-0.504648
DB05294	Autoimmune polyendocrinopathy type 1	1	-0.50395
DB05294	Amyotrophic lateral sclerosis type 4	1	-0.503871
DB05294	Singleton Merten dysplasia	2	-0.503509
DB05294	Parastremmatic dwarfism	1	-0.503258
DB05294	Methylmalonic acidemia with homocystinuria type cblX	1	-0.502797
DB05294	8p11 2 deletion syndrome	1	-0.502299
DB05294	Laurence Moon syndrome	1	-0.501612
DB05294	Raltegravir toxicity	1	-0.501003
DB05294	Beta thalassemia X linked thrombocytopenia	1	-0.500517
DB05294	Hereditary sclerosing poikiloderma with tendon and pulmonary involvement	1	-0.499603
DB05294	Obesity due to melanocortin 4 receptor deficiency	1	-0.499136
DB05294	Leydig cell hypoplasia due to LHB deficiency	1	-0.49783
DB05294	Spectrin associated autosomal recessive cerebellar ataxia	1	-0.497625
DB05294	Sialidosis type 1	1	-0.496689
DB05294	Hyperinsulinism hyperammonemia syndrome	1	-0.496141
DB05294	Carpenter Waziri syndrome	1	-0.495188
DB05294	Paroxysmal extreme pain disorder	1	-0.494299
DB05294	Hand foot genital syndrome	1	-0.493731
DB05294	Progeroid and marfanoid aspect lipodystrophy syndrome	1	-0.493626
DB05294	Stiff skin syndrome	1	-0.492986
DB05294	Isolated ATP synthase deficiency	4	-0.492493
DB05294	Cerebellar ataxia areflexia pes cavus optic atrophy sensorineural hearing loss	1	-0.492428
DB05294	Autosomal dominant omodysplasia	1	-0.492211
DB05294	Intellectual disability cataracts calcified pinnae myopathy	1	-0.491224
DB05294	Benign recurrent intrahepatic cholestasis type 2	1	-0.490526
DB05294	Congenital sucrase isomaltase deficiency with starch and lactose intolerance	1	-0.48956
DB05294	Microphthalmia Lenz type	2	-0.48956
DB05294	Congenital myopathy with internal nuclei and atypical cores	1	-0.488038
DB05294	Autosomal recessive spastic paraplegia type 69	1	-0.486534
DB05294	14q12 microdeletion syndrome	1	-0.486034
DB05294	Low phospholipid associated cholelithiasis	1	-0.485928
DB05294	Microcephaly complex motor and sensory axonal neuropathy	1	-0.484718
DB05294	Cree leukoencephalopathy	5	-0.483368
DB05294	Transient neonatal diabetes mellitus	3	-0.482438
DB05294	Saccharopinuria	1	-0.482249
DB05294	Hyper IgM syndrome type 2	1	-0.481997
DB05294	Spinocerebellar ataxia with axonal neuropathy type 2	2	-0.481997
DB05294	Methylmalonic aciduria due to transcobalamin receptor defect	1	-0.481759
DB05294	Miyoshi myopathy	1	-0.481373
DB05294	Hereditary cryohydrocytosis with normal stomatin	1	-0.480996
DB05294	Cerulean cataract	3	-0.480822
DB05294	Inherited acute myeloid leukemia	1	-0.480636
DB05294	Transaldolase deficiency	1	-0.480384
DB05294	Ataxia hypogonadism choroidal dystrophy	1	-0.480226
DB05294	Hereditary North American Indian childhood cirrhosis	1	-0.479229
DB05294	Acute myeloblastic leukemia with maturation	3	-0.478913
DB05294	Limb mammary syndrome	1	-0.47806
DB05294	X linked intellectual disability Porteous type	1	-0.476376
DB05294	Chudley Lowry Hoar syndrome	1	-0.475602
DB05294	Autosomal recessive Emery Dreifuss muscular dystrophy	1	-0.475598
DB05294	Progressive familial intrahepatic cholestasis type 3	1	-0.473676
DB05294	Pustulosis palmaris et plantaris	2	-0.47305
DB05294	Ehlers Danlos/osteogenesis imperfecta syndrome	2	-0.472377
DB05294	Tay Sachs disease B variant infantile form	1	-0.472348
DB05294	Mendelian susceptibility to mycobacterial diseases due to complete ISG15 deficiency	1	-0.472091
DB05294	Immunodeficiency with factor I anomaly	1	-0.471434
DB05294	Griscelli disease type 1	1	-0.470914
DB05294	Autosomal recessive spastic paraplegia type 66	1	-0.469715
DB05294	Adult onset citrullinemia type I	1	-0.469097
DB05294	Atypical juvenile parkinsonism	2	-0.468944
DB05294	Ehlers Danlos syndrome type 1	3	-0.467751
DB05294	Hereditary thrombophilia due to congenital histidine rich (poly L) glycoprotein deficiency	1	-0.466667
DB05294	Essential fructosuria	1	-0.465108
DB05294	CLN2 disease	1	-0.464991
DB05294	Juvenile primary lateral sclerosis	1	-0.464731
DB05294	Primary erythermalgia	1	-0.463904
DB05294	Postaxial polydactyly type B bilateral	1	-0.463595
DB05294	Senior Loken syndrome	7	-0.462691
DB05294	Alexander disease type II	1	-0.46216
DB05294	Hyperlysinemia	1	-0.461966
DB05294	X linked Charcot Marie Tooth disease type 1	1	-0.461557
DB05294	Congenital factor XIII deficiency	2	-0.460336
DB05294	Lethal congenital contracture syndrome type 3	2	-0.459841
DB05294	Infantile onset ascending hereditary spastic paralysis	1	-0.458932
DB05294	Tay Sachs disease B variant adult form	1	-0.458015
DB05294	Familial digital arthropathy brachydactyly	1	-0.458015
DB05294	Marshall syndrome	1	-0.457698
DB05294	Behr syndrome	1	-0.457267
DB05294	Behavioral variant of frontotemporal dementia	8	-0.457144
DB05294	Ehlers Danlos syndrome kyphoscoliotic type	1	-0.456266
DB05294	Familial cortical myoclonus	1	-0.454938
DB05294	X linked intellectual disability cerebellar hypoplasia	1	-0.454662
DB05294	Hereditary sensory and autonomic neuropathy type 5	2	-0.454557
DB05294	Cystathioninuria	1	-0.454395
DB05294	14q11 2 microduplication syndrome	1	-0.452958
DB05294	Netherton syndrome	1	-0.452138
DB05294	Deafness with labyrinthine aplasia microtia and microdontia	1	-0.450578
DB05294	CODAS syndrome	1	-0.450364
DB05294	Benign paroxysmal torticollis of infancy	1	-0.449563
DB05294	Leydig cell hypoplasia due to complete LH resistance	1	-0.448693
DB05294	Severe combined deficiency due to CTPS1 deficiency	1	-0.448504
DB05294	Glomuvenous malformation	1	-0.447526
DB05294	Intellectual disability seizures hypotonia ophthalmologic skeletal anomalies syndrome	1	-0.447034
DB05294	Lateral meningocele syndrome	1	-0.447001
DB05294	Severe combined immunodeficiency due to CORO1A deficiency	1	-0.446952
DB05294	Childhood onset autosomal recessive slowly progressive spinocerebellar ataxia	1	-0.44616
DB05294	Mitochondrial encephalo cardio myopathy due to TMEM70 deficiency	1	-0.446026
DB05294	Ataxia oculomotor apraxia type 1	1	-0.445627
DB05294	Microphthalmia with brain and digit anomalies	1	-0.444489
DB05294	Rothmund Thomson syndrome type 2	1	-0.444369
DB05294	Neutrophil immunodeficiency syndrome	1	-0.444331
DB05294	Congenital nephrotic syndrome Finnish type	1	-0.444331
DB05294	Non hereditary retinoblastoma	2	-0.443836
DB05294	Paternal uniparental disomy of chromosome 14	1	-0.442868
DB05294	MALT lymphoma	3	-0.441627
DB05294	Tay Sachs disease B1 variant	1	-0.439679
DB05294	Paternal 14q32 2 microdeletion syndrome	1	-0.439639
DB05294	Coronary artery disease hyperlipidemia hypertension diabetes osteoporosis	1	-0.437981
DB05294	MITF related melanoma and renal cell carcinoma predisposition syndrome	1	-0.437981
DB05294	Gorlin syndrome	3	-0.436852
DB05294	Hereditary breast and ovarian cancer syndrome	14	-0.43659
DB05294	Transient familial neonatal hyperbilirubinemia	1	-0.436576
DB05294	Greig cephalopolysyndactyly syndrome	1	-0.435738
DB05294	Von Willebrand disease type 1	1	-0.434907
DB05294	Li Fraumeni syndrome	3	-0.434682
DB05294	Pulmonary capillary hemangiomatosis	1	-0.434556
DB05294	Resistance to bleomycine in the treatment of testicular cancer	1	-0.433962
DB05294	Autosomal recessive spastic paraplegia type 44	1	-0.433264
DB05294	Otodental syndrome	1	-0.431875
DB05294	Distal renal tubular acidosis with anemia	1	-0.431484
DB05294	Gerstmann Straussler Scheinker syndrome	1	-0.431331
DB05294	Congenital dyserythropoietic anemia type IV	1	-0.428131
DB05294	Permanent neonatal diabetes mellitus pancreatic and cerebellar agenesis	1	-0.426914
DB05294	Autosomal dominant centronuclear myopathy	5	-0.426058
DB05294	Generalized juvenile polyposis/juvenile polyposis coli	3	-0.422456
DB05294	Ovarian hyperstimulation syndrome	1	-0.42174
DB05294	Autosomal dominant limb girdle muscular dystrophy type 1B	1	-0.420084
DB05294	Timothy syndrome	1	-0.418985
DB05294	Mild hemophilia A	1	-0.418459
DB05294	Hemolytic anemia due to glucophosphate isomerase deficiency	1	-0.418308
DB05294	Autosomal recessive hypophosphatemic rickets	2	-0.417029
DB05294	X linked intellectual disability Golabi Ito Hall type	1	-0.416652
DB05294	Intellectual disability feeding difficulties developmental delay microcephaly syndrome	1	-0.416652
DB05294	Autosomal recessive spastic paraplegia type 39	1	-0.416545
DB05294	Leydig cell hypoplasia due to partial LH resistance	1	-0.416275
DB05294	Juberg Marsidi syndrome	1	-0.416025
DB05294	Hypomyelination neuropathy arthrogryposis	2	-0.413762
DB05294	Familial male limited precocious puberty	1	-0.411377
DB05294	Semantic dementia	7	-0.410946
DB05294	Crigler Najjar syndrome type 1	1	-0.410435
DB05294	Autosomal dominant neovascular inflammatory vitreoretinopathy	1	-0.409747
DB05294	Retinopathy of prematurity	2	-0.409042
DB05294	Linear nevus sebaceus syndrome	2	-0.409042
DB05294	Autosomal recessive congenital cerebellar ataxia due to MGLUR1 deficiency	1	-0.407189
DB05294	Generalized pustular psoriasis	2	-0.406937
DB05294	Autosomal dominant limb girdle muscular dystrophy type 1A	1	-0.405558
DB05294	Xeroderma pigmentosum complementation group B	1	-0.405259
DB05294	RAS associated autoimmune leukoproliferative disease	2	-0.402895
DB05294	GCS1 CDG	1	-0.402538
DB05294	Stargardt disease	3	-0.401538
DB05294	Von Willebrand disease type 3	1	-0.401437
DB05294	Smith Fineman Myers syndrome	1	-0.400047
DB05294	17p11 2 microduplication syndrome	1	-0.399475
DB05294	Autosomal dominant Charcot Marie Tooth disease type 2A1	1	-0.399354
DB05294	Congenital muscular dystrophy due to LMNA mutation	1	-0.398478
DB05294	Autosomal dominant progressive external ophthalmoplegia	5	-0.398478
DB05294	X linked progressive cerebellar ataxia	1	-0.397871
DB05294	Glaucoma ectopia microspherophakia stiff joints short stature	1	-0.396587
DB05294	Sterile multifocal osteomyelitis with periostitis and pustulosis	1	-0.395663
DB05294	Bleeding diathesis due to thromboxane synthesis deficiency	1	-0.394994
DB05294	PYCR1 related De Barsy syndrome	1	-0.394044
DB05294	Fatal familial insomnia	1	-0.391703
DB05294	Autosomal dominant hypophosphatemic rickets	1	-0.391452
DB05294	Brachyolmia type 1 Toledo type	1	-0.390186
DB05294	Spheroid body myopathy	1	-0.390018
DB05294	Bilateral multicystic dysplastic kidney	1	-0.387668
DB05294	Irinotecan toxicity	1	-0.387057
DB05294	Meckel syndrome	8	-0.386556
DB05294	Multisystemic smooth muscle dysfunction syndrome	1	-0.384887
DB05294	Gaucher disease type 1	2	-0.382832
DB05294	Gamma aminobutyric acid transaminase deficiency	1	-0.382595
DB05294	Distal myotilinopathy	1	-0.382353
DB05294	Chilblain lupus	2	-0.382302
DB05294	Juvenile sialidosis type 2	1	-0.382046
DB05294	Romano Ward syndrome	13	-0.380839
DB05294	Ataxia intellectual disability oculomotor apraxia cerebellar cysts syndrome	1	-0.379305
DB05294	Inherited congenital spastic tetraplegia	3	-0.378994
DB05294	Alpha thalassemia myelodysplastic syndrome	1	-0.377964
DB05294	Joubert syndrome with renal defect	2	-0.377754
DB05294	X linked intellectual disability Sutherland Haan type	1	-0.377013
DB05294	Acute megakaryoblastic leukemia in Down syndrome	1	-0.376638
DB05294	Polysyndactyly bilateral	1	-0.376638
DB05294	Spondyloepiphyseal dysplasia Maroteaux type	1	-0.376625
DB05294	Pycnodysostosis	1	-0.376473
DB05294	Postaxial polydactyly type B unilateral	1	-0.376412
DB05294	Familial hyperreninemic hypoaldosteronism type 1	1	-0.373725
DB05294	X linked Alport syndrome	1	-0.373632
DB05294	Metaphyseal anadysplasia	2	-0.373222
DB05294	Glycogen storage disease due to liver glycogen phosphorylase deficiency	1	-0.37207
DB05294	Neuralgic amyotrophy	1	-0.37148
DB05294	CEDNIK syndrome	1	-0.370759
DB05294	Hereditary sensory and autonomic neuropathy type 1	4	-0.370003
DB05294	Osteoporosis pseudoglioma	1	-0.369493
DB05294	LIG4 syndrome	1	-0.368964
DB05294	Tubular aggregate myopathy	2	-0.368861
DB05294	Atypical Werner syndrome	1	-0.36823
DB05294	Action myoclonus renal failure syndrome	1	-0.366759
DB05294	Hamel cerebro palato cardiac syndrome	1	-0.365228
DB05294	Sodium channelopathy related small fiber neuropathy	1	-0.365105
DB05294	Ghosal hematodiaphyseal dysplasia	1	-0.365032
DB05294	Autosomal recessive dopa responsive dystonia	1	-0.364224
DB05294	Sanfilippo syndrome type A	1	-0.362887
DB05294	Familial dilated cardiomyopathy with conduction defect due to LMNA mutation	1	-0.362711
DB05294	Autosomal recessive spastic paraplegia type 68	1	-0.360174
DB05294	Muckle Wells syndrome	1	-0.359437
DB05294	Bernard Soulier syndrome	2	-0.359331
DB05294	Acrodermatitis continua suppurativa of Hallopeau	2	-0.359211
DB05294	Stickler syndrome type 2	1	-0.358876
DB05294	Nephrogenic diabetes insipidus	2	-0.357175
DB05294	Congenital sialidosis type 2	1	-0.357062
DB05294	Familial porencephaly	2	-0.35583
DB05294	MASA syndrome	1	-0.353553
DB05294	Adult onset dystonia parkinsonism	1	-0.353404
DB05294	Progressive familial intrahepatic cholestasis type 2	2	-0.350823
DB05294	Hereditary persistence of alpha fetoprotein	1	-0.349454
DB05294	Familial paroxysmal ataxia	1	-0.347886
DB05294	Crigler Najjar syndrome type 2	1	-0.345547
DB05294	Hereditary hemorrhagic telangiectasia	3	-0.345285
DB05294	Tay Sachs disease B variant juvenile form	1	-0.344563
DB05294	Infantile neuroaxonal dystrophy	1	-0.343944
DB05294	Wolf Hirschhorn syndrome	3	-0.342683
DB05294	Alexander disease type I	1	-0.339473
DB05294	Metatropic dysplasia	1	-0.339254
DB05294	Lissencephaly due to LIS1 mutation	1	-0.339254
DB05294	Dermatofibrosarcoma protuberans	2	-0.33776
DB05294	Autosomal recessive cutis laxa type 1	2	-0.335643
DB05294	Peters anomaly	6	-0.334059
DB05294	Mandibuloacral dysplasia with type A lipodystrophy	1	-0.333333
DB05294	Neuroectodermal melanolysosomal disease	1	-0.332763
DB05294	Nail patella syndrome	1	-0.332358
DB05294	Acute infantile liver failure multisystemic involvement syndrome	2	-0.330528
DB05294	Matthew Wood syndrome	1	-0.329617
DB05294	Dominant hypophosphatemia with nephrolithiasis or osteoporosis	2	-0.329617
DB05294	Alternating hemiplegia of childhood	4	-0.329554
DB05294	CLN10 disease	1	-0.32881
DB05294	Combined oxidative phosphorylation defect type 7	1	-0.327154
DB05294	Amyotrophic lateral sclerosis	26	-0.327125
DB05294	Heart hand syndrome Slovenian type	1	-0.326732
DB05294	Southeast Asian ovalocytosis	1	-0.326732
DB05294	Benign familial infantile epilepsy	4	-0.325142
DB05294	Paris Trousseau thrombocytopenia	1	-0.323994
DB05294	Isolated growth hormone deficiency type II	1	-0.323531
DB05294	Stormorken Sjaastad Langslet syndrome	1	-0.320815
DB05294	Acute myeloid leukemia with CEBPA somatic mutations	1	-0.318841
DB05294	Xeroderma pigmentosum variant	1	-0.31808
DB05294	Anophthalmia/microphthalmia esophageal atresia	1	-0.316264
DB05294	Non progressive cerebellar ataxia with intellectual disability	1	-0.31595
DB05294	Maternal 14q32 2 microdeletion syndrome	1	-0.314485
DB05294	Cerebellar ataxia Cayman type	1	-0.314126
DB05294	Familial multiple trichoepithelioma	1	-0.312413
DB05294	Spondyloepimetaphyseal dysplasia Pakistani type	1	-0.31219
DB05294	Chronic diarrhea with hereditary sensory and autonomic neuropathy	1	-0.311668
DB05294	Reticular dysgenesis	1	-0.311537
DB05294	Temple Baraitser syndrome	1	-0.311017
DB05294	Male infertility with teratozoospermia due to single gene mutation	1	-0.310875
DB05294	RAPADILINO syndrome	1	-0.309914
DB05294	Familial partial lipodystrophy Dunnigan type	1	-0.309809
DB05294	Familial cold urticaria	1	-0.309284
DB05294	Spinocerebellar ataxia type 2	1	-0.309075
DB05294	Congenital sucrase isomaltase deficiency without sucrose intolerance	1	-0.308924
DB05294	Congenital sucrase isomaltase deficiency with starch intolerance	1	-0.308882
DB05294	MORM syndrome	1	-0.307868
DB05294	Partial pancreatic agenesis	2	-0.306252
DB05294	Unilateral multicystic dysplastic kidney	1	-0.304477
DB05294	Intestinal obstruction in the newborn due to guanylate cyclase 2C deficiency	1	-0.304412
DB05294	Restrictive dermopathy	2	-0.303774
DB05294	Congenital erythropoietic porphyria	2	-0.301109
DB05294	Pyruvate dehydrogenase E1 beta deficiency	1	-0.300023
DB05294	Autosomal recessive limb girdle muscular dystrophy type 2O	1	-0.2996
DB05294	Combined immunodeficiency due to STIM1 deficiency	1	-0.298962
DB05294	Osteosclerosis developmental delay craniosynostosis syndrome	1	-0.298922
DB05294	Charcot Marie Tooth disease type 4D	1	-0.298633
DB05294	Laminopathy type Decaudain Vigouroux	1	-0.296217
DB05294	Autosomal recessive spastic paraplegia type 55	1	-0.295619
DB05294	Idiopathic achalasia	2	-0.292411
DB05294	Severe hemophilia A	1	-0.291825
DB05294	Zlotogora Ogur syndrome	1	-0.29173
DB05294	Familial partial lipodystrophy K?bberling type	1	-0.287647
DB05294	Autosomal recessive distal renal tubular acidosis	2	-0.287275
DB05294	Hypoinsulinemic hypoglycemia and body hemihypertrophy	1	-0.286119
DB05294	Chronic berylliosis	1	-0.285529
DB05294	X linked intellectual disability Nascimento type	1	-0.285463
DB05294	Syndromic X linked ichthyosis	1	-0.285062
DB05294	Scapuloperoneal spinal muscular atrophy	1	-0.28496
DB05294	Hypoparathyroidism deafness renal disease	1	-0.282216
DB05294	2q33 1 microdeletion syndrome	1	-0.282035
DB05294	Cardiofaciocutaneous syndrome	4	-0.279751
DB05294	Quebec platelet disorder	1	-0.279751
DB05294	Perry syndrome	1	-0.278914
DB05294	Hemochromatosis type 4	1	-0.278366
DB05294	Moderately severe hemophilia A	1	-0.27735
DB05294	Autosomal semi dominant severe lipodystrophic laminopathy	1	-0.277024
DB05294	Autosomal dominant distal renal tubular acidosis	1	-0.276841
DB05294	Progeria associated arthropathy	1	-0.276841
DB05294	Parietal foramina with cleidocranial dysplasia	1	-0.276823
DB05294	Transient myeloproliferative syndrome	1	-0.275766
DB05294	Atypical hemolytic uremic syndrome with DGKE deficiency	1	-0.275378
DB05294	Autosomal dominant limb girdle muscular dystrophy type 1E	1	-0.275267
DB05294	Idiopathic aplastic anemia	4	-0.275229
DB05294	Mitochondrial neurogastrointestinal encephalomyopathy	3	-0.273589
DB05294	Fibrodysplasia ossificans progressiva	1	-0.272195
DB05294	Acute biphenotypic leukemia	2	-0.272195
DB05294	Glycerol kinase deficiency infantile form	1	-0.27204
DB05294	Isolated delta storage pool disease	2	-0.271755
DB05294	Congenital diaphragmatic hernia	2	-0.271755
DB05294	Autosomal dominant limb girdle muscular dystrophy type 1G	1	-0.271158
DB05294	ALDH18A1 related De Barsy syndrome	1	-0.270446
DB05294	Waardenburg syndrome type 2	3	-0.270392
DB05294	Congenital sucrase isomaltase deficiency with minimal starch tolerance	1	-0.269231
DB05294	Reducing body myopathy	1	-0.268411
DB05294	Autosomal dominant optic atrophy and peripheral neuropathy	1	-0.268328
DB05294	Dehydratase deficiency	1	-0.267848
DB05294	Gitelman syndrome	1	-0.267261
DB05294	Spinocerebellar ataxia type 6	1	-0.265827
DB05294	Autosomal recessive spastic paraplegia type 71	1	-0.264764
DB05294	Autosomal dominant osteopetrosis type 1	1	-0.264752
DB05294	Gyrate atrophy of choroid and retina	1	-0.26257
DB05294	Hermansky Pudlak syndrome type 7	1	-0.260994
DB05294	Severe combined immunodeficiency due to DCLRE1C deficiency	1	-0.260333
DB05294	High bone mass osteogenesis imperfecta	2	-0.258403
DB05294	Osteogenesis imperfecta type 1	2	-0.258403
DB05294	Familial abdominal aortic aneurysm	1	-0.254756
DB05294	FASTKD2 related infantile mitochondrial encephalomyopathy	1	-0.253156
DB05294	Autosomal recessive spastic paraplegia type 7	1	-0.253112
DB05294	Brachyolmia type 1 Hobaek type	1	-0.252156
DB05294	Craniosynostosis Boston type	1	-0.249892
DB05294	Autosomal dominant Charcot Marie Tooth disease type 2B	1	-0.247436
DB05294	Split hand split foot malformation	5	-0.247226
DB05294	Thrombocytopenia with congenital dyserythropoietic anemia	1	-0.246632
DB05294	LMNA related cardiocutaneous progeria syndrome	1	-0.246515
DB05294	Microcephaly lymphedema chorioretinopathy	1	-0.245425
DB05294	Short stature due to growth hormone qualitative anomaly	1	-0.244738
DB05294	Dilated cardiomyopathy hypergonadotropic hypogonadism	1	-0.244328
DB05294	Autosomal dominant osteosclerosis Worth type	1	-0.244069
DB05294	Symptomatic form of hemophilia A in female carriers	1	-0.244019
DB05294	Brachydactyly arterial hypertension	1	-0.242585
DB05294	X linked dyserythropoetic anemia with abnormal platelets and neutropenia	1	-0.242199
DB05294	Leukocyte adhesion deficiency type I	1	-0.242199
DB05294	Spondylometaphyseal dysplasia Kozlowski type	1	-0.24105
DB05294	Oguchi disease	2	-0.238919
DB05294	Hereditary angioedema type 1	1	-0.238919
DB05294	Congenital deficiency in alpha fetoprotein	1	-0.236859
DB05294	Neuroblastoma	6	-0.235098
DB05294	Hb Barts hydrops fetalis	1	-0.234839
DB05294	Early onset generalized limb onset dystonia	1	-0.23355
DB05294	Familial cylindromatosis	1	-0.23177
DB05294	Usher syndrome type 3	1	-0.231085
DB05294	Bilateral generalized polymicrogyria	1	-0.230769
DB05294	Griscelli disease type 3	2	-0.230684
DB05294	Xeroderma pigmentosum complementation group E	1	-0.230282
DB05294	CINCA syndrome	1	-0.229861
DB05294	Classic pantothenate kinase associated neurodegeneration	1	-0.229416
DB05294	Lesch Nyhan syndrome	1	-0.228844
DB05294	Tietz syndrome	1	-0.228844
DB05294	5q14 3 microdeletion syndrome	1	-0.228705
DB05294	Nager syndrome	1	-0.228058
DB05294	Pelizaeus Merzbacher like disease due to AIMP1 mutation	1	-0.227508
DB05294	X linked intellectual disability Snyder type	1	-0.226991
DB05294	FTH1 related iron overload	1	-0.226991
DB05294	Familial partial lipodystrophy due to AKT2 mutations	1	-0.226536
DB05294	Fraser syndrome	1	-0.225245
DB05294	Recessive X linked ichthyosis	1	-0.225227
DB05294	14q22q23 microdeletion syndrome	2	-0.223676
DB05294	Distal monosomy 5q	2	-0.222604
DB05294	Spinocerebellar ataxia type 1 with axonal neuropathy	1	-0.221774
DB05294	Superficial epidermolytic ichthyosis	1	-0.221766
DB05294	Autosomal recessive polycystic kidney disease	1	-0.221115
DB05294	Inherited Creutzfeldt Jakob disease	1	-0.220714
DB05294	Cernunnos XLF deficiency	1	-0.220186
DB05294	Primary peritoneal carcinoma	1	-0.21887
DB05294	Glycogen storage disease due to phosphoglycerate kinase 1 deficiency	1	-0.212829
DB05294	Familial thyroid dyshormonogenesis	4	-0.211993
DB05294	Hereditary vascular retinopathy	1	-0.2103
DB05294	Caudal regression sequence	2	-0.208676
DB05294	Pyruvate carboxylase deficiency infantile form	1	-0.208607
DB05294	Liddle syndrome	2	-0.208514
DB05294	Chondromyxoid fibroma	1	-0.207793
DB05294	Desminopathy	1	-0.206372
DB05294	X linked complicated spastic paraplegia type 1	1	-0.20534
DB05294	Charcot Marie Tooth disease type 2B1	1	-0.20498
DB05294	Autosomal recessive severe congenital neutropenia due to CXCR2 deficiency	1	-0.20041
DB05294	Idiopathic ventricular fibrillation not Brugada type	2	-0.197911
DB05294	Hydrocephalus with stenosis of the aqueduct of Sylvius	1	-0.19707
DB05294	Hereditary hyperekplexia	3	-0.196176
DB05294	X linked dystonia parkinsonism	1	-0.192006
DB05294	Perlman syndrome	1	-0.190885
DB05294	Aromatic L amino acid decarboxylase deficiency	1	-0.190693
DB05294	Familial rhabdoid tumor	2	-0.190582
DB05294	Infantile dystonia parkinsonism	1	-0.190209
DB05294	Distal hereditary motor neuropathy type 7	2	-0.188693
DB05294	Familial short QT syndrome	3	-0.185078
DB05294	X linked complicated corpus callosum dysgenesis	1	-0.184319
DB05294	Cap myopathy	2	-0.181662
DB05294	8p23 1 microdeletion syndrome	1	-0.180024
DB05294	Isolated Klippel Feil syndrome	2	-0.178331
DB05294	Radio ulnar synostosis amegakaryocytic thrombocytopenia	1	-0.177375
DB05294	Precursor B cell acute lymphoblastic leukemia	18	-0.175863
DB05294	Hemoglobin H disease	1	-0.17549
DB05294	Spondylometaphyseal dysplasia cone rod dystrophy	1	-0.174643
DB05294	Pyogenic arthritis pyoderma gangrenosum acne	1	-0.172599
DB05294	Bullous pemphigoid	1	-0.170972
DB05294	Adenylosuccinate lyase deficiency	1	-0.170598
DB05294	Geroderma osteodysplastica	2	-0.169031
DB05294	Ch?diak Higashi syndrome	1	-0.168339
DB05294	Autosomal recessive limb girdle muscular dystrophy due to desmin deficiency	1	-0.167874
DB05294	Denys Drash syndrome	1	-0.167033
DB05294	Spinal muscular atrophy with respiratory distress type 1	2	-0.166924
DB05294	Familial exudative vitreoretinopathy	4	-0.166581
DB05294	X linked Charcot Marie Tooth disease type 4	1	-0.166228
DB05294	Glycerol kinase deficiency adult form	1	-0.164689
DB05294	Autosomal recessive hypohidrotic ectodermal dysplasia	2	-0.16451
DB05294	Pseudohypoaldosteronism type 2B	1	-0.161735
DB05294	Facial dysmorphism immunodeficiency livedo short stature	1	-0.161048
DB05294	Huntington disease like 1	1	-0.159143
DB05294	Pyruvate dehydrogenase E2 deficiency	1	-0.15867
DB05294	Rubinstein Taybi syndrome due to CREBBP mutations	1	-0.158629
DB05294	Isolated follicle stimulating hormone deficiency	1	-0.156938
DB05294	Pontocerebellar hypoplasia type 3	1	-0.156813
DB05294	Spondyloenchondrodysplasia	1	-0.156221
DB05294	Cortical dysplasia focal epilepsy syndrome	1	-0.150756
DB05294	Mendelian susceptibility to mycobacterial diseases due to partial IRF8 deficiency	1	-0.149906
DB05294	X linked myopathy with postural muscle atrophy	1	-0.149037
DB05294	Osteogenesis imperfecta type 3	11	-0.148916
DB05294	Distal hereditary motor neuropathy type 5	3	-0.146401
DB05294	Familial progressive hyperpigmentation	1	-0.144656
DB05294	Cardiodysrhythmic potassium sensitive periodic paralysis	2	-0.144368
DB05294	Torg Winchester syndrome	2	-0.142857
DB05294	Atypical pantothenate kinase associated neurodegeneration	1	-0.140028
DB05294	Solitary fibrous tumor	2	-0.136505
DB05294	HERNS syndrome	1	-0.135236
DB05294	Microcephaly thin corpus callosum intellectual disability syndrome	1	-0.135198
DB05294	Cenani Lenz syndrome	2	-0.13458
DB05294	Hereditary angioedema type 2	1	-0.133235
DB05294	Griscelli disease type 2	1	-0.133235
DB05294	Obesity due to pro opiomelanocortin deficiency	1	-0.133147
DB05294	Zimmermann Laband syndrome	2	-0.130325
DB05294	Pontocerebellar hypoplasia type 4	1	-0.128232
DB05294	Periodic paralysis with transient compartment like syndrome	1	-0.128054
DB05294	Neurogenic scapuloperoneal syndrome Kaeser type	1	-0.125703
DB05294	Malan overgrowth syndrome	1	-0.125703
DB05294	Idiopathic central precocious puberty	1	-0.12473
DB05294	Von Hippel Lindau disease	1	-0.123724
DB05294	Graham Little Piccardi Lassueur syndrome	1	-0.122169
DB05294	Phosphoenolpyruvate carboxykinase 2 deficiency	1	-0.120031
DB05294	Pyruvate dehydrogenase phosphatase deficiency	1	-0.119159
DB05294	Postaxial polydactyly anterior pituitary anomalies facial dysmorphism syndrome	1	-0.119016
DB05294	Hereditary sensory and autonomic neuropathy type 6	1	-0.117354
DB05294	Hereditary orotic aciduria	1	-0.116863
DB05294	Premature aging appearance developmental delay cardiac arrhythmia syndrome	1	-0.11665
DB05294	Butterfly shaped pigment dystrophy	1	-0.116248
DB05294	Very long chain acyl CoA dehydrogenase deficiency	1	-0.112827
DB05294	Short stature due to primary acid labile subunit deficiency	1	-0.110623
DB05294	Turcot syndrome with polyposis	1	-0.10936
DB05294	Pyruvate carboxylase deficiency benign type	1	-0.107362
DB05294	Pontocerebellar hypoplasia type 1	5	-0.106947
DB05294	Joubert syndrome with hepatic defect	2	-0.105951
DB05294	Burkitt lymphoma	1	-0.104226
DB05294	Non polyposis Turcot syndrome	4	-0.104038
DB05294	Homozygous familial hypercholesterolemia	4	-0.103695
DB05294	Precursor T cell acute lymphoblastic leukemia	16	-0.103108
DB05294	Hypotrichosis lymphedema telangiectasia	1	-0.102971
DB05294	Coppock like cataract	3	-0.102225
DB05294	Lissencephaly type 1 due to doublecortin gene mutation	1	-0.095819
DB05294	Situs inversus totalis	2	-0.0940721
DB05294	Attenuated Ch?diak Higashi syndrome	1	-0.0935447
DB05294	Hereditary nonpolyposis colon cancer	13	-0.0934029
DB05294	Hutchinson Gilford progeria syndrome	2	-0.0932505
DB05294	ALG9 CDG	1	-0.0875438
DB05294	Familial Alzheimer like prion disease	1	-0.0865265
DB05294	Blue cone monochromatism	1	-0.0863868
DB05294	T cell immunodeficiency with epidermodysplasia verruciformis	1	-0.0859506
DB05294	Chuvash erythrocytosis	1	-0.0848189
DB05294	Microcephalic primordial dwarfism Alazami type	1	-0.0843889
DB05294	Acyl CoA dehydrogenase 9 deficiency	1	-0.0836974
DB05294	Gardner syndrome	1	-0.0834946
DB05294	Hereditary arterial and articular multiple calcification syndrome	1	-0.0830455
DB05294	Gr?sbeck Imerslund disease	2	-0.0813788
DB05294	Landau Kleffner syndrome	1	-0.0794905
DB05294	Tangier disease	1	-0.0794615
DB05294	Combined oxidative phosphorylation defect type 4	1	-0.0790015
DB05294	Moyamoya angiopathy short stature facial dysmorphism hypergonadotropic hypogonadism	1	-0.0776931
DB05294	Familial adenomatous polyposis due to 5q22 2 microdeletion	1	-0.0772091
DB05294	Pituitary stalk interruption syndrome	3	-0.0772091
DB05294	Cerebroretinal vasculopathy	1	-0.0769231
DB05294	McKusick Kaufman syndrome	1	-0.0767341
DB05294	Papillary renal cell carcinoma	1	-0.0765604
DB05294	Craniodiaphyseal dysplasia	1	-0.0759212
DB05294	Rolandic epilepsy	1	-0.0744361
DB05294	Nodulosis arthropathy osteolysis syndrome	2	-0.074405
DB05294	Autosomal dominant Charcot Marie Tooth disease type 2D	1	-0.0727393
DB05294	Goldmann Favre syndrome	1	-0.0706692
DB05294	Hermansky Pudlak syndrome with pulmonary fibrosis	2	-0.0693973
DB05294	Juvenile amyotrophic lateral sclerosis	4	-0.068473
DB05294	Fragile X syndrome	1	-0.067827
DB05294	Bleeding disorder due to CalDAG GEFI deficiency	1	-0.067104
DB05294	Familial hemophagocytic lymphohistiocytosis	4	-0.0665882
DB05294	Purine nucleoside phosphorylase deficiency	1	-0.0659937
DB05294	Joubert syndrome with ocular defect	3	-0.0654148
DB05294	Aromatase deficiency	1	-0.0633724
DB05294	Spondylo megaepiphyseal metaphyseal dysplasia	1	-0.0629785
DB05294	Hemoglobinopathy Toms River	1	-0.0629044
DB05294	Hyperostosis corticalis generalisata	2	-0.061749
DB05294	Rubinstein Taybi syndrome due to 16p13 3 microdeletion	1	-0.0613524
DB05294	Split hand split foot deafness	1	-0.0590796
DB05294	Charcot Marie Tooth disease type 4E	1	-0.0586375
DB05294	BOR syndrome	3	-0.0583764
DB05294	Fragile X associated tremor/ataxia syndrome	1	-0.0573016
DB05294	Charcot Marie Tooth disease type 1D	1	-0.0569456
DB05294	Hypoxanthine guanine phosphoribosyltransferase partial deficiency	1	-0.0562841
DB05294	Cerebro facio thoracic dysplasia	1	-0.0512821
DB05294	Pancytopenia developmental delay syndrome	1	-0.0495291
DB05294	Familial dysautonomia	1	-0.0485643
DB05294	Early onset epileptic encephalopathy and intellectual disability due to GRIN2A mutation	1	-0.048406
DB05294	Isolated plagiocephaly	2	-0.0479463
DB05294	APC related attenuated familial adenomatous polyposis	1	-0.0475114
DB05294	Aarskog Scott syndrome	1	-0.045533
DB05294	Alpha mannosidosis infantile form	1	-0.0453376
DB05294	Pseudopseudohypoparathyroidism	1	-0.0440653
DB05294	Familial parathyroid adenoma	2	-0.042679
DB05294	Alpha thalassemia intellectual disability syndrome linked to chromosome 16	1	-0.042145
DB05294	Severe motor and intellectual disabilities sensorineural deafness dystonia syndrome	1	-0.0418487
DB05294	Distal myopathy Welander type	1	-0.0412432
DB05294	Familial isolated hyperparathyroidism	2	-0.0408589
DB05294	Cobblestone lissencephaly without muscular or ocular involvement	1	-0.0407231
DB05294	Acute myeloid leukemia with multilineage dysplasia	1	-0.0401141
DB05294	Acrogeria	1	-0.0399362
DB05294	Hawkinsinuria	1	-0.0394712
DB05294	Leigh syndrome with nephrotic syndrome	1	-0.0389217
DB05294	Alpha mannosidosis adult form	1	-0.03849
DB05294	Episodic ataxia type 6	1	-0.0384394
DB05294	Fleck corneal dystrophy	1	-0.0370936
DB05294	Polyostotic fibrous dysplasia	1	-0.036848
DB05294	Pyruvate carboxylase deficiency severe neonatal type	1	-0.0365881
DB05294	Chronic diarrhea due to guanylate cyclase 2C overactivity	1	-0.0365392
DB05294	Frasier syndrome	1	-0.03407
DB05294	Otospondylomegaepiphyseal dysplasia	1	-0.0303869
DB05294	Familial benign flecked retina	1	-0.0285481
DB05294	Familial dyskinesia and facial myokymia	1	-0.0279861
DB05294	Paroxysmal kinesigenic dyskinesia	1	-0.0270073
DB05294	Primary mediastinal large B cell lymphoma	1	-0.021827
DB05294	Leukoencephalopathy with brain stem and spinal cord involvement high lactate	1	-0.0216346
DB05294	Symptomatic form of muscular dystrophy of Duchenne and Becker in female carriers	1	-0.0210865
DB05294	Resistance to vitamin K antagonists	1	-0.0191162
DB05294	Young onset Parkinson disease	7	-0.018735
DB05294	Continuous spikes and waves during sleep	1	-0.0175439
DB05294	Autosomal dominant methemoglobinemia	2	-0.0172799
DB05294	Syndromic X linked intellectual disability due to JARID1C mutation	1	-0.0172158
DB05294	Legius syndrome	1	-0.016669
DB05294	Stickler syndrome type 3	1	-0.013936
DB05294	X linked cerebral adrenoleukodystrophy	1	-0.0128047
DB05294	Familial sick sinus syndrome	3	-0.0100509
DB05294	Glycogen storage disease due to lactate dehydrogenase H subunit deficiency	1	-0.0100509
DB05294	Aromatase excess syndrome	1	-0.00940762
DB05294	Brachydactyly type A1	2	-0.00909128
DB05294	Peroxisomal acyl CoA oxidase deficiency	1	-0.00887391
DB05294	Craniolenticulosutural dysplasia	1	-0.00842182
DB05294	Mild hemophilia B	1	-0.00813815
DB05294	Shwachman Diamond syndrome	1	-0.00708899
DB05294	Cystic fibrosis	4	0
DB05294	Rolandic epilepsy speech dyspraxia	1	0
DB05294	Hypokalemic periodic paralysis	3	0
DB05294	Micro syndrome	3	0
DB05294	Epidermolysis bullosa simplex due to BP230 deficiency	1	0
DB05294	Dejerine Sottas syndrome	4	0
DB05294	Isolated congenitally uncorrected transposition of the great arteries	1	0
DB05294	Hidrotic ectodermal dysplasia	1	0.00453148
DB05294	Gamma glutamyl transpeptidase deficiency	1	0.00705363
DB05294	Isolated growth hormone deficiency type IB	2	0.00842182
DB05294	Koolen De Vries syndrome due to a point mutation	1	0.00842182
DB05294	Atrial septal defect atrioventricular conduction defects	1	0.00854389
DB05294	Werner syndrome	1	0.00860695
DB05294	X linked intellectual disability Turner type	1	0.00909128
DB05294	X linked non syndromic sensorineural deafness type DFN	2	0.0104834
DB05294	Ulnar mammary syndrome	1	0.0109442
DB05294	Fructose 16 bisphosphatase deficiency	1	0.0163321
DB05294	Congenital chloride diarrhea	1	0.0169594
DB05294	Developmental malformations deafness dystonia	1	0.0170276
DB05294	Langer Giedion syndrome	2	0.0176804
DB05294	Hereditary cerebral hemorrhage with amyloidosis Icelandic type	1	0.0176804
DB05294	Adult onset autosomal dominant leukodystrophy	1	0.018735
DB05294	Mandibuloacral dysplasia with type B lipodystrophy	1	0.019092
DB05294	Muir Torre syndrome	3	0.0198068
DB05294	Spinocerebellar ataxia type 11	1	0.0210605
DB05294	Familial isolated hypoparathyroidism due to impaired PTH secretion	2	0.0215716
DB05294	Idiopathic steroid sensitive nephrotic syndrome with diffuse mesangial proliferation	1	0.0223974
DB05294	Familial tumoral calcinosis	2	0.0235043
DB05294	Meacham syndrome	1	0.0266301
DB05294	Hermansky Pudlak syndrome with neutropenia	1	0.0272829
DB05294	Leigh syndrome with cardiomyopathy	4	0.0282329
DB05294	Idiopathic steroid sensitive nephrotic syndrome with minimal change	1	0.028273
DB05294	Thiamine responsive encephalopathy	1	0.0299387
DB05294	Familial hypercholanemia	3	0.0365392
DB05294	Xanthinuria type II	1	0.0368133
DB05294	Becker muscular dystrophy	1	0.0371647
DB05294	Familial progressive hyper and hypopigmentation	1	0.0387202
DB05294	Spinocerebellar ataxia type 29	1	0.0388808
DB05294	Glycogen storage disease due to lactate dehydrogenase M subunit deficiency	1	0.0392534
DB05294	Jawad syndrome	1	0.0401934
DB05294	Isolated brachycephaly	3	0.041292
DB05294	Autosomal recessive spastic paraplegia type 62	1	0.0416468
DB05294	Infantile hypertrophic cardiomyopathy due to MRPL44 deficiency	1	0.0417392
DB05294	Primary immunodeficiency due to STAT2 deficiency	1	0.043073
DB05294	Myopathic intestinal pseudoobstruction	1	0.0431733
DB05294	McCune Albright syndrome	1	0.0433963
DB05294	Severe combined immunodeficiency due to LCK deficiency	1	0.0437269
DB05294	Preeclampsia	1	0.0442224
DB05294	Marshall Smith syndrome	1	0.0458831
DB05294	Familial infantile bilateral striatal necrosis	3	0.0462745
DB05294	Double outlet right ventricle	1	0.0464739
DB05294	Neuropathy with hearing impairment	1	0.0471929
DB05294	17q21 31 microdeletion syndrome	1	0.0477879
DB05294	Familial renal amyloidosis due to Apolipoprotein AI variant	1	0.0480185
DB05294	Congenital vertical talus unilateral	1	0.0512821
DB05294	Spinocerebellar ataxia type 23	1	0.0533873
DB05294	Fatal infantile hypertonic myofibrillar myopathy	1	0.054965
DB05294	Heinz body anemia	1	0.0563144
DB05294	C3 glomerulonephritis	2	0.0594782
DB05294	Osteosarcoma	1	0.0607597
DB05294	Complement component 3 deficiency	1	0.0608098
DB05294	Weill Marchesani syndrome	3	0.0626771
DB05294	BRESEK syndrome	1	0.0646846
DB05294	EAST syndrome	1	0.066965
DB05294	Glycogen storage disease due to muscle glycogen phosphorylase deficiency	1	0.0672863
DB05294	Congenital hereditary facial paralysis with variable hearing loss	1	0.067827
DB05294	Complete atrioventricular canal Fallot tetralogy	2	0.0691377
DB05294	Fatal multiple mitochondrial dysfunction syndrome type 1	1	0.0701862
DB05294	Severe X linked mitochondrial encephalomyopathy	1	0.070338
DB05294	Moderately severe hemophilia B	1	0.0708881
DB05294	Pentosuria	1	0.072565
DB05294	Oculotrichoanal syndrome	1	0.0729761
DB05294	Autosomal dominant microcephaly	1	0.0732252
DB05294	Autosomal recessive Robinow syndrome	1	0.0732252
DB05294	Short chain acyl CoA dehydrogenase deficiency	1	0.074405
DB05294	ALG11 CDG	1	0.0744839
DB05294	Autosomal dominant spastic paraplegia type 3	1	0.0759452
DB05294	Duchenne muscular dystrophy	2	0.0761455
DB05294	Constitutional mismatch repair deficiency syndrome	4	0.0764999
DB05294	Familial encephalopathy with neuroserpin inclusion bodies	1	0.0794162
DB05294	Hairy cell leukemia	1	0.0798465
DB05294	Refractory anemia	1	0.0800783
DB05294	Glycerol kinase deficiency juvenile form	1	0.0819232
DB05294	Ichthyosis follicularis alopecia photophobia	1	0.0827779
DB05294	Progressive external ophthalmoplegia myopathy emaciation	1	0.0840168
DB05294	Autosomal dominant childhood onset proximal spinal muscular atrophy with contractures	1	0.0854306
DB05294	Myelodysplastic syndrome associated with isolated del(5q) chromosome abnormality	1	0.086589
DB05294	Spinocerebellar ataxia type 26	1	0.0881718
DB05294	7q31 microdeletion syndrome	1	0.0892835
DB05294	Tall stature intellectual disability facial dysmorphism syndrome	1	0.09245
DB05294	Familial atrial fibrillation	17	0.0937347
DB05294	Autosomal dominant spastic paraplegia type 31	1	0.0960584
DB05294	17q12 microdeletion syndrome	2	0.0965544
DB05294	Hereditary breast cancer	4	0.0966736
DB05294	Prader Willi syndrome due to translocation	1	0.09759
DB05294	Autosomal dominant hypohidrotic ectodermal dysplasia	3	0.0980776
DB05294	Mucolipidosis type III gamma	1	0.0981316
DB05294	Isolated growth hormone deficiency type IA	2	0.0995037
DB05294	Congenital enteropathy due to enteropeptidase deficiency	1	0.101715
DB05294	Neurofibromatosis type 1 due to NF1mutation or intragenic deletion	1	0.101727
DB05294	Autosomal dominant spastic paraplegia type 4	1	0.102888
DB05294	Treacher Collins syndrome	3	0.104828
DB05294	Tyrosinemia type 3	1	0.104828
DB05294	Severe hemophilia B	1	0.104828
DB05294	Multicentric carpo tarsal osteolysis with or without nephropathy	1	0.105684
DB05294	Spinocerebellar ataxia type 15/16	1	0.105951
DB05294	Pseudohypoparathyroidism type 1A	1	0.105951
DB05294	Idiopathic steroid sensitive nephrotic syndrome with focal segmental hyalinosis	1	0.106
DB05294	Autosomal dominant Charcot Marie Tooth disease type 2A2	1	0.108234
DB05294	Autosomal recessive cerebellar ataxia epilepsy intellectual disability syndrome due to TUD deficiency	1	0.109308
DB05294	Isoniazid toxicity	1	0.109746
DB05294	Charcot Marie Tooth disease type 4B2	1	0.110169
DB05294	Bj?rnstad syndrome	1	0.110696
DB05294	Pontocerebellar hypoplasia type 5	1	0.114449
DB05294	Hennekam syndrome	2	0.11618
DB05294	Refractory anemia with excess blasts	1	0.116642
DB05294	Cystinuria type A	1	0.120602
DB05294	Ocular albinism with congenital sensorineural deafness	2	0.120873
DB05294	Pityriasis rubra pilaris	1	0.123145
DB05294	X linked diffuse leiomyomatosis Alport syndrome	2	0.123404
DB05294	Combined immunodeficiency due to STK4 deficiency	1	0.123724
DB05294	Pseudohypoparathyroidism type 1C	1	0.123724
DB05294	Nephroblastoma	2	0.124702
DB05294	Leukocyte adhesion deficiency type III	1	0.125
DB05294	Retinitis punctata albescens	4	0.125494
DB05294	Hereditary pheochromocytoma paraganglioma	8	0.126353
DB05294	Sickle cell beta thalassemia disease	1	0.127343
DB05294	Sickle cell anemia	1	0.127343
DB05294	Autosomal dominant Alport syndrome	2	0.127781
DB05294	Pyridoxine dependent epilepsy	1	0.127781
DB05294	Autosomal recessive centronuclear myopathy	3	0.129964
DB05294	Hereditary fructose intolerance	1	0.130451
DB05294	Myopathy due to calsequestrin and SERCA1 protein overload	1	0.130554
DB05294	Brachydactyly type B	1	0.130884
DB05294	Hemoglobin D disease	1	0.133235
DB05294	Xq27 3q28 duplication syndrome	1	0.13346
DB05294	Autosomal dominant Charcot Marie Tooth disease type 2E	1	0.135388
DB05294	Autosomal recessive spastic paraplegia type 49	1	0.135388
DB05294	Bamforth Lazarus syndrome	1	0.136071
DB05294	Early onset parkinsonism intellectual disability	1	0.13719
DB05294	Lymphomatoid papulosis	2	0.137255
DB05294	Sj?gren Larsson syndrome	1	0.137255
DB05294	Severe intellectual disability poor language strabismus grimacing face long fingers syndrome	1	0.137482
DB05294	Hereditary site specific ovarian cancer syndrome	2	0.137649
DB05294	Symptomatic form of hemophilia B in female carriers	1	0.138013
DB05294	Monostotic fibrous dysplasia	1	0.140028
DB05294	Proteus syndrome	2	0.141732
DB05294	UV sensitive syndrome	2	0.142428
DB05294	Nebulin related early onset distal myopathy	1	0.144692
DB05294	Combined oxidative phosphorylation defect type 11	1	0.145457
DB05294	Acute intermittent porphyria	1	0.145865
DB05294	Alpha B crystallin related late onset distal myopathy	1	0.14656
DB05294	17q11 microdeletion syndrome	1	0.147643
DB05294	Intellectual disability facial dysmorphism syndrome due to SETD5 haploinsufficiency	1	0.148205
DB05294	Isolated congenital megalocornea	1	0.148817
DB05294	Uveal coloboma cleft lip and palate intellectual disability	1	0.149441
DB05294	Megacystis microcolon intestinal hypoperistalsis syndrome	1	0.150223
DB05294	2 methylbutyryl CoA dehydrogenase deficiency	1	0.150946
DB05294	Atypical dentin dysplasia due to SMOC2 deficiency	1	0.151934
DB05294	Agnathia holoprosencephaly situs inversus syndrome	2	0.152597
DB05294	Congenital stationary night blindness	9	0.152597
DB05294	Hemoglobin C beta thalassemia	1	0.153841
DB05294	Familial visceral myopathy	1	0.1541
DB05294	Microcephalic osteodysplastic primordial dwarfism type II	1	0.155057
DB05294	Parietal foramina	2	0.155057
DB05294	MGAT2 CDG	1	0.156147
DB05294	Isolated megalencephaly	1	0.157575
DB05294	Hyperprolinemia type 2	1	0.158629
DB05294	Complete atrioventricular canal left heart obstruction	2	0.16045
DB05294	Mutilating palmoplantar keratoderma with periorificial keratotic plaques	1	0.160865
DB05294	Sulfite oxidase deficiency due to molybdenum cofactor deficiency type B	1	0.162742
DB05294	Isobutyryl CoA dehydrogenase deficiency	1	0.162753
DB05294	Hemoglobin C disease	1	0.164399
DB05294	Adrenomyeloneuropathy	1	0.164407
DB05294	Familial cerebral cavernous malformation	3	0.165172
DB05294	Hereditary motor and sensory neuropathy type 5	1	0.166804
DB05294	Chylomicron retention disease	1	0.167778
DB05294	Combined oxidative phosphorylation deficiency type 20	1	0.167818
DB05294	Acute myeloid leukemia with t(8;16)(p11;p13) translocation	2	0.169031
DB05294	Autosomal recessive spastic paraplegia type 67	1	0.169031
DB05294	Nijmegen breakage syndrome	1	0.16951
DB05294	Autosomal recessive primary microcephaly	13	0.17163
DB05294	CAMOS syndrome	1	0.172941
DB05294	Frontotemporal dementia with motor neuron disease	6	0.173097
DB05294	Horizontal gaze palsy with progressive scoliosis	1	0.173298
DB05294	Blepharophimosis intellectual disability syndrome MKB type	1	0.173406
DB05294	Pitt Hopkins syndrome	1	0.173406
DB05294	Severe early onset axonal neuropathy due to MFN2 deficiency	1	0.173461
DB05294	Osteopetrosis with renal tubular acidosis	1	0.174078
DB05294	BNAR syndrome	1	0.174119
DB05294	Renal tubulopathy encephalopathy liver failure	1	0.174266
DB05294	Hoyeraal Hreidarsson syndrome	5	0.175239
DB05294	Chronic granulomatous disease	5	0.175863
DB05294	Primary cutaneous anaplastic large cell lymphoma	2	0.178429
DB05294	Recessive hereditary methemoglobinemia type 2	1	0.179144
DB05294	Sickle cell hemoglobin E disease	1	0.179684
DB05294	Permanent neonatal diabetes mellitus	5	0.181071
DB05294	Infantile spams psychomotor retardation progressive brain atrophy basal ganglia disease	1	0.181081
DB05294	Infantile convulsions and choreoathetosis	1	0.182181
DB05294	Autosomal dominant aplasia and myelodysplasia	1	0.183942
DB05294	Alopecia universalis	1	0.185189
DB05294	Triple A syndrome	1	0.185429
DB05294	Autosomal recessive limb girdle muscular dystrophy type 2J	1	0.188982
DB05294	Hashimoto Pritzker syndrome	1	0.192098
DB05294	Autosomal recessive congenital cerebellar ataxia due to GRID2 deficiency	1	0.19245
DB05294	Pendred syndrome	1	0.19407
DB05294	CLN13 disease	1	0.194225
DB05294	West syndrome	8	0.194537
DB05294	Genitopatellar syndrome	1	0.195995
DB05294	Severe early onset axonal neuropathy due to NEFL deficiency	1	0.196609
DB05294	Myxoid/round cell liposarcoma	2	0.196648
DB05294	X linked Emery Dreifuss muscular dystrophy	2	0.197911
DB05294	Progressive osseous heteroplasia	1	0.197911
DB05294	Sporadic idiopathic steroid resistant nephrotic syndrome with diffuse mesangial sclerosis	1	0.197911
DB05294	Xeroderma pigmentosum complementation group D	1	0.200297
DB05294	Spondyloepiphyseal dysplasia tarda	1	0.204598
DB05294	Isolated scaphocephaly	3	0.20534
DB05294	Myxofibrosarcoma	3	0.20534
DB05294	Microcephalic primordial dwarfism due to ZNF335 deficiency	1	0.205578
DB05294	Congenital microcephaly severe encephalopathy progressive cerebral atrophy syndrome	1	0.205806
DB05294	Tibial muscular dystrophy	1	0.206788
DB05294	Lethal polymalformative syndrome Boissel type	1	0.206801
DB05294	Bilateral frontoparietal polymicrogyria	1	0.207459
DB05294	Porphyria variegata	1	0.208514
DB05294	Alstr?m syndrome	1	0.209081
DB05294	Woodhouse Sakati syndrome	1	0.209081
DB05294	Corneal intraepithelial dyskeratosis with palmoplantar hyperkeratosis and laryngeal dyskeratosis	1	0.210605
DB05294	Congenital communicating hydrocephalus	1	0.210819
[truncated: 63,536 more rows]

## Sheet: Proximity 4
Drugbank ID	Disease	Number of disease proteins	Proximity (z)
DB00762	Ear patella short stature syndrome	5	-3.64496
DB00762	Ovarian hyperstimulation syndrome	1	-3.26599
DB00762	Spinocerebellar ataxia type 1 with axonal neuropathy	1	-3.20053
DB00762	Cataract glaucoma	1	-2.63336
DB00762	Myopathic intestinal pseudoobstruction	1	-2.51208
DB00762	Facial dysmorphism immunodeficiency livedo short stature	1	-2.50799
DB00762	ANE syndrome	1	-2.49615
DB00762	46XX gonadal dysgenesis	4	-2.42828
DB00762	Honey droplet corneal dystrophy	1	-2.33126
DB00762	Familial atypical multiple mole melanoma syndrome	1	-2.28881
DB00762	Severe combined immunodeficiency due to DNA PKcs deficiency	1	-2.26161
DB00762	Neuroblastoma	6	-2.2096
DB00762	Megacystis microcolon intestinal hypoperistalsis syndrome	1	-2.19393
DB00762	Desmosterolosis	1	-2.18738
DB00762	Combined oxidative phosphorylation defect type 4	1	-2.16162
DB00762	Melanoma and neural system tumor syndrome	1	-2.13366
DB00762	Mandibular hypoplasia deafness progeroid syndrome	1	-2.13
DB00762	Gelatinous drop like corneal dystrophy	1	-2.12132
DB00762	Familial ocular anterior segment mesenchymal dysgenesis	1	-2.10645
DB00762	Mutilating palmoplantar keratoderma with periorificial keratotic plaques	1	-2.09337
DB00762	Spinocerebellar ataxia type 26	1	-2.09108
DB00762	CAMOS syndrome	1	-2.06474
DB00762	Tricho dento osseous syndrome	1	-2.06163
DB00762	CLN1 disease	1	-2.05831
DB00762	Ichthyosis follicularis alopecia photophobia	1	-2.02601
DB00762	Myelodysplastic syndrome associated with isolated del(5q) chromosome abnormality	1	-2.01144
DB00762	Childhood onset autosomal recessive slowly progressive spinocerebellar ataxia	1	-2.00193
DB00762	Desmin related myopathy with Mallory body like inclusions	1	-1.99061
DB00762	X linked sideroblastic anemia and ataxia	1	-1.98379
DB00762	Hypomaturation hypoplastic amelogenesis imperfecta with taurodontism	1	-1.98248
DB00762	Best vitelliform macular dystrophy	1	-1.97566
DB00762	Severe neonatal lactic acidosis due to NFS1 ISD11 complex deficiency	1	-1.97566
DB00762	Paternal uniparental disomy of chromosome 6	1	-1.96018
DB00762	Carney complex trismus pseudocamptodactyly syndrome	1	-1.94411
DB00762	Trismus pseudocamptodactyly	1	-1.94411
DB00762	46XY disorder of sex development adrenal insufficiency due to CYP11A1 deficiency	1	-1.94076
DB00762	Familial Mediterranean fever	1	-1.94076
DB00762	Autosomal dominant vitreoretinochoroidopathy	1	-1.92117
DB00762	Familial visceral myopathy	1	-1.9211
DB00762	SHOX related short stature	1	-1.91564
DB00762	Glaucoma secondary to spherophakia/ectopia lentis and megalocornea	1	-1.89351
DB00762	Multiple endocrine neoplasia type 1	5	-1.88294
DB00762	Brain dopamine serotonin vesicular transport disease	1	-1.85639
DB00762	MUTYH related attenuated familial adenomatous polyposis	1	-1.83948
DB00762	Mitochondrial DNA depletion syndrome encephalomyopathic form with renal tubulopathy	1	-1.83226
DB00762	Isolated thyroid stimulating hormone deficiency	1	-1.83186
DB00762	Translocation renal cell carcinoma	7	-1.82971
DB00762	X linked mixed deafness with perilymphatic gusher	1	-1.82471
DB00762	Autosomal recessive hyperinsulinism due to Kir6 2 deficiency	1	-1.82471
DB00762	Dicarboxylic aminoaciduria	1	-1.81412
DB00762	Autosomal dominant aplasia and myelodysplasia	1	-1.81412
DB00762	Snowflake vitreoretinal degeneration	1	-1.80839
DB00762	Trichorhinophalangeal syndrome type 1 and 3	1	-1.80425
DB00762	Borjeson Forssman Lehmann syndrome	1	-1.80425
DB00762	X linked intellectual disability cerebellar hypoplasia	1	-1.7878
DB00762	Pancytopenia developmental delay syndrome	1	-1.7878
DB00762	Dedifferentiated liposarcoma	3	-1.77951
DB00762	Muscular dystrophy with progressive weakness distal contractures and rigid spine	1	-1.7757
DB00762	Hyper IgM syndrome type 5	1	-1.76516
DB00762	MACS syndrome	1	-1.76516
DB00762	BRESEK syndrome	1	-1.75032
DB00762	Combined immunodeficiency due to STIM1 deficiency	1	-1.741
DB00762	Autosomal recessive bestrophinopathy	1	-1.7335
DB00762	X linked intellectual disability Siderius type	1	-1.73205
DB00762	Very long chain acyl CoA dehydrogenase deficiency	1	-1.73205
DB00762	PYCR1 related De Barsy syndrome	1	-1.72931
DB00762	Aarskog Scott syndrome	1	-1.72931
DB00762	Pelviscapular dysplasia	1	-1.71881
DB00762	Hyperlysinemia	1	-1.71791
DB00762	CLN2 disease	1	-1.71499
DB00762	Tessier number 4 facial cleft	1	-1.70753
DB00762	Langer mesomelic dysplasia	1	-1.69537
DB00762	MRCS syndrome	1	-1.69067
DB00762	Hydranencephaly	1	-1.69036
DB00762	Adrenocortical carcinoma	1	-1.68931
DB00762	Acquired idiopathic sideroblastic anemia	2	-1.68705
DB00762	L?ri Weill dyschondrosteosis	1	-1.67932
DB00762	Combined oxidative phosphorylation defect type 8	1	-1.67873
DB00762	Autosomal recessive spastic paraplegia type 20	1	-1.67483
DB00762	Glycogen storage disease due to liver and muscle phosphorylase kinase deficiency	1	-1.66541
DB00762	Infantile systemic hyalinosis	1	-1.66215
DB00762	Noonan syndrome like disorder with loose anagen hair	1	-1.64793
DB00762	Methotrexate dose selection	1	-1.64793
DB00762	Townes Brocks syndrome	1	-1.64666
DB00762	Adult onset foveomacular vitelliform dystrophy	2	-1.64646
DB00762	Williams syndrome	9	-1.64429
DB00762	Autosomal dominant macrothrombocytopenia	4	-1.64429
DB00762	Gr?sbeck Imerslund disease	2	-1.64429
DB00762	Spinocerebellar ataxia type 36	1	-1.64345
DB00762	Otodental syndrome	1	-1.63299
DB00762	Autosomal recessive limb girdle muscular dystrophy type 2S	1	-1.63299
DB00762	Inherited isolated adrenal insufficiency due to CYP11A1 deficiency	1	-1.62433
DB00762	Fetal brain disruption sequence	1	-1.62078
DB00762	Bilateral generalized polymicrogyria	1	-1.61156
DB00762	Autosomal recessive ataxia due to PEX10 deficiency	1	-1.61156
DB00762	Myoclonic astastic epilepsy	2	-1.61156
DB00762	Saccharopinuria	1	-1.60591
DB00762	HERNS syndrome	1	-1.60566
DB00762	Childhood onset autosomal recessive myopathy with external ophthalmoplegia	1	-1.59312
DB00762	Orofaciodigital syndrome type 1	1	-1.59312
DB00762	Amyotrophic lateral sclerosis type 4	1	-1.59312
DB00762	Galloway Mowat syndrome	1	-1.58515
DB00762	GCS1 CDG	1	-1.58515
DB00762	Diazoxide resistant focal hyperinsulinism due to Kir6 2 deficiency	1	-1.5785
DB00762	Choreoacanthocytosis	1	-1.56893
DB00762	Congenital dyserythropoietic anemia type I	2	-1.56893
DB00762	Van den Ende Gupta syndrome	1	-1.54814
DB00762	Isolated osteopoikilosis	1	-1.5422
DB00762	Sulfite oxidase deficiency due to molybdenum cofactor deficiency type B	1	-1.53216
DB00762	3M syndrome	2	-1.52949
DB00762	Autosomal dominant Opitz G/BBB syndrome	1	-1.52904
DB00762	Papilloma of choroid plexus	1	-1.52753
DB00762	Congenital non bullous ichthyosiform erythroderma	2	-1.52753
DB00762	Melorheostosis with osteopoikilosis	1	-1.52128
DB00762	Short stature auditory canal atresia mandibular hypoplasia skeletal anomalies syndrome	1	-1.51933
DB00762	DL 2 hydroxyglutaric aciduria	1	-1.51859
DB00762	Hypertelorism Teebi type	1	-1.51859
DB00762	Hyperuricemia pulmonary hypertension renal failure alkalosis syndrome	1	-1.51186
DB00762	Intermediate DEND syndrome	1	-1.51186
DB00762	Geroderma osteodysplastica	2	-1.49383
DB00762	Severe combined immunodeficiency due to DCLRE1C deficiency	1	-1.49383
DB00762	Treacher Collins syndrome	3	-1.49191
DB00762	Well differentiated liposarcoma	3	-1.49191
DB00762	Burkitt lymphoma	1	-1.49191
DB00762	Anophthalmia/microphthalmia esophageal atresia	1	-1.48365
DB00762	Autosomal recessive cutis laxa type 2B	1	-1.48365
DB00762	Intellectual disability hyperkinetic movement truncal ataxia syndrome	1	-1.46482
DB00762	Autosomal recessive spastic paraplegia type 71	1	-1.46482
DB00762	Synpolydactyly type 1	1	-1.46482
DB00762	Bathing suit ichthyosis	1	-1.4596
DB00762	Adult onset chronic progressive external ophthalmoplegia with mitochondrial myopathy	2	-1.4596
DB00762	Simpson Golabi Behmel syndrome type 2	1	-1.45774
DB00762	Langer Giedion syndrome	2	-1.45774
DB00762	Acral self healing collodion baby	1	-1.4501
DB00762	Acute myeloid leukemia with NPM1 somatic mutations	1	-1.4267
DB00762	Connective tissue disorder due to lysyl hydroxylase 3 deficiency	1	-1.4267
DB00762	Paroxysmal dystonic choreathetosis with episodic ataxia and spasticity	1	-1.4267
DB00762	Hereditary vascular retinopathy	1	-1.4267
DB00762	Isolated follicle stimulating hormone deficiency	1	-1.42639
DB00762	Lissencephaly due to TUBA1A mutation	1	-1.42489
DB00762	Familial melanoma	7	-1.42489
DB00762	Commissural facial cleft	2	-1.42489
DB00762	Autosomal dominant limb girdle muscular dystrophy type 1D	1	-1.42489
DB00762	Buschke Ollendorff syndrome	1	-1.42432
DB00762	Guttmacher syndrome	1	-1.41784
DB00762	Autism epilepsy syndrome due to branched chain ketoacid dehydrogenase kinase deficiency	1	-1.41421
DB00762	Distal myopathy Welander type	1	-1.41102
DB00762	Partial acquired lipodystrophy	1	-1.40177
DB00762	Sanjad Sakati syndrome	1	-1.4
DB00762	Sudden infant death dysgenesis of the testes	1	-1.39715
DB00762	Encephalopathy due to GLUT1 deficiency	1	-1.39504
DB00762	Spondylo megaepiphyseal metaphyseal dysplasia	1	-1.39504
DB00762	Primary cutaneous anaplastic large cell lymphoma	2	-1.39326
DB00762	Brachydactyly syndactyly Zhao type	1	-1.38677
DB00762	Microlissencephaly	1	-1.38384
DB00762	Microcephalic primordial dwarfism due to ZNF335 deficiency	1	-1.38122
DB00762	Multicentric carpo tarsal osteolysis with or without nephropathy	1	-1.36451
DB00762	Syndactyly type 5	1	-1.36451
DB00762	Acute myeloblastic leukemia without maturation	2	-1.36277
DB00762	Cernunnos XLF deficiency	1	-1.3568
DB00762	Hand foot genital syndrome	1	-1.35453
DB00762	Cerebroretinal vasculopathy	1	-1.33979
DB00762	Distal monosomy 12p	1	-1.33979
DB00762	Spondylometaphyseal dysplasia cone rod dystrophy	1	-1.33979
DB00762	Autosomal dominant hyperinsulinism due to Kir6 2 deficiency	1	-1.33928
DB00762	Zygodactyly type 3	1	-1.33928
DB00762	Developmental delay deafness Hildebrand type	1	-1.33928
DB00762	Alpha thalassemia intellectual disability syndrome linked to chromosome 16	1	-1.33333
DB00762	Congenital factor V deficiency	1	-1.33333
DB00762	PRKAR1B related neurodegenerative dementia with intermediate filaments	1	-1.33333
DB00762	Legius syndrome	1	-1.33333
DB00762	Developmental delay with autism spectrum disorder and gait instability	1	-1.31121
DB00762	Autosomal recessive Kenny Caffey syndrome	1	-1.31056
DB00762	Neurofibromatosis type 1 due to NF1mutation or intragenic deletion	1	-1.30655
DB00762	Epithelial recurrent erosion dystrophy	1	-1.30655
DB00762	Hemoglobin H disease	1	-1.30655
DB00762	Severe combined immunodeficiency due to complete RAG1/2 deficiency	2	-1.30488
DB00762	Chronic myeloid leukemia	3	-1.30488
DB00762	Hereditary cryohydrocytosis with reduced stomatin	1	-1.30488
DB00762	Self healing collodion baby	2	-1.29987
DB00762	MPDU1 CDG	1	-1.29881
DB00762	Arthrogryposis renal dysfunction cholestasis	2	-1.29062
DB00762	Juvenile hyaline fibromatosis	1	-1.28355
DB00762	Glutathione synthetase deficiency with 5 oxoprolinuria	1	-1.28355
DB00762	Lamellar ichthyosis	2	-1.28355
DB00762	Deafness with labyrinthine aplasia microtia and microdontia	1	-1.27955
DB00762	Dyschromatosis symmetrica hereditaria	1	-1.27898
DB00762	Glutathione synthetase deficiency without 5 oxoprolinuria	1	-1.27733
DB00762	Hypotrichosis simplex	3	-1.27733
DB00762	Xeroderma pigmentosum complementation group G	1	-1.27733
DB00762	Autosomal recessive spastic paraplegia type 58	1	-1.25676
DB00762	Acute myeloblastic leukemia with maturation	3	-1.25226
DB00762	12q14 microdeletion syndrome	2	-1.25226
DB00762	Postaxial polydactyly type B bilateral	1	-1.25226
DB00762	X linked osteoporosis with fractures	1	-1.25226
DB00762	Late onset junctional epidermolysis bullosa	1	-1.25064
DB00762	Neonatal severe primary hyperparathyroidism	1	-1.25064
DB00762	Stormorken Sjaastad Langslet syndrome	1	-1.2437
DB00762	Epileptic encephalopathy with global cerebral demyelination	1	-1.2437
DB00762	Atrial septal defect atrioventricular conduction defects	1	-1.2376
DB00762	Wilson Turner syndrome	1	-1.23155
DB00762	Nephrogenic syndrome of inappropriate antidiuresis	1	-1.23077
DB00762	Severe intellectual disability short stature behavioral troubles facial dysmorphism syndrome	1	-1.23077
DB00762	Tropical pancreatitis	2	-1.22634
DB00762	Essential thrombocythemia	6	-1.22474
DB00762	Congenital contractural arachnodactyly	1	-1.21854
DB00762	VACTERL/VATER association	1	-1.21226
DB00762	Hereditary inclusion body myopathy joint contractures ophthalmoplegia	1	-1.21226
DB00762	Non epidermolytic palmoplantar keratoderma	1	-1.20553
DB00762	Scalp ear nipple syndrome	1	-1.20553
DB00762	Hb Barts hydrops fetalis	1	-1.20553
DB00762	X linked hyper IgM syndrome	1	-1.20117
DB00762	DPM1 CDG	1	-1.20117
DB00762	Sanfilippo syndrome type D	1	-1.20117
DB00762	Antenatal Bartter syndrome	2	-1.19959
DB00762	Native American myopathy	1	-1.19959
DB00762	Paroxysmal exertion induced dyskinesia	2	-1.19959
DB00762	Spondyloenchondrodysplasia	1	-1.19625
DB00762	Charcot Marie Tooth disease type 4F	1	-1.19625
DB00762	Methylcobalamin deficiency type cblG	1	-1.1941
DB00762	Li Fraumeni syndrome	3	-1.1767
DB00762	Vitamin K antagonists toxicity or dose selection	3	-1.1767
DB00762	Hepatic veno occlusive disease immunodeficiency	1	-1.1767
DB00762	Oculocerebrorenal syndrome	1	-1.1767
DB00762	B cell chronic lymphocytic leukemia	5	-1.1767
DB00762	McLeod neuroacanthocytosis syndrome	1	-1.17514
DB00762	Lethal encephalopathy due to mitochondrial and peroxisomal fission defect	1	-1.17217
DB00762	5q31 3 microdeletion syndrome	1	-1.16368
DB00762	Autosomal dominant limb girdle muscular dystrophy type 1F	1	-1.16368
DB00762	Intellectual disability craniofacial dysmorphism cryptorchidism	1	-1.15288
DB00762	Osteopetrosis with renal tubular acidosis	1	-1.15288
DB00762	Hyper IgM syndrome type 2	1	-1.15134
DB00762	Bleeding diathesis due to thromboxane synthesis deficiency	1	-1.15134
DB00762	17p11 2 microduplication syndrome	1	-1.15134
DB00762	Spondyloepimetaphyseal dysplasia with multiple dislocations	1	-1.14035
DB00762	Mandibulofacial dysostosis microcephaly syndrome	1	-1.14035
DB00762	Microcephalic primordial dwarfism Dauber type	1	-1.13389
DB00762	IMAGe syndrome	1	-1.12968
DB00762	Acute neonatal citrullinemia type I	1	-1.12968
DB00762	Hypomyelination with brain stem and spinal cord involvement and leg spasticity	1	-1.12968
DB00762	Autosomal dominant Charcot Marie Tooth disease type 2A1	1	-1.10706
DB00762	Postaxial polydactyly type A unilateral	1	-1.10706
DB00762	Monosomy 22q13	1	-1.10706
DB00762	Spinocerebellar ataxia type 5	1	-1.10554
DB00762	Hereditary cryohydrocytosis with normal stomatin	1	-1.10554
DB00762	Primary ciliary dyskinesia retinitis pigmentosa	1	-1.08912
DB00762	Lymphomatoid papulosis	2	-1.08912
DB00762	Reynolds syndrome	1	-1.08912
DB00762	Ring dermoid of cornea	1	-1.08498
DB00762	Mitochondrial neurogastrointestinal encephalomyopathy	3	-1.08498
DB00762	Karyomegalic interstitial nephritis	1	-1.08347
DB00762	Xeroderma pigmentosum variant	1	-1.08347
DB00762	Schinzel Giedion syndrome	1	-1.08347
DB00762	Dubowitz syndrome	2	-1.08347
DB00762	Benign familial neonatal epilepsy	2	-1.07379
DB00762	Tay Sachs disease B variant juvenile form	1	-1.06752
DB00762	Chilblain lupus	2	-1.06752
DB00762	Greenberg dysplasia	1	-1.06752
DB00762	Dent disease type 2	1	-1.06341
DB00762	Lissencephaly due to LIS1 mutation	1	-1.06191
DB00762	VACTERL with hydrocephalus	1	-1.05263
DB00762	Benign familial neonatal infantile seizures	2	-1.04939
DB00762	Holmes Gang syndrome	1	-1.04641
DB00762	DEND syndrome	2	-1.04641
DB00762	Beckwith Wiedemann syndrome due to CDKN1C mutation	1	-1.04641
DB00762	LIG4 syndrome	1	-1.04232
DB00762	Generalized epilepsy paroxysmal dyskinesia	1	-1.04232
DB00762	Monosomy 9q22 3	1	-1.04232
DB00762	Autosomal recessive spastic paraplegia type 15	1	-1.04232
DB00762	Rare isolated myopia	2	-1.04083
DB00762	Bartter syndrome with hypocalcemia	1	-1.04083
DB00762	Charcot Marie Tooth disease type 1C	1	-1.0399
DB00762	Sialidosis type 1	1	-1.03194
DB00762	Duane retraction syndrome	1	-1.03194
DB00762	Combined immunodeficiency due to CD3gamma deficiency	1	-1.02899
DB00762	East Texas bleeding disorder	1	-1.02576
DB00762	AICA ribosiduria	1	-1.02169
DB00762	X linked progressive cerebellar ataxia	1	-1.0202
DB00762	Tay Sachs disease B variant adult form	1	-1.01168
DB00762	Polysyndactyly unilateral	1	-1.00553
DB00762	Familial hypocalciuric hypercalcemia type 1	1	-1.00148
DB00762	Resistance to bleomycine in the treatment of testicular cancer	1	-1.00148
DB00762	Familial multiple trichoepithelioma	1	-1.00148
DB00762	Oculopharyngeal muscular dystrophy	1	-1.00148
DB00762	Muscular dystrophy Selcen type	1	-1.00148
DB00762	17q11 microdeletion syndrome	1	-0.999692
DB00762	Severe combined deficiency due to CTPS1 deficiency	1	-0.991837
DB00762	CADASIL	1	-0.985716
DB00762	Intellectual disability feeding difficulties developmental delay microcephaly syndrome	1	-0.985716
DB00762	Nephrogenic diabetes insipidus	2	-0.985716
DB00762	Hypoplastic amelogenesis imperfecta	2	-0.985716
DB00762	Axenfeld Rieger syndrome	2	-0.981677
DB00762	X linked Charcot Marie Tooth disease type 1	1	-0.981677
DB00762	Combined oxidative phosphorylation deficiency type 20	1	-0.980196
DB00762	COG8 CDG	1	-0.980196
DB00762	X linked complicated spastic paraplegia type 1	1	-0.980196
DB00762	Ataxia oculomotor apraxia type 1	1	-0.972381
DB00762	Hereditary sensory and autonomic neuropathy type 1	4	-0.966282
DB00762	Distal renal tubular acidosis with anemia	1	-0.966282
DB00762	Early onset epileptic encephalopathy cortical blindness intellectual disability facial dysmorphism syndrome	1	-0.966282
DB00762	3 phosphoserine phosphatase deficiency	1	-0.966282
DB00762	ALDH18A1 related De Barsy syndrome	1	-0.96225
DB00762	Alpha thalassemia X linked intellectual disability syndrome	1	-0.96225
DB00762	Intellectual disability hypotonia spasticity sleep disorder	1	-0.961869
DB00762	Combined immunodeficiency with skin granulomas	2	-0.961074
DB00762	Postaxial polydactyly type B unilateral	1	-0.960769
DB00762	Inclusion body myopathy with Paget disease of bone and frontotemporal dementia	3	-0.960769
DB00762	Monosomy 5p	1	-0.960769
DB00762	14q12 microdeletion syndrome	1	-0.960769
DB00762	Carpenter Waziri syndrome	1	-0.953293
DB00762	Griscelli disease type 1	1	-0.953293
DB00762	Congenital dyserythropoietic anemia type IV	1	-0.94721
DB00762	Autosomal recessive limb girdle muscular dystrophy type 2Q	1	-0.94318
DB00762	Autosomal recessive cerebellar ataxia epilepsy intellectual disability syndrome due to TUD deficiency	1	-0.94318
DB00762	Frasier syndrome	1	-0.941697
DB00762	Autosomal recessive limb girdle muscular dystrophy due to desmin deficiency	1	-0.941697
DB00762	Spectrin associated autosomal recessive cerebellar ataxia	1	-0.934551
DB00762	Hemolytic anemia due to glucophosphate isomerase deficiency	1	-0.934551
DB00762	MASA syndrome	1	-0.934551
DB00762	Silver Russell syndrome due to a point mutation	1	-0.934551
DB00762	Microcephaly complex motor and sensory axonal neuropathy	1	-0.933008
DB00762	Smith Fineman Myers syndrome	1	-0.928477
DB00762	Pontocerebellar hypoplasia type 10	1	-0.928477
DB00762	Infantile nephronophthisis	2	-0.928477
DB00762	Neurogenic scapuloperoneal syndrome Kaeser type	1	-0.924445
DB00762	Triose phosphate isomerase deficiency	1	-0.923872
DB00762	Spinocerebellar ataxia type 10	1	-0.922958
DB00762	Polysyndactyly bilateral	1	-0.916135
DB00762	Multiple paragangliomas associated with polycythemia	1	-0.916135
DB00762	Autosomal dominant distal renal tubular acidosis	1	-0.916135
DB00762	CHARGE syndrome	2	-0.916135
DB00762	Partial pancreatic agenesis	2	-0.910064
DB00762	X linked intellectual disability Golabi Ito Hall type	1	-0.910064
DB00762	Lethal congenital contracture syndrome type 3	2	-0.906027
DB00762	Fraser syndrome	1	-0.904534
DB00762	Joubert syndrome with hepatic defect	2	-0.898027
DB00762	Constitutional megaloblastic anemia with severe neurologic disease	1	-0.898027
DB00762	Adult onset citrullinemia type I	1	-0.898027
DB00762	Lateral meningocele syndrome	1	-0.897018
DB00762	X linked intellectual disability Nascimento type	1	-0.891953
DB00762	Alpha 1 antichymotrypsin deficiency	1	-0.887931
DB00762	Juberg Marsidi syndrome	1	-0.887905
DB00762	Pontocerebellar hypoplasia type 8	1	-0.887905
DB00762	Autosomal dominant methemoglobinemia	2	-0.886405
DB00762	Congenital factor XIII deficiency	2	-0.880208
DB00762	Tay Sachs disease B1 variant	1	-0.880208
DB00762	X linked Alport syndrome	1	-0.879463
DB00762	Pyruvate dehydrogenase E1 beta deficiency	1	-0.874126
DB00762	Char syndrome	1	-0.870388
DB00762	Early onset progressive neurodegeneration blindness ataxia spasticity	1	-0.870063
DB00762	Autosomal dominant Charcot Marie Tooth disease type 2L	1	-0.870063
DB00762	Brachydactyly type E	2	-0.862662
DB00762	Sporadic secreting paraganglioma	1	-0.862662
DB00762	Greig cephalopolysyndactyly syndrome	1	-0.856565
DB00762	Gyrate atrophy of choroid and retina	1	-0.856565
DB00762	Sporadic pheochromocytoma	1	-0.85311
DB00762	Distal monosomy 3p	3	-0.85311
DB00762	Renal hepatic pancreatic dysplasia	2	-0.852483
DB00762	Hypoparathyroidism deafness renal disease	1	-0.850963
DB00762	Congenital sialidosis type 2	1	-0.845373
DB00762	CODAS syndrome	1	-0.845373
DB00762	Rieger anomaly	2	-0.845373
DB00762	Acromegaly	1	-0.845373
DB00762	Ch?diak Higashi syndrome	1	-0.839254
DB00762	Glycogen storage disease due to muscle and heart glycogen synthase deficiency	1	-0.839254
DB00762	14q11 2 microduplication syndrome	1	-0.839254
DB00762	Autosomal recessive dopa responsive dystonia	1	-0.839254
DB00762	Hereditary clear cell renal cell carcinoma	3	-0.839254
DB00762	Spinocerebellar ataxia with axonal neuropathy type 2	2	-0.839254
DB00762	Cherubism	1	-0.839254
DB00762	Monostotic fibrous dysplasia	1	-0.835148
DB00762	X linked complicated corpus callosum dysgenesis	1	-0.835148
DB00762	Hereditary breast and ovarian cancer syndrome	14	-0.833616
DB00762	Chudley Lowry Hoar syndrome	1	-0.82837
DB00762	Neutrophil immunodeficiency syndrome	1	-0.82837
DB00762	Acrocallosal syndrome	2	-0.828325
DB00762	Juvenile sialidosis type 2	1	-0.828325
DB00762	Machado Joseph disease type 2	1	-0.822179
DB00762	Pallister Hall syndrome	1	-0.819283
DB00762	Southeast Asian ovalocytosis	1	-0.819283
DB00762	Acute megakaryoblastic leukemia without Down syndrome	2	-0.818044
DB00762	Alpha thalassemia myelodysplastic syndrome	1	-0.818044
DB00762	Waardenburg syndrome type 1	1	-0.818044
DB00762	Familial sick sinus syndrome	3	-0.818044
DB00762	Multiple osteochondromas	2	-0.818044
DB00762	Meacham syndrome	1	-0.818044
DB00762	Autosomal recessive spastic paraplegia type 7	1	-0.818044
DB00762	Acute promyelocytic leukemia	10	-0.816497
DB00762	Congenital factor X deficiency	1	-0.811503
DB00762	Feingold syndrome type 1	1	-0.811503
DB00762	Tay Sachs disease B variant infantile form	1	-0.811503
DB00762	MORM syndrome	1	-0.805323
DB00762	Neurologic Waardenburg Shah syndrome	1	-0.805323
DB00762	Microcephaly lymphedema chorioretinopathy	1	-0.805323
DB00762	Papillary renal cell carcinoma	1	-0.805323
DB00762	Multisystemic smooth muscle dysfunction syndrome	1	-0.805323
DB00762	Congenital brain dysgenesis due to glutamine synthetase deficiency	1	-0.801154
DB00762	Griscelli disease type 3	2	-0.801154
DB00762	Xeroderma pigmentosum complementation group A	1	-0.79959
DB00762	6 pyruvoyl tetrahydropterin synthase deficiency	1	-0.795468
DB00762	17q11 2 microduplication syndrome	1	-0.795468
DB00762	Mowat Wilson syndrome due to a ZEB2 point mutation	1	-0.794892
DB00762	Infantile Krabbe disease	2	-0.794892
DB00762	Epidermolysis bullosa simplex with muscular dystrophy	1	-0.794892
DB00762	Syndactyly type 3	1	-0.788672
DB00762	Epidermolysis bullosa simplex Ogna type	1	-0.788672
DB00762	Acrokeratosis verruciformis of Hopf	1	-0.788672
DB00762	Benign familial infantile epilepsy	4	-0.786334
DB00762	2p21 microdeletion syndrome	3	-0.784465
DB00762	Uveal coloboma cleft lip and palate intellectual disability	1	-0.782881
DB00762	Brain lung thyroid syndrome	1	-0.77848
DB00762	Distal monosomy 5q	2	-0.77848
DB00762	Autosomal recessive cerebellar ataxia epilepsy intellectual disability syndrome due to WWOX deficiency	1	-0.772212
DB00762	Darier disease	1	-0.772212
DB00762	6q25 microdeletion syndrome	1	-0.772212
DB00762	Hypodontia dysplasia of nails	1	-0.772212
DB00762	Axenfeld anomaly	2	-0.770154
DB00762	Autosomal dominant medullary cystic kidney disease without hyperuricemia	1	-0.770154
DB00762	Intrahepatic cholestasis of pregnancy	3	-0.767961
DB00762	Machado Joseph disease type 1	1	-0.767961
DB00762	Postaxial polydactyly type A bilateral	2	-0.767961
DB00762	Micro syndrome	3	-0.767961
DB00762	Dejerine Sottas syndrome	4	-0.766356
DB00762	Transient neonatal diabetes mellitus	3	-0.762252
DB00762	Craniofacial deafness hand syndrome	1	-0.762252
DB00762	Wolf Hirschhorn syndrome	3	-0.762252
DB00762	Denys Drash syndrome	1	-0.755929
DB00762	MITF related melanoma and renal cell carcinoma predisposition syndrome	1	-0.755929
DB00762	Bannayan Riley Ruvalcaba syndrome	1	-0.755929
DB00762	Progressive sensorineural hearing loss hypertrophic cardiomyopathy	1	-0.754154
DB00762	Desminopathy	1	-0.754154
DB00762	Quebec platelet disorder	1	-0.751628
DB00762	Familial pancreatic carcinoma	8	-0.75
DB00762	X linked intellectual disability Porteous type	1	-0.74733
DB00762	Tubular aggregate myopathy	2	-0.746195
DB00762	Autosomal dominant limb girdle muscular dystrophy type 1G	1	-0.746195
DB00762	Autosomal dominant limb girdle muscular dystrophy type 1E	1	-0.746195
DB00762	Encephalopathy due to prosaposin deficiency	1	-0.746195
DB00762	Hydrocephalus with stenosis of the aqueduct of Sylvius	1	-0.746195
DB00762	Giant cell glioblastoma	11	-0.73981
DB00762	Familial isolated hypoparathyroidism due to impaired PTH secretion	2	-0.73981
DB00762	Smith Magenis syndrome	2	-0.73981
DB00762	Cortical dysgenesis with pontocerebellar hypoplasia due to TUBB3 mutation	1	-0.738321
DB00762	Werner syndrome	1	-0.738321
DB00762	Familial lipoprotein lipase deficiency	1	-0.738321
DB00762	Glycogen storage disease due to phosphoglycerate kinase 1 deficiency	1	-0.738321
DB00762	Dystonia 16	1	-0.735454
DB00762	Classic homocystinuria	1	-0.733799
DB00762	Medulloblastoma with extensive nodularity	1	-0.730297
DB00762	Acatalasemia	1	-0.723842
DB00762	Glutaryl CoA dehydrogenase deficiency	1	-0.723842
DB00762	Nijmegen breakage syndrome	1	-0.719425
DB00762	Spinal muscular atrophy with respiratory distress type 1	2	-0.719425
DB00762	Microcephaly capillary malformation syndrome	1	-0.719425
DB00762	Rolandic epilepsy	1	-0.717741
DB00762	Atypical Gaucher disease due to saposin C deficiency	1	-0.717741
DB00762	Mowat Wilson syndrome due to monosomy 2q22	1	-0.714545
DB00762	Familial cortical myoclonus	1	-0.711644
DB00762	Autosomal recessive early onset inflammatory bowel disease	4	-0.708012
DB00762	Johanson Blizzard syndrome	1	-0.708012
DB00762	Pure hair and nail ectodermal dysplasia	3	-0.708012
DB00762	Autosomal dominant optic atrophy and peripheral neuropathy	1	-0.707107
DB00762	Benign familial chorea	1	-0.707107
DB00762	Autosomal recessive hypohidrotic ectodermal dysplasia	2	-0.707107
DB00762	Koolen De Vries syndrome due to a point mutation	1	-0.703526
DB00762	Joubert syndrome with oculorenal defect	5	-0.698926
DB00762	Pituitary stalk interruption syndrome	3	-0.698926
DB00762	Chondromyxoid fibroma	1	-0.698926
DB00762	Timothy syndrome	1	-0.696526
DB00762	Ehlers Danlos syndrome kyphoscoliotic and deafness type	1	-0.692308
DB00762	Waardenburg syndrome type 3	1	-0.692308
DB00762	Neuroectodermal melanolysosomal disease	1	-0.691702
DB00762	Familial cylindromatosis	1	-0.685994
DB00762	Goldmann Favre syndrome	1	-0.685994
DB00762	Xeroderma pigmentosum complementation group E	1	-0.68343
DB00762	Macrocephaly autism syndrome	1	-0.68343
DB00762	Fatal infantile lactic acidosis with methylmalonic aciduria	1	-0.68343
DB00762	Polyostotic fibrous dysplasia	1	-0.68343
DB00762	Brachydactyly arterial hypertension	1	-0.68343
DB00762	Complete atrioventricular canal Fallot tetralogy	2	-0.676716
DB00762	Severe motor and intellectual disabilities sensorineural deafness dystonia syndrome	1	-0.676716
DB00762	Tietz syndrome	1	-0.676716
DB00762	Moyamoya disease	2	-0.676418
DB00762	Purine nucleoside phosphorylase deficiency	1	-0.676418
DB00762	Oculodentodigital dysplasia	1	-0.676418
DB00762	Hamel cerebro palato cardiac syndrome	1	-0.676418
DB00762	Autosomal recessive congenital cerebellar ataxia due to MGLUR1 deficiency	1	-0.676418
DB00762	Severe intellectual disability poor language strabismus grimacing face long fingers syndrome	1	-0.672071
DB00762	Jervell and Lange Nielsen syndrome	2	-0.672071
DB00762	Junctional epidermolysis bullosa Herlitz type	3	-0.672071
DB00762	Pseudohypoparathyroidism type 1A	1	-0.672071
DB00762	Lissencephaly type 1 due to doublecortin gene mutation	1	-0.67092
DB00762	Attenuated Ch?diak Higashi syndrome	1	-0.668043
DB00762	Joubert syndrome with ocular defect	3	-0.661242
DB00762	Epidermolysis bullosa simplex due to BP230 deficiency	1	-0.661242
DB00762	Desmoplastic/nodular medulloblastoma	1	-0.661242
DB00762	Congenital cataracts facial dysmorphism neuropathy	1	-0.661223
DB00762	Peutz Jeghers syndrome	1	-0.661223
DB00762	Progressive cerebello cerebral atrophy	1	-0.66111
DB00762	X linked intellectual disability Sutherland Haan type	1	-0.659512
DB00762	Autosomal dominant Charcot Marie Tooth disease type 2E	1	-0.656488
DB00762	Central core disease	1	-0.656488
DB00762	Selection of therapeutic option in colorectal cancer	1	-0.655953
DB00762	Amyotrophic lateral sclerosis	26	-0.654654
DB00762	Immunodeficiency due to a late component of complements deficiency	7	-0.654654
DB00762	Combined immunodeficiency due to STK4 deficiency	1	-0.652753
DB00762	Rolandic epilepsy speech dyspraxia	1	-0.651904
DB00762	Familial isolated pituitary adenoma	1	-0.648886
DB00762	Autosomal dominant palmoplantar keratoderma and congenital alopecia	1	-0.646162
DB00762	Glycogen storage disease due to lactate dehydrogenase M subunit deficiency	1	-0.645819
DB00762	Gliosarcoma	11	-0.645819
DB00762	Short stature due to partial GHR deficiency	1	-0.640983
DB00762	Familial cerebral cavernous malformation	3	-0.640983
DB00762	Achondroplasia	1	-0.640983
DB00762	Retinitis punctata albescens	4	-0.639101
DB00762	Inherited cancer predisposing syndrome due to biallelic BRCA2 mutations	1	-0.63755
DB00762	Isolated congenitally uncorrected transposition of the great arteries	1	-0.63755
DB00762	Atypical dentin dysplasia due to SMOC2 deficiency	1	-0.631169
DB00762	Autosomal recessive hyper IgE syndrome	1	-0.631169
DB00762	Matthew Wood syndrome	1	-0.631169
DB00762	Oculocutaneous albinism type 2	1	-0.631169
DB00762	Nephroblastoma	2	-0.630488
DB00762	Ocular albinism with congenital sensorineural deafness	2	-0.630488
DB00762	Severe X linked mitochondrial encephalomyopathy	1	-0.6263
DB00762	Moyamoya angiopathy short stature facial dysmorphism hypergonadotropic hypogonadism	1	-0.6263
DB00762	Dehydratase deficiency	1	-0.625543
DB00762	Megalencephaly capillary malformation polymicrogyria syndrome	1	-0.625543
DB00762	Pseudohypoparathyroidism type 1C	1	-0.625543
DB00762	Atrial septal defect ostium primum type	1	-0.620042
DB00762	Combined immunodeficiency due to DOCK8 deficiency	1	-0.61625
DB00762	Hypokalemic periodic paralysis	3	-0.61625
DB00762	Kearns Sayre syndrome	2	-0.61625
DB00762	Birdshot chorioretinopathy	1	-0.61522
DB00762	Hairy cell leukemia	1	-0.61522
DB00762	Adult onset autosomal dominant leukodystrophy	1	-0.61522
DB00762	Hypomyelination with atrophy of basal ganglia and cerebellum	1	-0.61522
DB00762	Congenital mesoblastic nephroma	2	-0.610155
DB00762	Autosomal dominant Charcot Marie Tooth disease type 2U	1	-0.610155
DB00762	Muenke syndrome	1	-0.610155
DB00762	Spinocerebellar ataxia type 15/16	1	-0.608164
DB00762	Precursor T cell acute lymphoblastic leukemia	16	-0.608164
DB00762	Immunodeficiency due to CD25 deficiency	1	-0.608164
DB00762	Generalized resistance to thyroid hormone	1	-0.607352
DB00762	Familial dyskinesia and facial myokymia	1	-0.607352
DB00762	Aicardi Gouti?res syndrome	4	-0.607352
DB00762	Peripheral primitive neuroectodermal tumor	2	-0.607352
DB00762	ALG3 CDG	1	-0.605744
DB00762	Lipoyl transferase 1 deficiency	1	-0.601393
DB00762	X linked Charcot Marie Tooth disease type 4	1	-0.601393
DB00762	Hereditary sensory and autonomic neuropathy type 6	1	-0.6
DB00762	Opsismodysplasia	1	-0.6
DB00762	Parkinsonism due to ATP13A2 deficiency	1	-0.6
DB00762	Benign Samaritan congenital myopathy	1	-0.6
DB00762	Pachydermoperiostosis	1	-0.596951
DB00762	Thanatophoric dysplasia type 1	1	-0.594803
DB00762	Hereditary gingival fibromatosis	1	-0.594803
DB00762	Primary dystonia DYT4 type	1	-0.594803
DB00762	ALG9 CDG	1	-0.593732
DB00762	Methylmalonic aciduria due to transcobalamin receptor defect	1	-0.593732
DB00762	Landau Kleffner syndrome	1	-0.592333
DB00762	Continuous spikes and waves during sleep	1	-0.592333
DB00762	Thiamine responsive encephalopathy	1	-0.586588
DB00762	Atypical hemolytic uremic syndrome with C3 anomaly	1	-0.586588
DB00762	Hemihyperplasia multiple lipomatosis syndrome	1	-0.584815
DB00762	Macrodactyly of toes unilateral	1	-0.584815
DB00762	Autosomal recessive cerebellar ataxia due to STUB1 deficiency	1	-0.584815
DB00762	Craniometaphyseal dysplasia	1	-0.582363
DB00762	Familial amyloid polyneuropathy	1	-0.579474
DB00762	Amyotrophic lateral sclerosis parkinsonism dementia complex	2	-0.57735
DB00762	Autosomal dominant deafness onychodystrophy syndrome	1	-0.57735
DB00762	Statin toxicity	1	-0.57735
DB00762	Erythrokeratodermia variabilis	2	-0.57735
DB00762	Selective pituitary resistance to thyroid hormone	1	-0.571823
DB00762	Prader Willi syndrome due to translocation	1	-0.571823
DB00762	Autosomal recessive spastic paraplegia type 70	1	-0.571823
DB00762	Oculootodental syndrome	2	-0.571823
DB00762	Weill Marchesani syndrome	3	-0.569652
DB00762	Juvenile nephronophthisis	3	-0.569652
DB00762	Syndromic multisystem autoimmune disease due to Itch deficiency	1	-0.569652
DB00762	Precursor B cell acute lymphoblastic leukemia	18	-0.569652
DB00762	Mucolipidosis type III gamma	1	-0.567819
DB00762	Susceptibility to respiratory infections associated with CD8alpha chain mutation	1	-0.567819
DB00762	Woolly hair palmoplantar keratoderma syndrome	1	-0.565032
DB00762	Idiopathic central precocious puberty	1	-0.564152
DB00762	Metachromatic leukodystrophy late infantile form	2	-0.564152
DB00762	Autosomal recessive spastic paraplegia type 66	1	-0.563235
DB00762	Progressive osseous heteroplasia	1	-0.562392
DB00762	Hyperlipoproteinemia type 5	2	-0.562392
DB00762	Jawad syndrome	1	-0.557086
DB00762	Infantile onset mesial temporal lobe epilepsy with severe cognitive regression	1	-0.557086
DB00762	Synovial sarcoma	3	-0.554495
DB00762	Pelizaeus Merzbacher like disease due to GJC2 mutation	1	-0.553307
DB00762	WHIM syndrome	1	-0.553307
DB00762	Paroxysmal kinesigenic dyskinesia	1	-0.550743
DB00762	King Denborough syndrome	1	-0.548821
DB00762	Hereditary sensory and autonomic neuropathy type 4	1	-0.547443
DB00762	Sea blue histiocytosis	1	-0.547443
DB00762	Hypoplastic left heart syndrome	2	-0.547443
DB00762	Griscelli disease type 2	1	-0.547443
DB00762	Segmental progressive overgrowth syndrome with fibroadipose hyperplasia	1	-0.542364
DB00762	Autosomal dominant Charcot Marie Tooth disease type 2A2	1	-0.542364
DB00762	Macrodactyly of fingers unilateral	1	-0.542364
DB00762	Glycogen storage disease due to glucose 6 phosphatase deficiency type a	1	-0.542364
DB00762	Autosomal dominant spastic paraplegia type 3	1	-0.539331
DB00762	Lipoprotein glomerulopathy	1	-0.539331
DB00762	Osteosarcoma	1	-0.539331
DB00762	Ankyloblepharon ectodermal defects cleft lip/palate	1	-0.539331
DB00762	Cockayne syndrome type 3	2	-0.539331
DB00762	CADDS	2	-0.539331
DB00762	Hereditary sclerosing poikiloderma with tendon and pulmonary involvement	1	-0.538816
DB00762	Hereditary hypercarotenemia and vitamin A deficiency	1	-0.53512
DB00762	Congenital cataract microcornea with corneal opacity	1	-0.53512
DB00762	Neurodegenerative syndrome due to cerebral folate transport deficiency	1	-0.534655
DB00762	Spinocerebellar ataxia type 29	1	-0.533465
DB00762	Diffuse cerebral and cerebellar atrophy intractable seizures progressive microcephaly syndrome	1	-0.533465
DB00762	Retinitis pigmentosa	53	-0.533465
DB00762	Nestor Guillermo progeria syndrome	1	-0.533465
DB00762	Tall stature intellectual disability facial dysmorphism syndrome	1	-0.532492
DB00762	Moderate multiminicore disease with hand involvement	1	-0.527645
DB00762	Biotin responsive basal ganglia disease	1	-0.527645
DB00762	Tangier disease	1	-0.527645
DB00762	Periodic paralysis with later onset distal motor neuropathy	2	-0.524142
DB00762	Complete atrioventricular canal left heart obstruction	2	-0.524142
DB00762	Autosomal dominant secondary polycythemia	2	-0.524142
DB00762	Familial advanced sleep phase syndrome	2	-0.524142
DB00762	Pseudopseudohypoparathyroidism	1	-0.524142
DB00762	Metachromatic leukodystrophy juvenile form	2	-0.524142
DB00762	Autosomal recessive spastic paraplegia type 43	1	-0.521905
DB00762	P2Y12 defect	1	-0.521905
DB00762	Autosomal dominant Robinow syndrome	2	-0.517522
DB00762	Tibial muscular dystrophy	1	-0.517522
DB00762	Sheldon Hall syndrome	3	-0.512915
DB00762	Severe early onset axonal neuropathy due to NEFL deficiency	1	-0.512915
DB00762	Metachromatic leukodystrophy adult form	2	-0.512915
DB00762	5 fluorouracil toxicity	2	-0.50985
DB00762	Congenital multicore myopathy with external ophthalmoplegia	1	-0.50985
DB00762	Proximal myotonic myopathy	1	-0.508913
DB00762	Congenital cataract hypertrophic cardiomyopathy mitochondrial myopathy	2	-0.508913
DB00762	Juvenile primary lateral sclerosis	1	-0.506972
DB00762	Leigh syndrome with nephrotic syndrome	1	-0.506972
DB00762	Lethal polymalformative syndrome Boissel type	1	-0.506972
DB00762	RAS associated autoimmune leukoproliferative disease	2	-0.502603
DB00762	Cleidocranial dysplasia	1	-0.502519
DB00762	Hyper IgM syndrome type 3	1	-0.502519
DB00762	Hashimoto Pritzker syndrome	1	-0.502519
DB00762	Proteus like syndrome	1	-0.502519
DB00762	Posterior polymorphous corneal dystrophy	2	-0.502519
DB00762	CLOVE syndrome	1	-0.498161
DB00762	Familial progressive cardiac conduction defect	4	-0.498161
DB00762	Sporadic idiopathic steroid resistant nephrotic syndrome with diffuse mesangial sclerosis	1	-0.498161
DB00762	Hereditary North American Indian childhood cirrhosis	1	-0.49535
DB00762	UV sensitive syndrome	2	-0.49535
DB00762	Familial amyloidosis Finnish type	1	-0.49535
DB00762	Ataxia with vitamin E deficiency	1	-0.49535
DB00762	Syndromic X linked intellectual disability due to JARID1C mutation	1	-0.494312
DB00762	Mitochondrial DNA depletion syndrome encephalomyopathic form with variable craniofacial anomalies	1	-0.493742
DB00762	AHDC1 related intellectual disability obstructive sleep apnea mild dysmorphism syndrome	1	-0.493742
DB00762	X linked intellectual disability Turner type	1	-0.493626
DB00762	Familial renal amyloidosis due to fibrinogen A alpha chain variant	1	-0.493626
DB00762	Generalized pseudohypoaldosteronism type 1	3	-0.493626
DB00762	Familial glucocorticoid deficiency	5	-0.487467
DB00762	Hyperlipoproteinemia type 3	1	-0.487467
DB00762	Familial dysautonomia	1	-0.487467
DB00762	FADD related immunodeficiency	1	-0.487467
DB00762	Congenital myasthenic syndromes with glycosylation defect	3	-0.487467
DB00762	Systemic onset juvenile idiopathic arthritis	2	-0.487467
DB00762	Mitochondrial encephalo cardio myopathy due to TMEM70 deficiency	1	-0.480822
DB00762	Coats plus syndrome	1	-0.480822
DB00762	Oculotrichoanal syndrome	1	-0.480384
DB00762	Joubert syndrome	8	-0.479475
DB00762	Congenital myopathy with internal nuclei and atypical cores	1	-0.479421
DB00762	Sanfilippo syndrome type A	1	-0.479421
DB00762	Behr syndrome	1	-0.47907
DB00762	Autosomal recessive cutis laxa type 2 classic type	1	-0.47907
DB00762	Cystinuria type B	1	-0.478261
DB00762	Autosomal recessive hyper IgE syndrome due to TYK2 deficiency	1	-0.478261
DB00762	X linked diffuse leiomyomatosis Alport syndrome	2	-0.472348
DB00762	X linked distal arthrogryposis multiplex congenita	1	-0.472348
DB00762	Congenital reticular ichthyosiform erythroderma	2	-0.471405
DB00762	Fibrosarcoma	2	-0.471405
DB00762	Preeclampsia	1	-0.470616
DB00762	Idiopathic juvenile osteoporosis	4	-0.468521
DB00762	Christianson syndrome	1	-0.468521
DB00762	Riboflavin transporter deficiency	1	-0.466832
[truncated: 64,851 more rows]
