# Supplementary material for: Network-based in silico drug efficacy screening
Source: Nat Commun. 2016 Feb 1;7:10331. doi: 10.1038/ncomms10331 (PMC4740350; doi:10.1038/ncomms10331)
Supplement: Supplementary Data 3 — Drug-target interactions and targets predicted to induce diseases. [file ncomms10331-s4.xls]

## Sheet: drug targets
Supplementary Data 3. Drug-target interactions and targets predicted to induce diseases.
DrugBank ID	Gene IDs
DB00775	3690	3674
DB01022	632	2677
DB00851	23649	5226
DB00162	216	5947	57665	6017	5959	112724	51109	5949	50700	9227	8854	145226	220
DB01097	196	2185
DB00674	590	1140	1138	1146	1144	1143	1145	1137	43	1135	1136	1141	1139	1134
DB01250	3458
DB01076	196	1803	3156
DB00471	10800	240
DB00165	8566
DB01003	6286	3778
DB01001	153	154
DB01006	1588
DB01005	6240
DB00571	155	153	3351	154	3350
DB00572	1133	1129	1128	1131	1132
DB00759	5621
DB00204	3768	3757
DB00549	10800
DB00680	6331
DB00376	1133	1129	1128	1131	1132
DB00273	762	6323	2897	2554	760
DB00379	196	6331
DB00277	5139	5142	5141	3066	135	134	8654	136
DB00104	6752	6751	6755
DB00290	3978	3980
DB04855	784	775	151	152	782	783	150	785	779	153	3757	778	147	776	146	148	6323
DB00741	301	2908
DB00063	3690
DB00169	7421
DB00146	7421
DB00190	1644
DB00997	7153
DB00996	774	9254	134
DB00995	25824	3551
DB00993	3251
DB00999	768	771	762	760	3778	6559	759
DB01182	6331	3757
DB00494	1312
DB01039	5465
DB01033	3251
DB01047	6608	2908
DB01037	4129	4128
DB01035	6331	1786
DB00537	7153
DB00530	1956	8856
DB00086	5340	2149
DB00279	7067	7068
DB00491	2595	8972	2548	23193
DB01268	1436	5159	2321	2324	3815	3791	5156	2322
DB01073	6240	1633	5422
DB00007	2798
DB01132	5468
DB01137	7153
DB04895	8829
DB00883	4881
DB00390	476
DB00396	2099	5241	4306	1586
DB00399	2224	9453
DB00242	56655	50484	5427	5426	5422	54107	6240	6241	4860
DB00716	3320	5729	10800	2357
DB00245	3269	1128	6531
DB00244	1147	3551	5742	5743	240	5468	4353
DB00248	151	150	1816	152	1812	1813	3363	1815	3357	1814	3351	3350	3352	3358	3356
DB01068	2569	2554	2555	2556	2557	2561	2560	2563	2562	2565	2567	2566	2570	706
DB00810	1128	1135
DB00819	762	760	759	358
DB00158	2350
DB01069	1128	1129	1813	1133	1132	1131	148	3356	3269	801
DB00136	7421
DB01138	1244
DB01367	4129	596
DB01364	148	6571	43	6530
DB01083	5406	2194	8513
DB01080	2550	18
DB01248	81027	596
DB01240	5740	64805	5739
DB01064	8503	155	5594	5296	5295	153	154
DB01101	7298
DB02300	7421
DB00175	3156
DB00564	6331
DB00563	1719
DB00445	1105	7153
DB00444	7153
DB01394	81027	203068
DB01409	1128	1129	1131
DB01611	51284	54106
DB00749	5742	5743	6256
DB00214	6557
DB00215	3269	1128	6532	148
DB00740	23657	6331
DB00570	7283	3725	7846	203068
DB01009	3577	5743	5742
DB00694	7155	7153
DB00695	760	6557
DB00697	151	150	11188	152
DB00361	203068
DB00541	203068	7277
DB06809	7852
DB00619	1436	25	780	3815	4914	5156	5159
DB06201	2915
DB00915	116443	1813
DB01222	2908
DB00489	153	154	3757
DB00627	23475	4837
DB00184	1143	1139	1138	1137	1136	1135	1141
DB00181	9568	2550
DB01075	3269
DB00615	3320	7184
DB01202	774	9900
DB00987	5423
DB00989	590	43
DB00482	5170	5743
DB00126	79676	8424	5066	5352	5351	121642	1621	5033	55217	8985	5264	112399	54681	221120	9963	112398	54583	64175	3938
DB01169	5595	5594	7296	3725	207	595	3551
DB00714	151	150	1816	152	1812	1813	50632	3357	1814	3351	3350	3352	3358	3356	1815
DB00522	3249
DB00523	6258	5915	5914	5916	6257	6256
DB00337	2280	2475
DB00672	6833
DB00091	819	5535	5478
DB00317	1956
DB00620	2908
DB00412	2182	5468
DB00795	38	1147	3551	23657	5742	5743	240	5468
DB00794	1139	2554	2555	2556	2557	2559	1137	2891	2898
DB00790	1636
DB00555	6326
DB00678	185
DB00675	2100	2099
DB00387	1128	1129	1131	1132
DB00380	7155	7153
DB00255	2100	2099	2104
DB01200	1814	146	1816	152	1812	150	1813	151	147	148	3363	1815	3357	3356	3351	3350	3352	3358
DB00328	5468	5742	5743	2739	5320
DB01204	7153
DB01206	81551
DB06710	367
DB06655	2740
DB00588	2908	5241	4306	5321
DB00302	5340
DB01274	154
DB01118	8912	9254	153	3757
DB01119	3767	760	3778	6559	476	759
DB01113	5142	10846
DB01114	3269	6532	6530	6531
DB00586	3786	3785	41	5742	5743	240	5320	6329
DB00499	367	196
DB00343	786
DB00437	7498
DB01185	367	5618	2908	2099
DB00731	6833	5468
DB00783	2100	2099	8856
DB00661	784	774	776	775	782	773	3767	785	779	778	3757	8913	8911	6532	6331	783
DB00829	2569	2554	2555	2556	2561	2560	2563	2562	2565	2567	2566	2570	706
DB00920	27115	5151	5150	5144	5142	5226	8622	5143	3269	5141
DB00221	153
DB00222	6833	3758	3767
DB00227	3683	3066	3156
DB01597	1800
DB08868	53637
DB01599	19	1066
DB01020	2977
DB00421	367	4306
DB00641	3689	3156
DB06212	554	552
DB00459	5947	6258	5915	5914	5916	6257	6256
DB00908	6331	3757	3775
DB00903	6557	476
DB00322	7298
DB00635	2908	3290
DB00806	5142	4907	5141	135	134	8654
DB00584	1636
DB00839	3758
DB00836	773	5443	4985	4986	4988	801
DB00949	2903	116443	2904
DB01427	7124	5142	5139
DB00331	5564
DB01303	135	134	3066	5139	5141
DB01306	3643
DB01195	6331	6329
DB00744	240
DB00464	5627	5624
DB01014	5468	5742	5743	240
DB00608	7124	54106	2939
DB00603	2099	5241
DB01050	1080	596	7056	5327	5742	5743	2169	5468
DB00600	7299
DB00605	5742	5743	5595	231	5467
DB00799	5915	5914	5916	6257
DB00860	2908
DB00269	2099
DB00268	151	150	1816	152	1812	1813	1815	3357	1814	3351	3350	3352	3358	3356
DB00308	775	786	3775	782	3767	90134	3757
DB00262	2936
DB00286	2099
DB00284	279	8972	2548	6476
DB00282	2224
DB00281	6336	1956	6331
DB00280	1128	1129	3751	1131	3752	6331
DB01085	1128	1129	1131
DB01016	6833	3758	10060	1080	19	3767	3762	8647
DB00313	18	36	9734
DB05271	1814	151	1816	1812	1813	1815	3350
DB01261	1803
DB01024	3614	3615
DB01216	6716	6715
DB00843	3356	43
DB00014	3973	2798
DB01219	6261
DB01029	3725	185
DB00852	150	153	154	148	6532	6530	6531
DB00959	2908
DB01043	2903	3359	116443	2904
DB01193	153	154
DB01196	4130	2100	2099	4133
DB00788	5742	5743
DB00667	3269	59340	3274	11255
DB00046	3480	3643
DB00357	1583	1588
DB00351	2908	5241
DB01124	6833	3758
DB01120	6833	7422
DB00434	1128	1129	1131	3356	3269	3358
DB01128	367
DB00651	27115	5150	5144	5142	5143	5141	135	134
DB00936	1645	5742	5743
DB01235	1814	1815	1816	1812	1813
DB00230	773
DB00163	5579	5578	1606	240	284904	23541	5515	8856	5516
DB01234	301	2908	190	4843
DB00121	5091	31	56922	5095	5096	3141	32	64087
DB00734	1814	151	150	152	1812	1813	148	1815	147	3356	3350	3352	3269	3358
DB00006	2147
DB01223	3066	5139	134
DB01224	1128	151	152	150	1814	1815	1816	1812	1813	3362	3363	146	147	1133	1132	1131	148	3354	3356	3351	3350	3352	3269	3359	3358	1129
DB01225	2159	462

## Sheet: side effect inducing targets
Disease	SIDER term	Gene IDs of targets predicted to induce the side effect
adenocarcinoma	adenocarcinoma	N/a
alzheimer disease	alzheimer disease	N/a
amyotrophic lateral sclerosis	-	N/a
anemia	anemia	5468
anemia, hemolytic	hemolytic anemia	6833	5742	5743
arrhythmias, cardiac	arrhythmia	150	148	6532	6530	6531	3736	8654
arterial occlusive diseases	vein occlusion	N/a
arteriosclerosis	arteriosclerosis	N/a
arthritis	arthritis	N/a
arthritis, rheumatoid	rheumatoid arthritis	6532
asthma	asthma	N/a
autoimmune diseases	autoimmune disorder	N/a
bacterial infections	bacterial infections	N/a
blood coagulation disorders	-	N/a
bone diseases	bone disorder	N/a
bone diseases, metabolic	-	N/a
breast neoplasms	breast neoplasm	N/a
cardiomyopathy, dilated	congestive cardiomyopathy	N/a
cardiovascular diseases	cardiovascular disease	N/a
colitis	colitis	N/a
colitis, ulcerative	ulcerative colitis	N/a
collagen diseases	collagen disorders	N/a
colorectal neoplasms	-	N/a
coronary artery disease	coronary artery disease	N/a
coronary disease	coronary heart disease	N/a
crohn disease	-	N/a
dementia	dementia	1814	1815	151	152	1812	150	3362	3363	3354	3356	3351	3350	3352	3359	3358
diabetes mellitus	diabetes	N/a
diabetes mellitus, type 1	type 1 diabetes	N/a
diabetes mellitus, type 2	type 2 diabetes	N/a
endocrine system diseases	endocrine disorders	1814	3358	1812
epilepsy	epilepsy	N/a
eye diseases	eye disorders	N/a
gastroenteritis	gastroenteritis	N/a
gastrointestinal neoplasms	gastrointestinal neoplasm	N/a
head and neck neoplasms	-	N/a
heart diseases	heart disease	N/a
hematologic diseases	hematologic disorders	1813
hyperinsulinism	increased insulin	N/a
hypersensitivity	hypersensitivity	N/a
hypopigmentation	hypopigmentation	301	2908
inflammatory bowel diseases	inflammatory bowel disease	2908
insulin resistance	-	N/a
intestinal neoplasms	-	N/a
joint diseases	-	N/a
keratosis	keratosis	N/a
kidney diseases	-	N/a
kidney neoplasms	kidney tumour	N/a
leukemia	leukemia	5802	523
leukemia, lymphoid	lymphocytic leukemia	N/a
leukemia, myeloid, acute	-	N/a
liver cirrhosis	cirrhosis	N/a
liver cirrhosis, biliary	-	N/a
lung diseases	lung disorder	N/a
lupus erythematosus, systemic	systemic lupus erythematosus	6331	1813
lymphoma	lymphoma	N/a
lymphoma, non-hodgkin	-	N/a
macular degeneration	macular degeneration	N/a
malabsorption syndromes	malabsorption	N/a
metabolism, inborn errors	-	N/a
motor neuron disease	-	N/a
multiple sclerosis	multiple sclerosis	N/a
mycobacterium infections	mycobacterial infections	N/a
myocardial ischemia	myocardial ischemia	1588	3355	3357	3351	3350	3352
neoplasms	tumor	5241
neuroendocrine tumors	-	N/a
pancreatic diseases	pancreas	2322	3791	2324
parkinson disease	-	N/a
parkinsonian disorders	-	N/a
prostatic neoplasms	prostate cancer	N/a
psoriasis	psoriasis	6532	3358
rheumatic diseases	rheumatism	N/a
sarcoma	sarcoma	N/a
skin diseases	skin disorder	N/a
spinal cord diseases	spinal cord disease	N/a
thyroid diseases	-	N/a
varicose veins	varicose vein	2099
vascular diseases	vascular disease	5159	1815	3815
